# Supplementary material for: Identification of Proteins Deregulated by Platinum-Based Chemotherapy as Novel Biomarkers and Therapeutic Targets in Non-Small Cell Lung Cancer
Source: Front Oncol. 2021 Mar 11;11:615967. doi: 10.3389/fonc.2021.615967 (PMC7991912; doi:10.3389/fonc.2021.615967)
Supplement: Supplementary file 3 [file Table_1.xlsx]

## Sheet: Sheet1
Uniprot Accession	log2FoldChange	Average Expression	P.value	q-value	genenames	FDR label
P30838	2.95397	16.5358	1.48e-11	1.6e-08	ALDH3A1	FDR < 0.1
Q53FA7	2.73143	14.8037	1.04e-09	5.61e-07	TP53I3	FDR < 0.1
P22570	2.83318	13.8818	5.39e-09	1.94e-06	FDXR	FDR < 0.1
P05787	1.82298	15.7581	1.3e-07	3.52e-05	KRT8	FDR < 0.1
P08727	1.79836	15.8598	1.03e-05	0.00223032	KRT19	FDR < 0.1
P07339	1.44515	14.5773	2.77e-05	0.00460614	CTSD	FDR < 0.1
P07711	1.46584	14.3417	2.98e-05	0.00460614	CTSL	FDR < 0.1
P68366	0.950886	17.6346	4.13e-05	0.00557992	TUBA4A	FDR < 0.1
Q9BYN0	-1.10164	16.3871	4.91e-05	0.00589393	SRXN1	FDR < 0.1
P07900	-0.938856	17.4704	6.12e-05	0.00640794	HSP90AA1	FDR < 0.1
P21266	1.45756	13.6875	6.52e-05	0.00640794	GSTM3	FDR < 0.1
Q9H299	1.41813	13.8888	7.59e-05	0.00683528	SH3BGRL3	FDR < 0.1
O43175	-1.32613	14.4516	9.26e-05	0.00769619	PHGDH	FDR < 0.1
P63244	-1.05068	15.706	0.000134848	0.0104122	RACK1	FDR < 0.1
P05783	1.3373	14.3913	0.000165437	0.0119225	KRT18	FDR < 0.1
P62263	-1.17475	15.4864	0.000217539	0.0138329	RPS14	FDR < 0.1
P49327	-1.02639	15.5554	0.000206818	0.0138329	FASN	FDR < 0.1
P49736	-1.25959	14.2146	0.000243802	0.0146416	MCM2	FDR < 0.1
P05556	1.06266	14.9782	0.000267126	0.015006	ITGB1	FDR < 0.1
Q99729	-1.48293	14.8411	0.000359771	0.0185196	HNRNPAB	FDR < 0.1
P02786	1.03701	15.2888	0.000277631	0.015006	TFRC	FDR < 0.1
Q14566	-1.29344	13.1534	0.000608458	0.0298974	MCM6	FDR < 0.1
Q14444	-0.999728	14.9005	0.000689065	0.0301769	CAPRIN1	FDR < 0.1
Q96AY3	1.02952	14.6216	0.000693553	0.0301769	FKBP10	FDR < 0.1
P15311	-0.958892	15.0013	0.000717974	0.0301769	EZR	FDR < 0.1
O95340	0.875454	15.6951	0.00072581	0.0301769	PAPSS2	FDR < 0.1
P46776	-0.752915	17.3144	0.000769777	0.0308196	RPL27A	FDR < 0.1
Q14108	1.16287	13.5656	0.000803991	0.0310398	SCARB2	FDR < 0.1
Q16555	1.19082	14.2286	0.0011781	0.040432	DPYSL2	FDR < 0.1
P18124	-0.879663	15.3877	0.00113817	0.040432	RPL7	FDR < 0.1
P49588	-1.07193	13.9407	0.00116119	0.040432	AARS	FDR < 0.1
O60869	-1.04746	14.3684	0.00119688	0.040432	EDF1	FDR < 0.1
P12268	-0.844969	15.6713	0.00129781	0.042513	IMPDH2	FDR < 0.1
Q15365	-0.775968	16.4837	0.00138328	0.0439801	PCBP1	FDR < 0.1
P16949	-1.02852	14.1925	0.0014379	0.0442332	STMN1	FDR < 0.1
Q9Y617	-0.938572	15.1861	0.00155492	0.0442332	PSAT1	FDR < 0.1
O75153	-1.09734	13.4643	0.00150337	0.0442332	CLUH	FDR < 0.1
P33993	-1.04122	13.8587	0.00153718	0.0442332	MCM7	FDR < 0.1
P60866	-0.784998	15.6614	0.00186924	0.051804	RPS20	FDR < 0.1
P47914	-0.742195	16.5386	0.00191689	0.051804	RPL29	FDR < 0.1
P35754	0.762649	16.162	0.00204409	0.0538941	GLRX	FDR < 0.1
Q92598	-0.897942	15.0333	0.00211376	0.054293	HSPH1	FDR < 0.1
P82914	-0.724128	16.616	0.00221156	0.054293	MRPS15	FDR < 0.1
P54577	-1.01802	13.7253	0.00224805	0.054293	YARS	FDR < 0.1
P09936	0.731064	16.7054	0.00228821	0.054293	UCHL1	FDR < 0.1
Q9P258	-1.01667	13.7916	0.00231034	0.054293	RCC2	FDR < 0.1
P41250	-0.811327	15.1832	0.00263874	0.0595034	GARS	FDR < 0.1
P48163	-0.744465	15.7894	0.00264215	0.0595034	ME1	FDR < 0.1
P18621	-0.865983	16.2821	0.00343822	0.0714752	RPL17	FDR < 0.1
Q02878	-0.729088	15.9301	0.00298511	0.0658552	RPL6	FDR < 0.1
P63208	1.00782	13.9971	0.0031244	0.0675495	SKP1	FDR < 0.1
P26373	-0.67437	16.8054	0.00337915	0.0714752	RPL13	FDR < 0.1
P48637	0.87445	14.4438	0.00365396	0.074527	GSS	FDR < 0.1
Q02790	-0.802645	14.8262	0.00422812	0.0820925	FKBP4	FDR < 0.1
Q9Y5K5	-0.995917	13.2379	0.00423094	0.0820925	UCHL5	FDR < 0.1
Q9NZM1	0.752255	15.1739	0.00431779	0.0820925	MYOF	FDR < 0.1
Q9Y2Q3	0.887667	14.3081	0.00432865	0.0820925	GSTK1	FDR < 0.1
P15531	0.797895	15.5533	0.0046712	0.0850145	NME1	FDR < 0.1
Q9Y266	-0.745801	15.189	0.00443797	0.0827145	NUDC	FDR < 0.1
P13797	0.880674	14.7275	0.00472301	0.0850145	PLS3	FDR < 0.1
P42766	-0.69575	16.5691	0.0047973	0.0850145	RPL35	FDR < 0.1
P62750	-0.675565	15.9749	0.00521674	0.0909564	RPL23A	FDR < 0.1
Q6UW68	0.909494	14.0308	0.00541591	0.0915269	TMEM205	FDR < 0.1
P52597	-0.84346	14.3701	0.0054188	0.0915269	HNRNPF	FDR < 0.1
P62241	-0.667261	16.0365	0.00594607	0.0988877	RPS8	FDR < 0.1
O60506	-1.01677	13.4046	0.0064292	0.101038	SYNCRIP	NS
Q13501	-1.39556	13.5651	0.00898212	0.110337	SQSTM1	NS
P07355	0.571084	17.3864	0.00623579	0.101038	ANXA2	NS
P38919	-0.768414	14.729	0.00630069	0.101038	EIF4A3	NS
P09211	0.805806	15.7833	0.00770262	0.105499	GSTP1	NS
Q08380	0.950452	13.3506	0.00653695	0.101038	LGALS3BP	NS
P62269	-0.747305	14.9392	0.00654268	0.101038	RPS18	NS
Q13435	-0.941693	14.0737	0.00708317	0.104889	SF3B2	NS
P60174	-0.649242	16.2358	0.00694372	0.104889	TPI1	NS
P09382	0.587014	17.0448	0.00702498	0.104889	LGALS1	NS
P48643	-0.746745	14.7536	0.0073375	0.105484	CCT5	NS
P02751	0.865893	13.6146	0.00738394	0.105484	FN1	NS
P62424	-0.661292	15.5835	0.00741612	0.105484	RPL7A	NS
P39023	-0.646259	15.8551	0.00753122	0.105499	RPL3	NS
P25815	1.10109	12.8151	0.00770995	0.105499	S100P	NS
P62917	-0.68038	15.4438	0.00792863	0.107136	RPL8	NS
P26440	0.701477	15.0902	0.00810449	0.10816	IVD	NS
Q14152	-0.762007	14.5606	0.00844521	0.110337	EIF3A	NS
Q16698	0.806506	14.174	0.00856512	0.110337	DECR1	NS
P10909	0.734737	14.7309	0.00875833	0.110337	CLU	NS
O15347	-0.781091	14.4088	0.00882361	0.110337	HMGB3	NS
P84098	-0.64847	15.5383	0.00885794	0.110337	RPL19	NS
P23381	-0.900232	13.245	0.00888185	0.110337	WARS	NS
P50991	-0.60748	16.3914	0.0095554	0.114665	CCT4	NS
O15372	-0.711778	14.8496	0.00960017	0.114665	EIF3H	NS
P55084	0.700833	14.8635	0.00979195	0.114665	HADHB	NS
P55884	-0.796813	14.0147	0.00989022	0.114665	EIF3B	NS
Q6ZXV5	0.885448	13.283	0.00994031	0.114665	TMTC3	NS
P62913	-0.507911	17.6979	0.00997222	0.114665	RPL11	NS
P61247	-0.723542	14.7411	0.0100843	0.114665	RPS3A	NS
Q99832	-0.626554	15.5963	0.0101831	0.114665	CCT7	NS
P62861	-0.503246	17.6852	0.0107024	0.116455	FAU	NS
Q6PKG0	-0.731585	14.5364	0.0107072	0.116455	LARP1	NS
Q8TEQ6	-0.867984	13.3408	0.0107469	0.116455	GEMIN5	NS
P27708	-0.802236	13.7808	0.0107729	0.116455	CAD	NS
P11021	-0.571851	16.8063	0.0111784	0.119643	HSPA5	NS
P32322	-1.16408	12.8356	0.0122834	0.127399	PYCR1	NS
P78371	-0.63591	15.4045	0.0116073	0.123014	CCT2	NS
P52594	-1.13366	12.7957	0.0126103	0.127399	AGFG1	NS
P09525	0.829684	13.4252	0.0122389	0.127399	ANXA4	NS
P62937	0.518232	17.6858	0.0126041	0.127399	PPIA	NS
Q9NR30	-0.799937	13.9389	0.0124952	0.127399	DDX21	NS
O14737	-0.998781	12.8008	0.013785	0.137977	PDCD5	NS
Q9UBR2	0.681763	14.7784	0.0141267	0.139361	CTSZ	NS
O43707	0.648202	15.0266	0.014181	0.139361	ACTN4	NS
P63220	-0.646705	14.9272	0.0147245	0.141167	RPS21	NS
P40939	0.653327	14.8643	0.0147455	0.141167	HADHA	NS
P50990	-0.631337	15.1751	0.0147566	0.141167	CCT8	NS
Q53GQ0	0.714071	14.6322	0.015151	0.142419	HSD17B12	NS
P23396	-0.541166	16.7011	0.0150687	0.142419	RPS3	NS
Q16719	1.11017	13.1643	0.0188383	0.163999	KYNU	NS
Q9UBQ7	0.853349	13.1242	0.0157886	0.147134	GRHPR	NS
Q16822	-0.757194	13.9075	0.0163587	0.151143	PCK2	NS
P55786	0.784384	14.2571	0.0175406	0.156706	NPEPPS	NS
P49419	0.7098	14.2924	0.0170074	0.155805	ALDH7A1	NS
P46777	-0.565953	15.7983	0.0171649	0.155927	RPL5	NS
P08238	-0.544701	17.0517	0.0178439	0.158109	HSP90AB1	NS
O75369	0.557794	15.8752	0.0174628	0.156706	FLNB	NS
P46779	-0.699377	14.2943	0.0187068	0.163999	RPL28	NS
P36578	-0.580743	15.8985	0.0189638	0.163999	RPL4	NS
P43487	-0.610743	14.9676	0.0194345	0.166736	RANBP1	NS
P98175	-0.766771	13.3464	0.0196082	0.166902	RBM10	NS
Q9UHV9	-0.608665	14.9655	0.0199441	0.168127	PFDN2	NS
P62277	-0.574905	15.4597	0.0200633	0.168127	RPS13	NS
P11047	0.784916	13.4238	0.0205242	0.170666	LAMC1	NS
P06737	0.691655	14.185	0.0218366	0.180193	PYGL	NS
Q13428	-0.725504	13.6127	0.0220353	0.18024	TCOF1	NS
P49458	-0.567247	15.462	0.0221757	0.18024	SRP9	NS
P54886	0.774954	13.7236	0.0237217	0.18699	ALDH18A1	NS
O75874	-0.573882	15.135	0.0232223	0.186197	IDH1	NS
O00159	0.649014	14.4978	0.0234025	0.186197	MYO1C	NS
O60218	-0.479711	17.2254	0.0234253	0.186197	AKR1B10	NS
Q16531	0.655648	14.3897	0.0238711	0.18699	DDB1	NS
Q07020	-0.51135	16.3123	0.0253622	0.195122	RPL18	NS
Q9UH62	0.763241	13.1789	0.0254368	0.195122	ARMCX3	NS
O95573	-0.748816	13.2421	0.0257449	0.195122	ACSL3	NS
P60228	-0.685482	13.9524	0.0258592	0.195122	EIF3E	NS
P05387	-0.536571	16.7367	0.0271472	0.201001	RPLP2	NS
P21291	0.549379	15.4478	0.0259625	0.195122	CSRP1	NS
P13639	-0.517336	16.1332	0.0259921	0.195122	EEF2	NS
Q92542	0.741033	13.2405	0.026276	0.195892	NCSTN	NS
Q92973	-0.977925	13.5643	0.0332819	0.221045	TNPO1	NS
O00233	-0.681565	13.8046	0.0279119	0.205257	PSMD9	NS
Q9HB71	-0.671746	14.1773	0.0284937	0.208119	CACYBP	NS
Q13347	-0.607674	14.6458	0.0288177	0.209073	EIF3I	NS
P38117	0.515743	15.6032	0.029647	0.21242	ETFB	NS
P26641	-0.519654	15.6695	0.029672	0.21242	EEF1G	NS
P31947	0.649987	14.3262	0.0307582	0.218748	SFN	NS
P11233	0.695863	13.9578	0.0318268	0.221045	RALA	NS
P62820	0.562166	14.9281	0.0310292	0.219232	RAB1A	NS
P49748	0.637452	14.1985	0.0314118	0.220494	ACADVL	NS
P24752	0.55635	15.0227	0.0324154	0.221045	ACAT1	NS
P14324	-0.589012	15.0017	0.0335048	0.221045	FDPS	NS
O43678	0.641511	14.4809	0.0332941	0.221045	NDUFA2	NS
Q9UJ70	0.836311	12.8242	0.0326667	0.221045	NAGK	NS
O60701	-0.467177	16.8019	0.0329011	0.221045	UGDH	NS
P60660	0.495291	15.8659	0.0330882	0.221045	MYL6	NS
O94979	0.658805	13.7987	0.0331445	0.221045	SEC31A	NS
Q13310	-0.590983	14.657	0.033535	0.221045	PABPC4	NS
Q14247	0.668355	13.8207	0.0340264	0.222924	CTTN	NS
Q8NC51	-1.03572	13.9941	0.0498138	0.280407	SERBP1	NS
P55327	-0.580309	14.6256	0.0369735	0.240773	TPD52	NS
Q9Y3C6	-0.72652	13.3433	0.0383378	0.246685	PPIL1	NS
P09110	0.841606	12.7423	0.0375006	0.242743	ACAA1	NS
Q8WW12	-1.13792	12.4571	0.0426407	0.263551	PCNP	NS
P62826	-0.391235	17.7786	0.0386401	0.247063	RAN	NS
P23588	-0.69562	13.2265	0.0388536	0.247063	EIF4B	NS
O95747	0.79598	13.0896	0.0418619	0.263097	OXSR1	NS
P36957	0.593224	14.3464	0.0404291	0.255578	DLST	NS
Q9UK76	-0.861398	14.7945	0.0577464	0.30277	JPT1	NS
P46821	-0.642949	13.5356	0.0423804	0.263551	MAP1B	NS
Q9UMX5	0.574168	14.4722	0.0426656	0.263551	NENF	NS
P18859	0.647813	13.9827	0.0443647	0.268179	ATP5PF	NS
P37837	0.479851	16.091	0.043436	0.266786	TALDO1	NS
P25685	-0.629629	13.5515	0.0437198	0.267012	DNAJB1	NS
Q99735	1.06588	13.1977	0.0606023	0.310479	MGST2	NS
P12814	0.536136	14.8548	0.0444071	0.268179	ACTN1	NS
Q14160	0.691565	13.1028	0.0446973	0.268432	SCRIB	NS
Q6P1Q9	-1.3946	11.0393	0.0450538	0.269078	METTL2B	NS
P22234	-0.566318	14.4333	0.0456575	0.269485	PAICS	NS
Q14974	-0.493961	15.2409	0.0457595	0.269485	KPNB1	NS
P36873	-0.626937	13.8522	0.0458698	0.269485	PPP1CC	NS
P43243	-0.6204	13.7646	0.0461567	0.269705	MATR3	NS
Q6NZI2	1.43298	13.6754	0.0893932	0.371669	CAVIN1	NS
Q9BUF5	0.492854	15.106	0.0479821	0.27552	TUBB6	NS
P12236	-0.396233	17.3663	0.048041	0.27552	SLC25A6	NS
O75368	0.507119	14.9901	0.0482274	0.27552	SH3BGRL	NS
P52565	-0.516232	15.0569	0.0484263	0.27552	ARHGDIA	NS
O60664	0.510642	14.9813	0.048405	0.27552	PLIN3	NS
Q6NVY1	0.732148	13.0449	0.0500634	0.280407	HIBCH	NS
P23921	-0.643491	13.3626	0.049297	0.279005	RRM1	NS
P40938	-1.36475	11.6439	0.0548025	0.29183	RFC3	NS
P16278	0.853448	12.8853	0.054267	0.29183	GLB1	NS
P25786	-0.552385	14.4601	0.0509158	0.28363	PSMA1	NS
P29692	-0.455497	15.8599	0.0511636	0.28363	EEF1D	NS
P60842	-0.605322	15.432	0.060374	0.310479	EIF4A1	NS
Q14195	0.466447	15.5191	0.0524918	0.289508	DPYSL3	NS
Q99426	-0.626704	13.9933	0.0546758	0.29183	TBCB	NS
P46459	0.622792	13.5582	0.0529424	0.290511	NSF	NS
P61978	-0.441946	16.5583	0.0535372	0.29183	HNRNPK	NS
Q9Y3F4	-0.58985	13.7151	0.0543184	0.29183	STRAP	NS
Q9UQE7	-1.22044	11.3286	0.0547143	0.29183	SMC3	NS
P17174	-0.587117	13.6853	0.05523	0.292665	GOT1	NS
Q5JTV8	1.13961	12.4854	0.0667427	0.324764	TOR1AIP1	NS
P04080	-0.527963	14.516	0.0558971	0.294755	CSTB	NS
O95757	0.573556	13.7701	0.0579772	0.30277	HSPA4L	NS
P08174	0.501274	14.7558	0.0585757	0.304425	CD55	NS
P17931	1.43625	17.1137	0.145076	0.459904	LGALS3	NS
Q96IU4	0.568253	14.1948	0.0602432	0.310479	ABHD14B	NS
P04259	0.563119	13.9433	0.0610712	0.311406	KRT6B	NS
Q92552	-0.766853	12.8089	0.0621759	0.31437	MRPS27	NS
P31949	0.456035	15.794	0.0627524	0.31437	S100A11	NS
O14776	-0.542148	14.2448	0.0624954	0.31437	TCERG1	NS
P30520	-0.518195	14.4889	0.0628159	0.31437	ADSS	NS
Q08257	-0.596015	13.3208	0.0636505	0.316358	CRYZ	NS
O14745	-0.544302	14.0892	0.0637983	0.316358	SLC9A3R1	NS
Q8NE86	0.566182	13.9625	0.0642129	0.31696	MCU	NS
P20700	-0.538517	14.1216	0.0660344	0.323968	LMNB1	NS
Q7L1Q6	-0.482252	14.8501	0.0662322	0.323968	BZW1	NS
P12956	0.470432	15.189	0.0669957	0.324764	XRCC6	NS
Q32MZ4	-0.912093	12.2569	0.0696647	0.3347	LRRFIP1	NS
P32929	0.447193	15.2779	0.0683936	0.33006	CTH	NS
O43670	-0.534016	14.5267	0.0717321	0.337141	ZNF207	NS
P62805	0.500644	17.0816	0.0836224	0.361583	HIST1H4A	NS
P22626	-0.481956	16.5102	0.0779846	0.351231	HNRNPA2B1	NS
Q13509	0.572901	13.8224	0.071697	0.337141	TUBB3	NS
Q5VYK3	-0.688687	12.8775	0.0710544	0.337141	ECPAS	NS
P06733	-0.400433	16.3965	0.071073	0.337141	ENO1	NS
P09496	-0.645322	14.046	0.078518	0.351231	CLTA	NS
P62081	-0.387604	16.6862	0.0714456	0.337141	RPS7	NS
P20339	-0.855572	12.401	0.0729639	0.341222	RAB5A	NS
P62829	-0.43103	15.6972	0.0734077	0.341222	RPL23	NS
P39019	-0.419763	15.6502	0.0735474	0.341222	RPS19	NS
P40926	0.387147	16.6302	0.0742344	0.342938	MDH2	NS
P45880	0.495568	14.6077	0.074889	0.343234	VDAC2	NS
O00303	-0.487772	14.673	0.0749335	0.343234	EIF3F	NS
P34897	-0.43532	15.4569	0.0756318	0.344971	SHMT2	NS
Q15014	-0.972008	11.9973	0.0781481	0.351231	MORF4L2	NS
P61313	-0.489269	16.0582	0.0844533	0.362278	RPL15	NS
Q9BUL8	-0.519105	14.0737	0.0768679	0.349135	PDCD10	NS
Q9Y2Z0	-0.54362	13.5787	0.0786289	0.351231	SUGT1	NS
P15880	-0.450809	15.9104	0.0841908	0.362278	RPS2	NS
P62942	0.389893	16.3664	0.079853	0.355231	FKBP1A	NS
Q15149	0.539302	13.5612	0.0808232	0.358073	PLEC	NS
P51659	0.507778	14.113	0.0814702	0.359467	HSD17B4	NS
Q93009	-0.794597	12.322	0.0819944	0.360309	USP7	NS
P09972	-0.476653	14.4986	0.0828001	0.361454	ALDOC	NS
P31948	-0.508207	14.0828	0.0832393	0.361454	STIP1	NS
Q06210	-0.455022	14.742	0.0832581	0.361454	GFPT1	NS
Q16563	0.569943	13.7326	0.0857984	0.364357	SYPL1	NS
P12004	-0.477199	14.4912	0.0854407	0.364357	PCNA	NS
Q9HC35	-0.870694	12.0536	0.0860526	0.364357	EML4	NS
Q14165	0.517322	13.6888	0.0864845	0.364357	MLEC	NS
O15355	-2.04071	10.3251	0.104047	0.397439	PPM1G	NS
Q9UBQ0	-0.556522	13.2201	0.0866233	0.364357	VPS29	NS
P17655	0.551041	13.2244	0.0888609	0.371669	CAPN2	NS
Q8WU90	-0.510472	13.8372	0.0890872	0.371669	ZC3H15	NS
Q01844	-0.501271	14.11	0.0898859	0.372286	EWSR1	NS
Q13242	-0.418301	15.6783	0.092671	0.376964	SRSF9	NS
P31153	-0.405519	15.3525	0.0908946	0.373511	MAT2A	NS
P23526	0.422217	15.7949	0.0940317	0.377619	AHCY	NS
P07814	-0.463666	14.4985	0.0911888	0.373511	EPRS	NS
Q9P246	-0.497227	13.9761	0.0912183	0.373511	STIM2	NS
P25788	-0.410181	15.735	0.0943174	0.377619	PSMA3	NS
Q9Y6G9	-0.511188	13.7225	0.0929696	0.376964	DYNC1LI1	NS
P13645	0.499113	13.8513	0.0931077	0.376964	KRT10	NS
P22307	0.561374	13.1218	0.0941256	0.377619	SCP2	NS
P62280	-0.496941	13.93	0.0947181	0.377763	RPS11	NS
Q9NP72	-0.703471	12.5564	0.0950523	0.377763	RAB18	NS
Q01469	0.857988	16.1889	0.157215	0.47873	FABP5	NS
O43684	-0.473206	14.3234	0.09621	0.380963	BUB3	NS
Q96HC4	-0.526951	14.8004	0.104883	0.399218	PDLIM5	NS
P78417	0.689955	15.5798	0.135921	0.443899	GSTO1	NS
P04406	0.435366	16.6895	0.107589	0.403687	GAPDH	NS
P50897	0.490456	13.8391	0.0982022	0.387301	PPT1	NS
Q9UI30	-0.55231	13.2894	0.099033	0.387301	TRMT112	NS
P35908	0.718051	12.5303	0.0991028	0.387301	KRT2	NS
Q9Y2T3	0.417323	14.9298	0.0992436	0.387301	GDA	NS
Q5RKV6	-0.723103	12.533	0.0997983	0.388065	EXOSC6	NS
Q00534	-0.554482	13.079	0.102445	0.396927	CDK6	NS
Q9BVP2	-0.577259	13.741	0.110241	0.404024	GNL3	NS
Q04917	-0.432461	14.834	0.103269	0.397439	YWHAH	NS
O43765	-0.526178	13.2676	0.103539	0.397439	SGTA	NS
P35237	0.441129	14.6683	0.103912	0.397439	SERPINB6	NS
P00367	0.505605	13.5443	0.106113	0.402485	GLUD1	NS
P47897	0.546582	13.7518	0.111751	0.404024	QARS	NS
P62306	-1.28592	14.378	0.201666	0.525246	SNRPF	NS
Q00325	0.361891	16.0855	0.10705	0.403687	SLC25A3	NS
O75396	0.492346	13.5568	0.107248	0.403687	SEC22B	NS
Q9BQ61	-1.12234	11.5704	0.116515	0.412961	TRIR	NS
Q9BQ52	-0.784856	12.1905	0.108123	0.403687	ELAC2	NS
Q13185	-0.84279	12.212	0.112294	0.404631	CBX3	NS
P19404	0.46393	14.3365	0.108297	0.403687	NDUFV2	NS
P16070	1.22129	12.119	0.136922	0.444914	CD44	NS
Q13867	-0.612963	12.984	0.111012	0.404024	BLMH	NS
P55036	-0.44085	14.4635	0.109108	0.404024	PSMD4	NS
P55145	-0.524234	13.4902	0.110481	0.404024	MANF	NS
P11586	-0.433296	14.5309	0.11018	0.404024	MTHFD1	NS
P17987	-0.392757	15.065	0.110219	0.404024	TCP1	NS
Q9H0D6	-0.491057	13.8847	0.111236	0.404024	XRN2	NS
Q00610	0.391658	15.092	0.11157	0.404024	CLTC	NS
O43837	-0.602198	13.0081	0.118498	0.413433	IDH3B	NS
P31937	0.431144	14.4935	0.115523	0.412466	HIBADH	NS
P60900	-0.409589	14.7536	0.115524	0.412466	PSMA6	NS
P27348	-0.456467	14.4269	0.115944	0.412466	YWHAQ	NS
P11387	0.518934	13.6131	0.118699	0.413433	TOP1	NS
Q13232	0.584792	12.9082	0.115994	0.412466	NME3	NS
P00403	0.362205	15.6392	0.116953	0.413156	MT-CO2	NS
P83731	-0.471328	16.8081	0.140927	0.453398	RPL24	NS
P35268	-0.398479	15.2672	0.119907	0.413433	RPL22	NS
P09874	0.52273	13.1	0.118535	0.413433	PARP1	NS
P26038	-0.487992	13.8842	0.120091	0.413433	MSN	NS
P11310	0.475076	13.5647	0.118836	0.413433	ACADM	NS
O94906	-0.525224	13.0869	0.119555	0.413433	PRPF6	NS
P25705	0.332707	16.6126	0.1197	0.413433	ATP5F1A	NS
P46940	0.405108	14.7899	0.121041	0.415382	IQGAP1	NS
P30043	0.337344	16.4895	0.122434	0.418548	BLVRB	NS
Q8TC12	-0.550265	12.961	0.122738	0.418548	RDH11	NS
Q9BT22	-0.464739	13.6133	0.126014	0.428367	ALG1	NS
P78527	0.458875	13.6471	0.127137	0.430109	PRKDC	NS
Q96IZ0	-0.805374	12.0761	0.129732	0.435528	PAWR	NS
P04899	0.438619	14.1593	0.127322	0.430109	GNAI2	NS
P04083	0.336361	16.3117	0.128765	0.43363	ANXA1	NS
P13489	-0.412156	14.6319	0.130742	0.437521	RNH1	NS
Q96AG4	-0.367328	15.3629	0.131135	0.437521	LRRC59	NS
P30041	0.327284	16.5138	0.133256	0.439627	PRDX6	NS
P47756	0.374195	14.9786	0.133267	0.439627	CAPZB	NS
Q04760	-0.341185	15.6634	0.133392	0.439627	GLO1	NS
P62888	-0.430568	14.1812	0.133403	0.439627	RPL30	NS
Q8NBX0	0.395952	14.7373	0.133799	0.439627	SCCPDH	NS
Q13098	-0.670804	12.6352	0.137194	0.444914	GPS1	NS
P62266	-0.427589	14.3054	0.135519	0.443899	RPS23	NS
P46782	-0.369034	14.9819	0.137466	0.444914	RPS5	NS
P54578	-0.582902	12.9999	0.14433	0.458886	USP14	NS
P21281	0.520155	12.9893	0.139168	0.449076	ATP6V1B2	NS
Q04637	-0.433173	13.8428	0.143611	0.458886	EIF4G1	NS
Q14696	-0.424247	14.0331	0.143881	0.458886	MESD	NS
Q9UHD9	-0.664011	12.6221	0.148847	0.46504	UBQLN2	NS
P36551	0.565509	12.7655	0.144287	0.458886	CPOX	NS
O60832	1.04664	11.7645	0.163684	0.487445	DKC1	NS
P06576	0.322365	16.2559	0.145544	0.460038	ATP5F1B	NS
Q15056	-0.923811	14.6617	0.232029	0.550806	EIF4H	NS
Q15084	-0.32885	15.7874	0.146773	0.462232	PDIA6	NS
Q9Y3I0	0.406584	14.3583	0.147093	0.462232	RTCB	NS
P27695	-0.73951	13.4794	0.186417	0.51314	APEX1	NS
Q12996	-0.84664	11.7833	0.150945	0.46754	CSTF3	NS
P62993	-0.630852	12.4479	0.147753	0.462958	GRB2	NS
P60981	0.306509	17.3352	0.152027	0.469545	DSTN	NS
P10809	-0.270065	17.9241	0.149564	0.465934	HSPD1	NS
P09622	0.442352	13.8821	0.150375	0.467115	DLD	NS
P39748	-0.551114	13.7031	0.171255	0.494762	FEN1	NS
Q15029	-0.402447	14.2815	0.154366	0.475411	EFTUD2	NS
O14818	-0.335038	15.4181	0.155021	0.476074	PSMA7	NS
Q01650	-0.632012	12.4203	0.155775	0.476874	SLC7A5	NS
Q99714	0.317603	16.1802	0.156164	0.476874	HSD17B10	NS
Q92688	0.710218	14.0802	0.203716	0.525246	ANP32B	NS
Q969H8	-0.702598	12.137	0.159239	0.483532	MYDGF	NS
P28072	-0.315152	16.1524	0.160085	0.484525	PSMB6	NS
P04350	-0.366525	15.1571	0.163427	0.487445	TUBB4A	NS
Q9H9B4	0.377781	14.5312	0.160512	0.484525	SFXN1	NS
P62333	-0.408201	13.9129	0.161201	0.484525	PSMC6	NS
P61289	-0.33921	15.118	0.161359	0.484525	PSME3	NS
O43396	-0.430448	14.1689	0.165066	0.490209	TXNL1	NS
Q9UHX1	-0.393665	14.2988	0.163205	0.487445	PUF60	NS
Q9BR76	0.395989	14.5442	0.167119	0.490981	CORO1B	NS
O95433	-0.307395	16.3524	0.16559	0.49042	AHSA1	NS
Q9BZQ8	0.75545	11.7322	0.166205	0.490895	FAM129A	NS
O43143	-0.425093	13.9343	0.167674	0.491207	DHX15	NS
P12270	-0.496878	13.0077	0.167142	0.490981	TPR	NS
Q13404	0.325642	15.4236	0.168299	0.491706	UBE2V1	NS
P53618	-0.426587	13.697	0.169355	0.493291	COPB1	NS
Q9NYL9	-0.439696	13.2382	0.169754	0.493291	TMOD3	NS
P35270	0.389872	14.1919	0.171191	0.494762	SPR	NS
Q9HD15	0.551329	12.6478	0.171634	0.494762	SRA1	NS
O43493	-1.62076	10.1295	0.193815	0.52185	TGOLN2	NS
Q14103	-0.631391	12.4926	0.176068	0.500553	HNRNPD	NS
Q96KP4	-0.405443	13.6762	0.173684	0.498176	CNDP2	NS
O75083	0.330586	15.108	0.173936	0.498176	WDR1	NS
P30050	-0.291043	16.8841	0.1742	0.498176	RPL12	NS
P30419	-0.398266	13.8171	0.175172	0.499632	NMT1	NS
Q9UM00	0.38312	14.2332	0.176642	0.500553	TMCO1	NS
Q9UBE0	-0.56231	12.5627	0.176884	0.500553	SAE1	NS
O75436	0.454065	13.0679	0.177439	0.500814	VPS26A	NS
P52209	-0.265521	17.201	0.178738	0.502772	PGD	NS
Q9Y4H2	-0.667945	12.0009	0.179479	0.502772	IRS2	NS
O00560	-0.415131	13.699	0.179907	0.502772	SDCBP	NS
Q13151	-0.455418	13.1014	0.179993	0.502772	HNRNPA0	NS
Q96GA3	-0.881526	11.1186	0.180742	0.503563	LTV1	NS
Q96C90	-0.793611	12.3828	0.204559	0.525246	PPP1R14B	NS
P61353	-0.32203	15.899	0.187295	0.513873	RPL27	NS
P50416	0.430809	13.1649	0.183869	0.510956	CPT1A	NS
P62258	-0.327116	14.9979	0.184495	0.511383	YWHAE	NS
O00410	-0.698996	11.838	0.185068	0.511658	IPO5	NS
O94826	0.380848	14.1791	0.186553	0.51314	TOMM70	NS
P10644	-1.08489	14.5928	0.316813	0.634213	PRKAR1A	NS
P52907	-0.424669	14.1683	0.195634	0.52185	CAPZA1	NS
Q03252	-0.412056	13.3322	0.188528	0.515947	LMNB2	NS
Q9NQR4	0.489864	12.8605	0.189497	0.517289	NIT2	NS
Q92621	-0.608614	12.4126	0.194695	0.52185	NUP205	NS
P39656	0.350461	14.7443	0.192829	0.52185	DDOST	NS
P52292	-0.40852	14.0373	0.196329	0.52185	KPNA2	NS
P18754	0.387474	14.0227	0.193999	0.52185	RCC1	NS
P62273	-0.506212	15.1325	0.23565	0.551445	RPS29	NS
O95202	0.371771	14.0938	0.194219	0.52185	LETM1	NS
P84095	0.545128	12.5359	0.19427	0.52185	RHOG	NS
Q14847	0.324263	14.9132	0.194474	0.52185	LASP1	NS
Q9H3K2	0.395261	13.4905	0.195124	0.52185	GHITM	NS
O00232	-0.468265	12.9568	0.196486	0.52185	PSMD12	NS
P00492	-0.366655	14.2193	0.196961	0.52185	HPRT1	NS
O00264	-0.392282	13.9476	0.199753	0.524548	PGRMC1	NS
Q9UNZ2	-0.482441	12.9321	0.199274	0.524548	NSFL1C	NS
O60547	-0.797634	11.3566	0.198998	0.524548	GMDS	NS
Q14694	-0.47267	12.8973	0.19992	0.524548	USP10	NS
P61019	-0.388461	13.535	0.20048	0.524744	RAB2A	NS
P30626	-0.343395	14.5443	0.201958	0.525246	SRI	NS
P11413	-0.273865	16.4836	0.203073	0.525246	G6PD	NS
Q9UMY4	0.369615	13.9667	0.203425	0.525246	SNX12	NS
P13674	-0.3895	13.4483	0.203886	0.525246	P4HA1	NS
P62851	-0.256201	17.1439	0.204332	0.525246	RPS25	NS
Q15126	-0.355204	14.4	0.205214	0.525678	PMVK	NS
Q15428	-0.48815	13.0721	0.214523	0.54182	SF3A2	NS
P13073	0.30017	15.2702	0.205992	0.526424	COX4I1	NS
Q13409	-0.454297	13.3941	0.220198	0.54694	DYNC1I2	NS
P49366	-0.593773	12.1814	0.210119	0.534812	DHPS	NS
P41091	-0.368468	13.8207	0.21072	0.534812	EIF2S3	NS
O75116	-0.594178	12.2298	0.210759	0.534812	ROCK2	NS
Q8NBS9	-0.358537	14.2063	0.214494	0.54182	TXNDC5	NS
Q9UQ80	-0.320882	15.012	0.216041	0.544382	PA2G4	NS
P33240	-0.349992	14.1806	0.217665	0.546827	CSTF2	NS
P30084	0.353779	14.0244	0.218023	0.546827	ECHS1	NS
Q92597	0.379227	14.035	0.222584	0.54694	NDRG1	NS
O14744	0.397153	13.2513	0.219949	0.54694	PRMT5	NS
P21796	0.280944	15.7106	0.220798	0.54694	VDAC1	NS
Q96AE4	-0.303453	14.9623	0.221102	0.54694	FUBP1	NS
Q15257	-0.384361	13.2719	0.222769	0.54694	PTPA	NS
P04844	0.286507	15.3609	0.222952	0.54694	RPN2	NS
Q16630	0.356824	13.8035	0.223144	0.54694	CPSF6	NS
Q9BUP3	0.706397	11.66	0.223426	0.54694	HTATIP2	NS
P49368	-0.296	15.1818	0.223428	0.54694	CCT3	NS
P06748	-0.308627	16.2054	0.232455	0.550806	NPM1	NS
Q9UKV3	-0.856611	10.9702	0.223633	0.54694	ACIN1	NS
P00491	0.300584	14.9648	0.224324	0.547391	PNP	NS
Q9BXP5	-0.442549	12.9613	0.225152	0.548173	SRRT	NS
Q9H223	-0.358786	13.8582	0.226154	0.549376	EHD4	NS
P23528	0.245404	17.946	0.23482	0.551445	CFL1	NS
O00487	-0.290606	15.1341	0.227046	0.550306	PSMD14	NS
P62495	-0.379165	13.3473	0.227971	0.550806	ETF1	NS
Q96EP5	-0.703653	13.1083	0.283754	0.599148	DAZAP1	NS
P05198	-0.267209	15.7895	0.228474	0.550806	EIF2S1	NS
P62753	-0.301745	15.3874	0.232103	0.550806	RPS6	NS
P04632	0.334686	14.4126	0.229535	0.550806	CAPNS1	NS
P78344	-0.530481	12.3846	0.230077	0.550806	EIF4G2	NS
P34932	-0.297762	14.9645	0.231156	0.550806	HSPA4	NS
Q9NTZ6	-0.33392	14.3776	0.23163	0.550806	RBM12	NS
Q92890	0.430909	13.5446	0.244274	0.559449	UFD1	NS
Q15691	-0.355686	13.716	0.232288	0.550806	MAPRE1	NS
Q04726	-0.808058	11.0117	0.233184	0.550806	TLE3	NS
Q05682	0.357861	13.7413	0.233367	0.550806	CALD1	NS
P0DMV8	-0.300015	15.8576	0.242491	0.557948	HSPA1A	NS
P35613	0.344181	14.4945	0.238005	0.554321	BSG	NS
P63104	-0.266382	15.8832	0.235566	0.551445	YWHAZ	NS
Q99733	-0.349801	13.6994	0.235677	0.551445	NAP1L4	NS
Q6P2Q9	-0.34891	13.9322	0.238331	0.554321	PRPF8	NS
P48723	-0.482237	12.676	0.238556	0.554321	HSPA13	NS
Q14980	-0.840565	10.9434	0.238958	0.554321	NUMA1	NS
P07737	-0.212745	17.7654	0.240766	0.557297	PFN1	NS
O76094	-0.499586	12.4861	0.241272	0.557297	SRP72	NS
P53396	-0.29837	14.7705	0.242586	0.557948	ACLY	NS
P11142	-0.240737	16.9633	0.243846	0.559449	HSPA8	NS
P27105	0.923865	14.2338	0.375176	0.691711	STOM	NS
Q96C36	-0.495193	12.5305	0.246176	0.562613	PYCR2	NS
Q16881	0.320405	14.504	0.246741	0.562716	TXNRD1	NS
P08865	-0.22936	17.7195	0.253646	0.576033	RPSA	NS
P55060	-0.293632	14.7497	0.251699	0.572814	CSE1L	NS
Q9Y2X3	0.333458	13.8831	0.25441	0.576557	NOP58	NS
Q01813	-0.319103	14.264	0.255224	0.577191	PFKP	NS
Q9Y6C9	0.42206	12.9106	0.258664	0.582591	MTCH2	NS
P07437	-0.176013	18.7829	0.25869	0.582591	TUBB	NS
P35241	0.326267	14.0902	0.259502	0.582612	RDX	NS
O95394	0.605968	11.7717	0.259777	0.582612	PGM3	NS
O95782	0.305701	14.4863	0.260318	0.582616	AP2A1	NS
O75607	0.474694	13.0532	0.279469	0.597048	NPM3	NS
P09429	-0.277397	15.062	0.263613	0.586974	HMGB1	NS
P12081	-0.307393	14.4075	0.264171	0.586974	HARS	NS
Q9UHD8	-0.332752	13.9406	0.264195	0.586974	2009-09-01	NS
P49257	0.366762	13.1272	0.26496	0.586974	LMAN1	NS
Q9Y265	-0.248925	15.8319	0.26498	0.586974	RUVBL1	NS
Q04446	-0.392939	13.3021	0.273431	0.590675	GBE1	NS
Q9P2J5	-0.312282	14.2511	0.265692	0.587348	LARS	NS
P62857	-0.23729	16.8432	0.267342	0.58979	RPS28	NS
Q9H6R4	-0.753911	11.0691	0.269427	0.590675	NOL6	NS
P06730	-0.426159	12.7422	0.269582	0.590675	EIF4E	NS
Q00341	-0.307036	14.3781	0.270498	0.590675	HDLBP	NS
P14625	-0.24899	16.0747	0.270828	0.590675	HSP90B1	NS
P35579	0.278135	14.9409	0.271318	0.590675	MYH9	NS
P53634	0.432246	14.2773	0.300516	0.621144	CTSC	NS
Q9UQ35	0.353695	13.3123	0.271404	0.590675	SRRM2	NS
Q8NHV4	-0.613422	11.6922	0.271986	0.590675	NEDD1	NS
Q13596	0.307938	14.2455	0.27257	0.590675	SNX1	NS
P49720	0.26545	15.2537	0.273384	0.590675	PSMB3	NS
P61221	-0.31114	14.1796	0.273754	0.590675	ABCE1	NS
O75643	-0.324521	13.5797	0.276999	0.595305	SNRNP200	NS
P46060	-0.340978	13.2688	0.27715	0.595305	RANGAP1	NS
Q9Y394	0.408841	12.82	0.277552	0.595305	DHRS7	NS
Q9Y383	-0.407856	12.9975	0.283152	0.599148	LUC7L2	NS
O95831	0.277373	14.7366	0.279431	0.597048	AIFM1	NS
P05141	0.263481	16.4452	0.288873	0.607157	SLC25A5	NS
Q9P035	-0.33984	13.3523	0.28047	0.598004	HACD3	NS
P08621	-0.294974	14.427	0.282076	0.599148	SNRNP70	NS
P53992	0.4071	12.8042	0.282285	0.599148	SEC24C	NS
O15511	0.235511	16.2171	0.283778	0.599148	ARPC5	NS
P28066	-0.227959	16.4176	0.287712	0.606271	PSMA5	NS
Q9NSE4	-0.305671	14.0381	0.289256	0.607157	IARS2	NS
O14828	-0.338228	13.5821	0.295138	0.615914	SCAMP3	NS
P02769	-0.302802	14.1118	0.2929	0.613614	ALB	NS
Q9GZN8	-0.309186	14.3185	0.29491	0.615914	C20orf27	NS
Q8TEM1	0.280191	14.5933	0.29603	0.616586	NUP210	NS
Q14157	-0.343437	13.6417	0.304639	0.622976	UBAP2L	NS
P36915	-0.26968	14.6881	0.298361	0.620247	GNL1	NS
P17844	0.260197	15.0569	0.299641	0.621144	DDX5	NS
Q9BTT0	0.849544	14.6887	0.435944	0.74448	ANP32E	NS
Q7KZF4	-0.299774	13.9526	0.300412	0.621144	SND1	NS
P49321	-0.267657	14.85	0.302651	0.622976	NASP	NS
Q92575	0.570984	11.7408	0.303682	0.622976	UBXN4	NS
Q12904	-0.534522	12.1072	0.30785	0.624364	AIMP1	NS
P42126	-0.293106	14.0438	0.304615	0.622976	ECI1	NS
Q92945	-0.275619	14.5083	0.304963	0.622976	KHSRP	NS
P51572	-0.280541	14.4785	0.305194	0.622976	BCAP31	NS
P00387	0.303782	13.9325	0.305437	0.622976	CYB5R3	NS
Q14914	0.290179	14.1741	0.306353	0.623424	PTGR1	NS
Q12874	-0.419139	12.574	0.30681	0.623424	SF3A3	NS
P37840	-0.270533	15.4125	0.315737	0.633513	SNCA	NS
P38159	-0.338201	14.3315	0.322298	0.636935	RBMX	NS
P00390	-0.238013	15.4294	0.310742	0.628298	GSR	NS
P63000	-0.224647	15.753	0.310952	0.628298	RAC1	NS
P11216	0.30907	13.8262	0.314046	0.633366	PYGB	NS
P55769	-0.278029	14.5128	0.314759	0.633513	SNU13	NS
P15121	0.245978	14.9591	0.315877	0.633513	AKR1B1	NS
Q06323	0.219766	15.933	0.318575	0.636562	PSME1	NS
P07195	-0.211242	16.5891	0.319557	0.636935	LDHB	NS
Q13868	-0.322934	13.1913	0.32064	0.636935	EXOSC2	NS
P53367	0.367754	12.8591	0.321349	0.636935	ARFIP1	NS
Q13561	-0.496981	12.0217	0.321672	0.636935	DCTN2	NS
Q07065	0.238826	15.0759	0.32173	0.636935	CKAP4	NS
P31943	-0.250048	15.0836	0.324331	0.639783	HNRNPH1	NS
P48047	0.244595	14.9129	0.327641	0.643705	ATP5PO	NS
Q9UKY7	-0.288808	13.9625	0.327963	0.643705	CDV3	NS
P17980	0.244962	14.9151	0.328105	0.643705	PSMC3	NS
P42704	0.265341	14.4151	0.329331	0.64494	LRPPRC	NS
P56385	-0.403734	12.5234	0.331188	0.647078	ATP5ME	NS
P26639	-0.248745	14.8351	0.33162	0.647078	TARS	NS
Q96D46	-0.806175	10.3305	0.333931	0.650279	NMD3	NS
Q15019	0.217569	15.7558	0.334463	0.650279	2002-09-01	NS
Q16543	-0.282517	13.6815	0.336246	0.652571	CDC37	NS
P09661	-0.282514	14.5718	0.344259	0.662177	SNRPA1	NS
O15305	-0.282202	13.7799	0.337534	0.653897	PMM2	NS
P26640	-0.344395	12.8923	0.340371	0.658213	VARS	NS
P06454	-0.787219	13.7358	0.472175	0.765249	PTMA	NS
Q92905	-0.549441	11.7065	0.345585	0.663534	COPS5	NS
P52815	-0.25141	14.5236	0.343104	0.662177	MRPL12	NS
Q96C19	-0.241639	14.8443	0.344031	0.662177	EFHD2	NS
Q12907	0.315993	13.0543	0.346192	0.663534	LMAN2	NS
Q9H9J2	0.331979	13.0067	0.34935	0.668402	MRPL44	NS
Q13200	-0.298191	13.1989	0.350108	0.668476	PSMD2	NS
P20042	-0.23891	14.7162	0.350941	0.668476	EIF2S2	NS
Q92616	0.296306	13.3842	0.352117	0.668476	GCN1	NS
Q9Y224	0.265119	13.9878	0.352445	0.668476	RTRAF	NS
P07311	-0.45071	12.0368	0.352481	0.668476	ACYP1	NS
P41252	-0.24678	14.6408	0.353721	0.669655	IARS	NS
P67809	-0.782316	13.7127	0.484026	0.772093	YBX1	NS
P09960	0.235699	14.7216	0.356763	0.674233	LTA4H	NS
P61160	0.200974	16.1302	0.358382	0.67611	ACTR2	NS
P22087	0.265751	14.2697	0.362475	0.682526	FBL	NS
Q99536	0.260377	13.9256	0.363483	0.682526	VAT1	NS
P49006	-0.399431	12.3854	0.363677	0.682526	MARCKSL1	NS
P36776	-0.271448	13.6746	0.36473	0.683316	LONP1	NS
P10599	0.21218	16.6423	0.374434	0.691711	TXN	NS
P52788	-0.433546	12.1245	0.367657	0.687608	SMS	NS
P08559	0.244352	14.6178	0.36846	0.687837	PDHA1	NS
P08133	0.235347	14.6312	0.369398	0.687837	ANXA6	NS
P43034	-0.215769	15.1169	0.36999	0.687837	PAFAH1B1	NS
Q15436	-0.311737	12.9794	0.370325	0.687837	SEC23A	NS
Q16799	-0.315731	13.129	0.37561	0.691711	RTN1	NS
O96008	0.254424	14.3203	0.373011	0.691637	TOMM40	NS
P28838	-0.277954	13.33	0.37455	0.691711	LAP3	NS
P51571	0.267523	13.4538	0.377161	0.693387	SSR4	NS
P35998	-0.273482	13.3064	0.379969	0.696719	PSMC2	NS
P59998	0.214861	14.9502	0.380263	0.696719	ARPC4	NS
Q9BX68	0.364392	12.5246	0.38321	0.70093	HINT2	NS
P00505	0.199137	15.4643	0.38775	0.707357	GOT2	NS
P22314	0.200953	15.3987	0.389224	0.707357	UBA1	NS
P30101	-0.191266	16.0713	0.389349	0.707357	PDIA3	NS
Q9BY43	-0.34332	12.7466	0.389604	0.707357	CHMP4A	NS
Q9Y3Y2	-0.443159	11.9494	0.389995	0.707357	CHTOP	NS
P42224	0.237887	14.3193	0.391112	0.708195	STAT1	NS
O95302	0.242172	14.1338	0.392501	0.708226	FKBP9	NS
O75533	-0.329985	12.7506	0.392603	0.708226	SF3B1	NS
P35080	-0.252624	13.943	0.393095	0.708226	PFN2	NS
Q8TCT9	0.251212	13.7023	0.397253	0.714527	HM13	NS
Q96IJ6	-0.380723	12.3159	0.398113	0.714883	GMPPA	NS
P61981	-0.193305	16.2652	0.404655	0.724225	YWHAG	NS
O75439	0.277093	13.1509	0.403054	0.722557	PMPCB	NS
Q9NX63	0.234901	14.014	0.408342	0.728867	CHCHD3	NS
P61158	0.191392	15.5462	0.408597	0.728867	ACTR3	NS
Q12792	-0.239863	13.7998	0.410994	0.729479	TWF1	NS
P61960	-0.235557	14.0841	0.411465	0.729479	UFM1	NS
Q9BVG4	-0.235295	14.0212	0.412288	0.729479	PBDC1	NS
P53004	-0.228236	14.3649	0.413177	0.729479	BLVRA	NS
P20340	0.340459	12.5159	0.413195	0.729479	RAB6A	NS
P14868	-0.242362	13.622	0.413582	0.729479	DARS	NS
P24666	-0.233074	14.2541	0.413664	0.729479	ACP1	NS
Q9Y230	-0.213422	14.5574	0.416148	0.730861	RUVBL2	NS
P35606	-0.247696	13.3991	0.416884	0.730861	COPB2	NS
Q96TA1	0.204017	14.8501	0.417418	0.730861	FAM129B	NS
Q9Y5L4	0.210507	14.6157	0.418012	0.730861	TIMM13	NS
P57088	0.238726	13.9744	0.418427	0.730861	TMEM33	NS
Q9Y277	0.230045	14.0679	0.418509	0.730861	VDAC3	NS
P05023	0.212286	14.6133	0.41918	0.730861	ATP1A1	NS
P42765	0.200661	14.9507	0.421778	0.733695	ACAA2	NS
P04843	0.188805	15.3248	0.422219	0.733695	RPN1	NS
P05455	0.224358	14.5392	0.426914	0.733695	SSB	NS
Q13011	0.228949	13.927	0.424461	0.733695	ECH1	NS
P11717	0.257285	13.2683	0.424894	0.733695	IGF2R	NS
P50213	0.212379	14.5218	0.42539	0.733695	IDH3A	NS
P46199	-0.315618	12.6666	0.425751	0.733695	MTIF2	NS
P30566	-0.371648	12.1477	0.426303	0.733695	ADSL	NS
P51665	-0.469491	11.4321	0.42632	0.733695	PSMD7	NS
P32119	0.186115	15.2731	0.428392	0.735067	PRDX2	NS
P31939	-0.216982	14.3758	0.429916	0.736512	ATIC	NS
Q9NSD9	-0.19227	15.0346	0.434101	0.742505	FARSB	NS
P10515	0.191688	14.9171	0.4378	0.746469	DLAT	NS
Q9Y2S6	-0.238651	14.5058	0.44817	0.748797	TMA7	NS
Q12888	0.306662	12.6418	0.439951	0.746982	TP53BP1	NS
Q92499	0.245672	13.1942	0.440115	0.746982	DDX1	NS
Q9Y4W6	0.241445	13.4081	0.440685	0.746982	AFG3L2	NS
P14618	-0.160047	16.7269	0.441786	0.746982	PKM	NS
O43390	-0.190834	14.9841	0.441864	0.746982	HNRNPR	NS
O00299	-0.182626	15.2232	0.442901	0.746982	CLIC1	NS
P62191	-0.172848	15.5771	0.442937	0.746982	PSMC1	NS
Q96I99	0.335103	12.5471	0.446596	0.748388	SUCLG2	NS
P08758	-0.162399	16.4396	0.44461	0.748388	ANXA5	NS
Q9H4A4	0.241088	13.1881	0.446582	0.748388	RNPEP	NS
P33176	-0.226645	13.5937	0.447072	0.748388	KIF5B	NS
Q9H910	-0.213918	14.3104	0.447233	0.748388	JPT2	NS
P20962	-0.602897	14.2051	0.565616	0.816329	PTMS	NS
Q9NZT2	-0.323551	12.4313	0.450132	0.750322	OGFR	NS
P54652	0.198168	14.5987	0.451307	0.750322	HSPA2	NS
Q9H444	-0.230595	13.4289	0.451389	0.750322	CHMP4B	NS
Q15427	-0.211251	14.1645	0.452216	0.750322	SF3B4	NS
Q9UII2	0.37184	11.9613	0.452553	0.750322	ATP5IF1	NS
P67812	0.36863	12.4018	0.460718	0.756804	SEC11A	NS
Q8N766	0.273096	12.8548	0.455297	0.752871	EMC1	NS
P14866	-0.25303	13.4856	0.46278	0.756831	HNRNPL	NS
P29401	0.152219	16.9509	0.455483	0.752871	TKT	NS
P35580	-0.345588	12.2716	0.45797	0.75474	MYH10	NS
P51149	0.205109	14.3664	0.45801	0.75474	RAB7A	NS
P23246	-0.182297	15.1264	0.458895	0.755046	SFPQ	NS
P30044	0.142507	17.2181	0.461433	0.756804	PRDX5	NS
Q16401	0.211604	13.8739	0.462064	0.756804	PSMD5	NS
Q9UIA9	-0.406727	11.5948	0.467886	0.763337	XPO7	NS
Q8IZ73	-0.449535	11.2875	0.469776	0.763337	RPUSD2	NS
Q9P2X0	0.205004	14.1438	0.469802	0.763337	DPM3	NS
Q04837	-0.166058	15.4445	0.469909	0.763337	SSBP1	NS
Q8NFH4	-0.185634	14.6588	0.470289	0.763337	NUP37	NS
Q96EY1	0.205104	13.9768	0.47354	0.766313	DNAJA3	NS
Q14258	-0.214566	13.53	0.47614	0.76847	TRIM25	NS
Q08211	-0.18026	14.8018	0.476295	0.76847	DHX9	NS
P19338	-0.15532	15.9994	0.478282	0.770525	NCL	NS
Q9Y5M8	0.295446	12.57	0.480372	0.772093	SRPRB	NS
Q01518	0.189447	14.455	0.480943	0.772093	CAP1	NS
P31930	0.198723	14.1103	0.482939	0.772093	UQCRC1	NS
Q9Y285	-0.211278	13.4673	0.483019	0.772093	FARSA	NS
P02545	0.157992	15.7342	0.483265	0.772093	LMNA	NS
P13861	0.199776	13.9077	0.484254	0.772093	PRKAR2A	NS
A6NDG6	-0.193668	14.2871	0.485094	0.772292	PGP	NS
Q92841	-0.197866	13.8975	0.488804	0.77683	DDX17	NS
O75348	-0.296213	12.416	0.491567	0.77683	ATP6V1G1	NS
P55809	0.197921	13.9018	0.491615	0.77683	OXCT1	NS
Q8NBQ5	-0.279759	12.6246	0.491874	0.77683	HSD17B11	NS
P40925	0.149439	16.1548	0.492165	0.77683	MDH1	NS
Q9H832	-0.237188	12.9913	0.492256	0.77683	UBE2Z	NS
P61604	-0.139397	17.2686	0.494051	0.778527	HSPE1	NS
Q14697	-0.188742	14.5217	0.495602	0.779833	GANAB	NS
P08195	0.230961	15.1705	0.527242	0.795634	SLC3A2	NS
O15145	0.172745	14.789	0.498098	0.782064	ARPC3	NS
Q96C86	0.19862	13.6825	0.498466	0.782064	DCPS	NS
P17096	0.786849	13.4274	0.645561	0.875131	HMGA1	NS
Q9Y5S9	-0.305438	12.7064	0.51021	0.795634	RBM8A	NS
P32969	0.662763	15.006	0.651128	0.877643	RPL9	NS
P51648	-0.195476	13.9018	0.505786	0.792399	ALDH3A2	NS
Q15459	-0.225337	13.6534	0.516008	0.795634	SF3A1	NS
Q16891	0.163315	14.9933	0.506916	0.7925	IMMT	NS
P49959	0.196554	13.6192	0.507317	0.7925	MRE11	NS
Q32P28	0.369973	11.6038	0.512451	0.795634	P3H1	NS
P21399	-0.267812	12.7602	0.516485	0.795634	ACO1	NS
Q9NVI7	0.175968	14.4438	0.513464	0.795634	ATAD3A	NS
P45877	-0.162619	14.9312	0.513493	0.795634	PPIC	NS
Q2TAY7	-0.243459	12.9089	0.518734	0.795634	SMU1	NS
O95336	0.190861	13.76	0.517527	0.795634	PGLS	NS
Q07021	0.205952	15.0344	0.538555	0.799901	C1QBP	NS
Q15417	-0.186271	14.2042	0.518261	0.795634	CNN3	NS
Q9H1E5	0.141605	15.9757	0.520419	0.795634	TMX4	NS
Q12905	0.153539	15.0941	0.520426	0.795634	ILF2	NS
Q9UNN8	0.160313	14.8563	0.521019	0.795634	PROCR	NS
Q9Y6Y8	0.302159	12.1499	0.521539	0.795634	SEC23IP	NS
O94855	-0.297019	12.1721	0.523163	0.795634	SEC24D	NS
P48444	-0.164011	14.6671	0.523865	0.795634	ARCN1	NS
Q9UKM9	-0.182186	14.3236	0.524581	0.795634	RALY	NS
P27816	-0.164007	14.7342	0.525378	0.795634	MAP4	NS
Q99471	-0.182862	14.0038	0.525459	0.795634	PFDN5	NS
Q9BZG1	-0.306628	12.0283	0.525731	0.795634	RAB34	NS
O75390	-0.134542	16.4242	0.526434	0.795634	CS	NS
P62312	0.247995	12.6813	0.527761	0.795634	LSM6	NS
Q96GK7	0.239332	12.7699	0.528046	0.795634	FAHD2A	NS
P09012	-0.150661	15.4083	0.528286	0.795634	SNRPA	NS
Q15018	-0.564643	9.99447	0.528515	0.795634	ABRAXAS2	NS
Q15393	-0.15886	14.7742	0.528917	0.795634	SF3B3	NS
Q9UNM6	-0.181435	14.1153	0.529196	0.795634	PSMD13	NS
Q8N163	-0.264182	12.4894	0.530443	0.796099	CCAR2	NS
Q9P2E9	0.178341	14.0056	0.531404	0.796099	RRBP1	NS
P61970	0.130723	16.6164	0.531715	0.796099	NUTF2	NS
Q9UL46	0.196024	13.3454	0.532779	0.79659	PSME2	NS
Q9HC38	0.152477	14.9247	0.53366	0.796805	GLOD4	NS
P18669	0.237603	14.3105	0.561872	0.813098	PGAM1	NS
P46063	-0.185085	13.5156	0.537233	0.799901	RECQL	NS
P50402	-0.241149	12.67	0.539107	0.799901	EMD	NS
P58546	0.165439	14.8073	0.54286	0.799901	MTPN	NS
O43813	0.305358	11.924	0.54089	0.799901	LANCL1	NS
Q9UMS4	-0.154286	14.7622	0.541726	0.799901	PRPF19	NS
Q9BY44	-0.228884	12.7854	0.541829	0.799901	EIF2A	NS
P40818	-0.248088	12.5695	0.542036	0.799901	USP8	NS
P27824	0.143779	15.5007	0.542151	0.799901	CANX	NS
P00441	0.135183	15.6444	0.543134	0.799901	SOD1	NS
P25787	0.172656	14.847	0.553683	0.806893	PSMA2	NS
P21912	0.206324	12.9877	0.54666	0.803999	SDHB	NS
Q9Y490	-0.176711	13.6199	0.548007	0.804847	TLN1	NS
Q9HDC9	0.142071	15.1767	0.549149	0.804847	APMAP	NS
Q8WWI5	0.337783	11.5716	0.54947	0.804847	SLC44A1	NS
P22695	0.176267	13.6265	0.550292	0.80496	UQCRC2	NS
P46937	0.202084	13.0117	0.55291	0.806893	YAP1	NS
O60313	-0.169516	13.8653	0.553853	0.806893	OPA1	NS
P00918	0.286723	12.0323	0.55513	0.807666	CA2	NS
Q13283	-0.155104	14.4911	0.560831	0.813098	G3BP1	NS
Q8TCS8	-0.156452	14.6013	0.561213	0.813098	PNPT1	NS
O43488	-0.224297	12.8215	0.561593	0.813098	AKR7A2	NS
P56378	0.239368	12.5136	0.563504	0.814368	MP68	NS
P50453	-0.160487	14.1867	0.568462	0.818407	SERPINB9	NS
O14530	-0.273995	12.0984	0.569121	0.818407	TXNDC9	NS
P23284	0.120567	16.4328	0.569394	0.818407	PPIB	NS
P55957	0.231162	12.5857	0.570084	0.818407	BID	NS
P14314	-0.140107	14.9881	0.57274	0.821131	PRKCSH	NS
O75694	-0.270024	12.1935	0.573757	0.821466	NUP155	NS
Q14919	-0.165368	13.6361	0.574494	0.821466	DRAP1	NS
Q9BPX5	-0.136209	15.027	0.575418	0.82149	ARPC5L	NS
P30086	0.122961	15.7078	0.576031	0.82149	PEBP1	NS
P46087	0.210225	12.7476	0.582418	0.829505	NOP2	NS
Q15631	0.190565	13.8741	0.59392	0.839964	TSN	NS
Q99798	0.155216	14.0401	0.584238	0.831001	ACO2	NS
O43237	0.212499	12.6717	0.586917	0.833715	DYNC1LI2	NS
P20810	-0.159709	14.2489	0.592071	0.839932	CAST	NS
Q16186	-0.450835	13.0528	0.683649	0.893559	ADRM1	NS
P52272	-0.133569	14.8182	0.594057	0.839964	HNRNPM	NS
Q9BT78	0.150907	13.97	0.594435	0.839964	COPS4	NS
Q9Y4L1	-0.155557	13.7235	0.595201	0.839964	HYOU1	NS
Q10469	0.236398	12.2873	0.598184	0.843073	MGAT2	NS
P62195	-0.149826	13.8563	0.601057	0.846019	PSMC5	NS
P11498	-0.293254	11.6012	0.602837	0.847421	PC	NS
Q9NZL9	-0.157311	14.0259	0.609493	0.85118	MAT2B	NS
Q8NBJ4	-0.314623	11.3141	0.606837	0.850814	GOLM1	NS
P52888	-0.146938	13.9023	0.607196	0.850814	THOP1	NS
Q9ULV4	0.156029	13.4372	0.607612	0.850814	CORO1C	NS
P07910	0.140995	14.2845	0.609641	0.85118	HNRNPC	NS
Q14204	0.141589	14.2288	0.610481	0.85118	DYNC1H1	NS
P20618	0.123934	15.1716	0.611023	0.85118	PSMB1	NS
Q9BY77	0.240442	12.0811	0.613528	0.852941	POLDIP3	NS
Q12906	0.113465	15.5664	0.613865	0.852941	ILF3	NS
Q15046	-0.318717	11.2325	0.615832	0.854576	KARS	NS
Q12931	-0.117953	15.1727	0.617604	0.855936	TRAP1	NS
O15460	0.340099	10.9755	0.619678	0.85771	P4HA2	NS
Q9Y2B0	0.143103	14.3419	0.622355	0.859012	CNPY2	NS
Q9H074	-0.145497	13.7358	0.62299	0.859012	PAIP1	NS
P06744	-0.117392	15.0566	0.623002	0.859012	GPI	NS
Q15181	0.12366	15.0936	0.627612	0.864266	PPA1	NS
P53384	-0.203485	12.6029	0.629579	0.865872	NUBP1	NS
Q06124	-0.201335	12.463	0.633805	0.870575	PTPN11	NS
P62316	0.229574	12.5306	0.642317	0.874641	SNRPD2	NS
P82921	0.207931	12.323	0.636149	0.872687	MRPS21	NS
Q9NX14	0.123182	14.8495	0.637806	0.872745	NDUFB11	NS
P30153	-0.12119	14.7278	0.63755	0.872745	PPP2R1A	NS
Q13148	-0.325986	10.8883	0.639672	0.874191	TARDBP	NS
P22102	-0.12892	14.6203	0.641774	0.874641	GART	NS
Q9NY33	0.164197	12.9303	0.642495	0.874641	DPP3	NS
Q96HE7	-0.172628	12.8141	0.64332	0.874641	ERO1A	NS
C9JRZ8	0.386852	16.8739	0.755954	0.918755	AKR1B15	NS
Q15363	0.257213	11.6282	0.644047	0.874641	TMED2	NS
P30048	0.11031	15.109	0.647033	0.875131	PRDX3	NS
P08962	-0.136911	13.5644	0.64726	0.875131	CD63	NS
Q9Y237	-0.210698	12.2528	0.647646	0.875131	PIN4	NS
P36871	-0.165699	12.8476	0.65001	0.877229	PGM1	NS
O94992	-0.189684	12.4784	0.65417	0.880567	HEXIM1	NS
P78559	-0.163921	13.3126	0.662687	0.881985	MAP1A	NS
P54727	0.183496	12.7489	0.657501	0.880741	RAD23B	NS
P13667	-0.100641	15.6752	0.655415	0.880567	PDIA4	NS
Q99623	-0.10378	15.2745	0.655742	0.880567	PHB2	NS
Q9UJU6	0.151708	13.0045	0.657218	0.880741	DBNL	NS
Q92520	0.180081	12.5391	0.659732	0.881683	FAM3C	NS
P51610	-0.138983	13.1947	0.659835	0.881683	HCFC1	NS
P62906	0.315913	14.1871	0.738858	0.918597	RPL10A	NS
Q9UNS2	-0.137576	13.4308	0.661248	0.881897	COPS3	NS
Q07666	-0.117298	14.5027	0.661626	0.881897	KHDRBS1	NS
Q9H2U2	0.134908	13.2555	0.663324	0.881985	PPA2	NS
P82979	-0.109641	14.6641	0.668459	0.88772	SARNP	NS
O76003	-0.113213	14.5002	0.669282	0.887722	GLRX3	NS
P15559	-0.101061	16.0439	0.672344	0.890691	NQO1	NS
Q99848	-0.205349	12.3613	0.676334	0.892695	EBNA1BP2	NS
P00568	-0.311047	14.4497	0.749353	0.918597	AK1	NS
P31040	-0.168914	12.7263	0.674899	0.892572	SDHA	NS
P11166	-0.145923	13.6887	0.682224	0.893559	SLC2A1	NS
Q9BSJ8	0.124228	13.6362	0.675415	0.892572	ESYT1	NS
P10619	0.204132	11.9717	0.677318	0.892903	CTSA	NS
Q9BRP8	-0.239563	11.6537	0.681085	0.893559	PYM1	NS
O43399	-0.114705	14.3989	0.680161	0.893559	TPD52L2	NS
O60493	-0.119873	13.7207	0.68041	0.893559	SNX3	NS
P50395	0.117058	14.9207	0.689225	0.893559	GDI2	NS
P24539	-0.307361	14.4717	0.761253	0.918755	ATP5PB	NS
P26885	0.125713	13.3092	0.68598	0.893559	FKBP2	NS
O75947	0.114918	14.0222	0.686459	0.893559	ATP5PD	NS
P80303	0.177132	12.3641	0.686473	0.893559	NUCB2	NS
Q96AC1	0.133553	13.059	0.686729	0.893559	FERMT2	NS
O43242	-0.117744	13.6911	0.688075	0.893559	PSMD3	NS
O43809	0.122971	13.317	0.689904	0.893559	NUDT21	NS
Q9BVC6	-0.104531	14.6826	0.689971	0.893559	TMEM109	NS
Q52LJ0	-0.165118	12.5135	0.690046	0.893559	FAM98B	NS
P07686	-0.169334	12.4484	0.690492	0.893559	HEXB	NS
Q9NYU2	0.128166	13.1689	0.691041	0.893559	UGGT1	NS
Q15233	-0.0954164	14.9881	0.692253	0.894056	NONO	NS
P09669	0.273292	10.9251	0.693959	0.895191	COX6C	NS
O00231	0.424172	13.5852	0.789491	0.928316	PSMD11	NS
Q13177	-0.115004	13.7363	0.695378	0.895952	PAK2	NS
P11766	-0.127776	13.836	0.703574	0.900041	ADH5	NS
P21333	0.0866734	15.5881	0.698119	0.897543	FLNA	NS
Q00688	0.109811	13.9978	0.69837	0.897543	FKBP3	NS
P48739	0.172561	12.4991	0.701155	0.899108	PITPNB	NS
Q16851	0.109355	13.9661	0.699103	0.897543	UGP2	NS
P04181	-0.101312	14.5012	0.702683	0.9	OAT	NS
P46781	-0.109423	14.5759	0.706308	0.900041	RPS9	NS
O00425	0.121469	13.1548	0.704502	0.900041	IGF2BP3	NS
O15143	0.105417	14.1746	0.70525	0.900041	ARPC1B	NS
P13798	-0.101988	14.3759	0.707247	0.900041	APEH	NS
O00154	-0.0884623	15.7552	0.709492	0.900188	ACOT7	NS
P43490	-0.0912596	14.9779	0.708407	0.900041	NAMPT	NS
Q96QR8	-0.206526	11.6189	0.708543	0.900041	PURB	NS
P35221	-0.129828	12.9902	0.711073	0.900726	CTNNA1	NS
Q9NRV9	-0.174149	12.1632	0.711582	0.900726	HEBP1	NS
P62701	-0.199541	16.726	0.781196	0.928316	RPS4X	NS
P63010	0.12679	13.027	0.712661	0.900735	AP2B1	NS
P19623	-0.102477	14.2914	0.713255	0.900735	SRM	NS
P17050	-0.187996	11.8388	0.714899	0.901757	NAGA	NS
P10606	-0.0949383	14.6707	0.718484	0.903562	COX5B	NS
Q13162	-0.0907994	14.7854	0.718855	0.903562	PRDX4	NS
P18077	-0.0919547	14.7583	0.719191	0.903562	RPL35A	NS
P80723	-0.253184	14.9726	0.788456	0.928316	BASP1	NS
Q06830	-0.0609306	18.1074	0.719673	0.903562	PRDX1	NS
P13010	0.0883528	14.9743	0.720614	0.903693	XRCC5	NS
O43615	0.13592	15.5137	0.754593	0.918755	TIMM44	NS
P29144	0.124062	12.9121	0.727544	0.911326	TPP2	NS
Q7Z6Z7	-0.197003	11.5306	0.730818	0.913014	HUWE1	NS
Q15006	-0.109429	13.1583	0.731252	0.913014	EMC2	NS
Q9NR45	-0.0836817	14.9428	0.731425	0.913014	NANS	NS
P31942	-0.088726	14.5733	0.732984	0.913904	HNRNPH3	NS
Q9Y678	0.0830017	14.8252	0.739037	0.918597	COPG1	NS
Q8IX12	-0.18191	11.6644	0.740321	0.918597	CCAR1	NS
Q969V3	0.117674	12.8843	0.742722	0.918597	NCLN	NS
P13804	0.0872849	14.5168	0.743559	0.918597	ETFA	NS
O15212	-0.0910466	14.2018	0.743723	0.918597	PFDN6	NS
Q14318	0.119482	12.9798	0.745309	0.918597	FKBP8	NS
P31150	-0.0970724	14.0143	0.747536	0.918597	GDI1	NS
Q99497	0.0712426	16.308	0.746443	0.918597	PARK7	NS
P54136	-0.0783905	14.9586	0.746728	0.918597	RARS	NS
P30085	0.0978948	13.3825	0.746878	0.918597	CMPK1	NS
Q99627	-0.0874296	14.3678	0.748033	0.918597	COPS8	NS
O95292	0.167476	11.7893	0.748179	0.918597	VAPB	NS
P16930	0.0759823	15.1045	0.749494	0.918597	FAH	NS
O00505	-0.105242	13.8018	0.756815	0.918755	KPNA3	NS
P15927	-0.0851377	14.487	0.753141	0.918755	RPA2	NS
P61081	0.0919566	13.6481	0.753325	0.918755	UBE2M	NS
Q9HAV4	0.0900356	13.7814	0.75475	0.918755	XPO5	NS
Q9UGP8	-0.109771	12.9168	0.755936	0.918755	SEC63	NS
Q00839	-0.0714422	15.4231	0.758018	0.918755	HNRNPU	NS
P45954	-0.134935	12.3279	0.758914	0.918755	ACADSB	NS
O75569	0.113828	12.8999	0.759608	0.918755	PRKRA	NS
P51452	0.098232	13.1233	0.760475	0.918755	DUSP3	NS
P54920	0.157639	11.8	0.761311	0.918755	NAPA	NS
P62140	0.0711673	15.2098	0.761522	0.918755	PPP1CB	NS
Q86UP2	-0.0987586	13.0611	0.765511	0.920609	KTN1	NS
P49411	-0.0644944	15.9534	0.767825	0.920609	TUFM	NS
Q99459	0.0855403	13.7114	0.767953	0.920609	CDC5L	NS
Q13263	0.0790938	14.5377	0.768417	0.920609	TRIM28	NS
P82970	-0.0885974	13.5323	0.768426	0.920609	HMGN5	NS
P27797	0.0848555	14.7031	0.772503	0.922735	CALR	NS
O14561	-0.0711475	15.087	0.768494	0.920609	NDUFAB1	NS
Q8N3X1	-0.0731142	15.001	0.769557	0.920609	FNBP4	NS
O95810	-0.1138	12.725	0.769871	0.920609	CAVIN2	NS
P07954	-0.0694807	15.0056	0.773646	0.923081	FH	NS
Q5JTH9	-0.128888	12.3028	0.777515	0.926675	RRP12	NS
Q9NZB2	-0.137697	12.0657	0.778584	0.926927	FAM120A	NS
Q6DD88	0.12696	12.1917	0.782817	0.928316	ATL3	NS
P07237	0.0606049	15.7579	0.78308	0.928316	P4HB	NS
P53621	0.0695404	14.7875	0.783285	0.928316	COPA	NS
Q9H2W6	-0.0865752	13.2095	0.784853	0.928316	MRPL46	NS
Q92734	-0.0849832	13.1985	0.788089	0.928316	TFG	NS
P38606	0.0749485	14.2571	0.789576	0.928316	ATP6V1A	NS
P36542	0.0757529	13.848	0.791101	0.928316	ATP5F1C	NS
Q9Y5A9	-0.0855603	13.1388	0.79149	0.928316	YTHDF2	NS
Q8NFW8	0.0892608	13.0518	0.792054	0.928316	CMAS	NS
Q86UE4	0.0794365	13.4771	0.7921	0.928316	MTDH	NS
Q99460	0.0705845	14.69	0.792992	0.928316	PSMD1	NS
Q8TB61	-0.124737	12.0705	0.793149	0.928316	SLC35B2	NS
P38646	-0.0621143	15.4083	0.793491	0.928316	HSPA9	NS
A0AVT1	0.0835459	13.2944	0.794362	0.928331	UBA6	NS
Q12797	-0.0750154	13.9226	0.796475	0.929795	ASPH	NS
Q9Y679	-0.140199	11.6718	0.798157	0.92999	AUP1	NS
O15067	-0.070626	14.2588	0.801254	0.92999	PFAS	NS
P00558	-0.0547321	15.996	0.801752	0.92999	PGK1	NS
Q15717	0.0607945	14.9714	0.802129	0.92999	ELAVL1	NS
Q9BVK6	-0.0694976	14.1723	0.803003	0.92999	TMED9	NS
P49792	0.0842341	13.0027	0.803371	0.92999	RANBP2	NS
P43304	0.0729036	13.6394	0.803715	0.92999	GPD2	NS
P25398	-0.0544439	15.7915	0.804385	0.92999	RPS12	NS
Q6L8Q7	-0.0716129	13.7429	0.804386	0.92999	PDE12	NS
O60749	-0.0713628	13.6986	0.807346	0.932321	SNX2	NS
Q00765	-0.132483	11.6311	0.809653	0.932321	REEP5	NS
Q8N1F7	-0.0629617	14.5355	0.812686	0.932321	NUP93	NS
P62310	0.0540113	15.4924	0.813487	0.932321	LSM3	NS
Q9Y3B3	0.0588269	14.8158	0.815515	0.932321	TMED7	NS
P00338	-0.0477216	16.7151	0.815753	0.932321	LDHA	NS
Q9HCU5	-0.0837155	12.8818	0.815946	0.932321	PREB	NS
O75223	-0.0702386	13.4394	0.816404	0.932321	GGCT	NS
O14980	-0.0716732	13.4609	0.816736	0.932321	XPO1	NS
Q16181	-0.0674297	13.8143	0.81861	0.932321	2007-09-01	NS
P51858	-0.0769389	13.7756	0.823795	0.932321	HDGF	NS
Q13423	0.0901121	12.6397	0.819478	0.932321	NNT	NS
P43686	0.0664077	13.8839	0.81963	0.932321	PSMC4	NS
P30622	-0.103074	12.256	0.81989	0.932321	CLIP1	NS
Q9UJZ1	0.0563571	14.8577	0.820166	0.932321	STOML2	NS
Q9BZZ5	0.0607059	14.4575	0.821075	0.932321	API5	NS
P51991	-0.0676975	13.9845	0.822197	0.932321	HNRNPA3	NS
O43776	-0.0680464	13.6321	0.821799	0.932321	NARS	NS
Q29RF7	-0.137298	11.6786	0.825128	0.932321	PDS5A	NS
Q9NVA2	-0.0689072	14.0285	0.82484	0.932321	2011-09-01	NS
P26599	0.0623565	14.0743	0.824004	0.932321	PTBP1	NS
P33992	0.133788	13.9449	0.856459	0.945257	MCM5	NS
Q8N1G4	0.0985523	12.266	0.825376	0.932321	LRRC47	NS
O60488	-0.063545	13.6198	0.827835	0.933046	ACSL4	NS
Q96TC7	0.0936848	12.399	0.828551	0.933046	RMDN3	NS
Q9BS26	0.0495757	15.4807	0.828607	0.933046	ERP44	NS
P67936	-0.109477	12.3945	0.833454	0.936545	TPM4	NS
P05026	-0.0829715	12.6595	0.833221	0.936545	ATP1B1	NS
O15479	0.0601715	14.3322	0.835139	0.936545	MAGEB2	NS
P30040	-0.0466501	15.564	0.83518	0.936545	ERP29	NS
Q9Y4X5	-0.0736395	12.8339	0.84087	0.941346	ARIH1	NS
Q9UKK9	-0.0550157	14.296	0.841203	0.941346	NUDT5	NS
P61803	0.0528947	14.5374	0.843342	0.942764	DAD1	NS
Q8WUM4	-0.0537222	14.3274	0.844612	0.943144	PDCD6IP	NS
P14209	0.0521537	14.8856	0.846299	0.943144	CD99	NS
P14550	0.0515339	14.4934	0.84549	0.943144	AKR1A1	NS
P50570	0.0582337	13.3924	0.84735	0.943342	DNM2	NS
P30533	-0.172102	9.92047	0.850666	0.945257	LRPAP1	NS
Q15293	0.0531272	14.2916	0.852233	0.945257	RCN1	NS
Q96KR1	-0.0799947	12.3817	0.853034	0.945257	ZFR	NS
Q93008	-0.0602258	13.1334	0.854188	0.945257	USP9X	NS
P19367	0.0581279	13.1683	0.854305	0.945257	HK1	NS
O60716	0.0754113	12.5433	0.854317	0.945257	CTNND1	NS
Q9NQC3	-0.0359682	17.3932	0.856219	0.945257	RTN4	NS
Q9NS69	-0.0689819	12.7307	0.857784	0.945257	TOMM22	NS
P51148	0.0525925	13.9557	0.857814	0.945257	RAB5C	NS
Q14677	0.0494311	13.7475	0.863833	0.95092	CLINT1	NS
P31946	-0.0427923	15.0379	0.866024	0.952362	YWHAB	NS
P08670	0.0391111	15.1451	0.869478	0.954645	VIM	NS
Q13813	-0.0450839	14.3367	0.870424	0.954645	SPTAN1	NS
Q01082	0.0453397	14.1049	0.871332	0.954645	SPTBN1	NS
Q09666	-0.0459534	13.8869	0.871633	0.954645	AHNAK	NS
Q92900	-0.0711817	12.3059	0.87353	0.955755	UPF1	NS
Q15369	0.077311	11.8512	0.879582	0.959513	ELOC	NS
Q86VP6	0.0382603	14.7585	0.880091	0.959513	CAND1	NS
P30740	0.041529	14.2951	0.880094	0.959513	SERPINB1	NS
Q9Y3C8	-0.0436202	13.6386	0.881161	0.959513	UFC1	NS
P18085	0.0330071	16.0169	0.881732	0.959513	ARF4	NS
Q9UBI6	-0.0561212	13.1798	0.887297	0.959513	GNG12	NS
P11177	0.0335088	15.3213	0.88498	0.959513	PDHB	NS
O60763	0.0535109	12.8035	0.885298	0.959513	USO1	NS
Q16836	-0.0430247	13.6011	0.885544	0.959513	HADH	NS
P16989	0.0439686	13.8203	0.886562	0.959513	YBX3	NS
P49189	0.0408551	14.131	0.886139	0.959513	ALDH9A1	NS
Q9NPA0	-0.0757337	11.7702	0.887616	0.959513	EMC7	NS
Q13642	0.0313655	15.5593	0.889184	0.960248	FHL1	NS
P25789	0.045017	14.269	0.893614	0.962149	PSMA4	NS
O00625	-0.0333486	14.9528	0.891796	0.961401	PIR	NS
Q86TI2	0.0620117	12.1909	0.892031	0.961401	DPP9	NS
O75347	-0.0364917	14.1367	0.89624	0.964015	TBCA	NS
P62249	-0.0425726	16.1277	0.905096	0.969682	RPS16	NS
Q96I24	-0.0350746	13.7217	0.903932	0.969682	FUBP3	NS
Q13564	-0.0406862	12.9972	0.904427	0.969682	NAE1	NS
Q8N183	0.0440216	12.8218	0.904885	0.969682	NDUFAF2	NS
P30049	0.0377375	14.2863	0.907785	0.970639	ATP5F1D	NS
P31327	0.0578971	11.9752	0.906728	0.970468	CPS1	NS
P08754	0.0473407	12.1052	0.91966	0.98086	GNAI3	NS
Q96DB5	0.0313968	13.191	0.920864	0.98086	RMDN1	NS
P37802	-0.0193711	17.1552	0.920876	0.98086	TAGLN2	NS
P07741	-0.0266822	14.4276	0.921529	0.98086	APRT	NS
Q9NYF8	0.0561931	11.8227	0.92301	0.98086	BCLAF1	NS
P99999	0.0253885	14.558	0.922597	0.98086	CYCS	NS
Q14008	-0.05076	11.7902	0.923696	0.98086	CKAP5	NS
Q16576	0.0281418	14.1168	0.926425	0.982793	RBBP7	NS
P46778	0.0629805	13.9701	0.945434	0.986783	RPL21	NS
P18206	0.0252086	14.1329	0.92943	0.985013	VCL	NS
Q9H1E3	0.0245233	16.0744	0.933121	0.986783	NUCKS1	NS
O95817	-0.0229993	14.4991	0.930602	0.98529	BAG3	NS
O94925	-0.0342739	15.2967	0.939773	0.986783	GLS	NS
Q9Y4P3	-0.036159	12.359	0.934035	0.986783	TBL2	NS
P35527	-0.0665778	12.4859	0.945226	0.986783	KRT9	NS
P20674	0.0215933	14.4536	0.937382	0.986783	COX5A	NS
Q15942	-0.0238774	13.6111	0.937942	0.986783	ZYX	NS
Q15366	0.0152981	17.4226	0.94084	0.986783	PCBP2	NS
Q13045	0.0240317	13.1234	0.940386	0.986783	FLII	NS
Q9H3N1	0.0220834	13.5143	0.940729	0.986783	TMX1	NS
P20073	-0.0220004	13.4242	0.941738	0.986783	ANXA7	NS
Q96IX5	-0.0246659	13.0778	0.941775	0.986783	ATP5MD	NS
P55072	0.0164577	15.2115	0.94417	0.986783	VCP	NS
O94842	-0.0499548	10.7346	0.944539	0.986783	TOX4	NS
Q9HB07	0.0224183	13.1515	0.946296	0.986783	C12orf10	NS
Q08J23	0.019036	13.8889	0.946618	0.986783	NSUN2	NS
Q00796	0.01483	15.3608	0.949413	0.988393	SORD	NS
P54819	-0.0178399	13.9166	0.950094	0.988393	AK2	NS
Q9Y6D9	0.029919	11.9073	0.952206	0.988393	MAD1L1	NS
O14929	-0.0164815	13.8715	0.954017	0.988393	HAT1	NS
Q9Y295	-0.0165027	14.1561	0.955084	0.988393	DRG1	NS
P35232	0.0124507	15.8054	0.955352	0.988393	PHB	NS
P07099	-0.0123337	15.8365	0.95556	0.988393	EPHX1	NS
P14174	-0.119312	14.4783	0.971826	0.990371	MIF	NS
O60568	0.017089	13.1717	0.956829	0.988393	PLOD3	NS
P46977	0.0156945	13.5671	0.957593	0.988393	STT3A	NS
P23368	0.0194553	12.823	0.958329	0.988393	ME2	NS
Q9UL25	0.0148443	13.3576	0.961159	0.988393	RAB21	NS
P16615	-0.01201	14.7962	0.961671	0.988393	ATP2A2	NS
P50914	-0.0359152	14.502	0.971377	0.990371	RPL14	NS
P35637	0.0168261	13.0911	0.962397	0.988393	FUS	NS
P40227	-0.0111831	15.1287	0.962291	0.988393	CCT6A	NS
Q8WWM7	0.0332802	11.0904	0.963242	0.988393	ATXN2L	NS
Q9BQG0	0.0141853	13.3413	0.963453	0.988393	MYBBP1A	NS
Q16643	-0.0220337	12.1429	0.963706	0.988393	DBN1	NS
Q5VWZ2	-0.0138523	13.0993	0.965897	0.989533	LYPLAL1	NS
P24534	0.00906648	16.057	0.966648	0.989533	EEF1B2	NS
Q12849	-0.011167	14.1886	0.968498	0.989747	GRSF1	NS
Q9Y3E5	0.0187775	12.0447	0.968689	0.989747	PTRH2	NS
Q7Z2W9	-0.0110715	13.1296	0.972467	0.990371	MRPL21	NS
Q9NTK5	-0.00734789	15.9295	0.972964	0.990371	OLA1	NS
Q96PK6	-0.0107623	13.0301	0.97437	0.990804	RBM14	NS
P28074	-0.0087769	13.8616	0.975592	0.990804	PSMB5	NS
P28331	-0.00809186	14.2323	0.976782	0.990804	NDUFS1	NS
Q96HS1	0.00818713	13.8803	0.977055	0.990804	PGAM5	NS
P45974	-0.00804871	13.8076	0.977987	0.990819	USP5	NS
Q96FW1	0.00658397	13.8095	0.981702	0.991473	OTUB1	NS
Q9UBB4	0.0112243	11.8912	0.98225	0.991473	ATXN10	NS
Q9UNF1	-0.00737775	13.0949	0.982642	0.991473	MAGED2	NS
P56537	0.00586005	14.4645	0.982947	0.991473	EIF6	NS
Q12769	0.00658974	13.2013	0.983218	0.991473	NUP160	NS
P31689	-0.00635745	13.8936	0.984498	0.99161	DNAJA1	NS
P09651	0.00929663	13.8234	0.987023	0.99161	HNRNPA1	NS
Q9H3U1	0.0057332	13.3119	0.985625	0.99161	UNC45A	NS
Q8N684	-0.00492565	13.6838	0.987016	0.99161	CPSF7	NS
Q9UN86	-0.00371624	13.8677	0.989596	0.993271	G3BP2	NS
Q96QK1	-0.00263026	13.4373	0.99302	0.995783	VPS35	NS
P05204	-0.00336284	12.1678	0.994708	0.996552	HMGN2	NS
P48556	-0.00051814	14.1662	0.998528	0.998714	PSMD8	NS
Q10713	-0.00053082	13.0688	0.998714	0.998714	PMPCA	NS
