# Supplementary material for: Identification of Proteins Deregulated by Platinum-Based Chemotherapy as Novel Biomarkers and Therapeutic Targets in Non-Small Cell Lung Cancer
Source: Front Oncol. 2021 Mar 11;11:615967. doi: 10.3389/fonc.2021.615967 (PMC7991912; doi:10.3389/fonc.2021.615967)
Supplement: Supplementary file 4 [file Table_2.xlsx]

## Sheet: Sheet0
© 2000-2020 QIAGEN. All rights reserved.
Ingenuity Canonical Pathways	-log(p-value)	Ratio	z-score	Molecules
EIF2 Signaling	10.2	0.0519	-2.828	RPL13,RPL17,RPL23A,RPL27A,RPL29,RPL35,RPL6,RPL7,RPS14,RPS20,RPS8
Aryl Hydrocarbon Receptor Signaling	5.3	0.0438	#NUM!	ALDH3A1,CTSD,GSTK1,GSTM3,HSP90AA1,MCM7
Serine Biosynthesis	4	0.4	#NUM!	PHGDH,PSAT1
Superpathway of Serine and Glycine Biosynthesis I	3.68	0.286	#NUM!	PHGDH,PSAT1
Xenobiotic Metabolism CAR Signaling Pathway	3.66	0.0292	0.447	ALDH3A1,GSTK1,GSTM3,HSP90AA1,RACK1
tRNA Charging	3.61	0.0789	#NUM!	AARS1,GARS1,YARS1
Cell Cycle Control of Chromosomal Replication	3.11	0.0536	#NUM!	MCM2,MCM6,MCM7
Regulation of eIF4 and p70S6K Signaling	2.83	0.0261	#NUM!	ITGB1,RPS14,RPS20,RPS8
Protein Ubiquitination Pathway	2.77	0.0187	#NUM!	HSP90AA1,HSPH1,SKP1,UCHL1,UCHL5
Xenobiotic Metabolism PXR Signaling Pathway	2.61	0.0227	2	ALDH3A1,GSTK1,GSTM3,HSP90AA1
Glutathione-mediated Detoxification	2.54	0.08	#NUM!	GSTK1,GSTM3
Glucocorticoid Receptor Signaling	2.37	0.015	#NUM!	FKBP4,HSP90AA1,KRT18,KRT19,KRT8
LPS/IL-1 Mediated Inhibition of RXR Function	2.34	0.019	#NUM!	ALDH3A1,GSTK1,GSTM3,PAPSS2
Palmitate Biosynthesis I (Animals)	2.19	0.5	#NUM!	FASN
Sulfate Activation for Sulfonation	2.19	0.5	#NUM!	PAPSS2
Fatty Acid Biosynthesis Initiation II	2.19	0.5	#NUM!	FASN
Iron homeostasis signaling pathway	2.07	0.0229	#NUM!	PCBP1,SKP1,TFRC
Glutathione Biosynthesis	2.02	0.333	#NUM!	GSS
Ascorbate Recycling (Cytosolic)	2.02	0.333	#NUM!	GLRX
Thyroid Hormone Biosynthesis	2.02	0.333	#NUM!	CTSD
Phagosome Maturation	1.98	0.0213	#NUM!	CTSD,CTSL,TUBA4A
Xenobiotic Metabolism Signaling	1.96	0.0149	#NUM!	ALDH3A1,GSTK1,GSTM3,HSP90AA1
Autophagy	1.9	0.0377	#NUM!	CTSD,CTSL
Glutathione Redox Reactions II	1.89	0.25	#NUM!	GLRX
Semaphorin Signaling in Neurons	1.84	0.0351	#NUM!	DPYSL2,ITGB1
Regulation of Cellular Mechanics by Calpain Protease	1.75	0.0312	#NUM!	EZR,ITGB1
Remodeling of Epithelial Adherens Junctions	1.72	0.0303	#NUM!	NME1,TUBA4A
mTOR Signaling	1.57	0.0149	#NUM!	RPS14,RPS20,RPS8
TR/RXR Activation	1.53	0.0238	#NUM!	FASN,ME1
γ-glutamyl Cycle	1.46	0.0909	#NUM!	GSS
Purine Nucleotides De Novo Biosynthesis II	1.46	0.0909	#NUM!	IMPDH2
Neuregulin Signaling	1.44	0.0213	#NUM!	HSP90AA1,ITGB1
Urate Biosynthesis/Inosine 5'-phosphate Degradation	1.39	0.0769	#NUM!	IMPDH2
Histamine Degradation	1.39	0.0769	#NUM!	ALDH3A1
Signaling by Rho Family GTPases	1.37	0.0124	#NUM!	EZR,ITGB1,STMN1
Virus Entry via Endocytic Pathways	1.34	0.0187	#NUM!	ITGB1,TFRC
Oxidative Ethanol Degradation III	1.33	0.0667	#NUM!	ALDH3A1
Fatty Acid α-oxidation	1.3	0.0625	#NUM!	ALDH3A1
Parkinson's Signaling	1.3	0.0625	#NUM!	UCHL1
Granzyme A Signaling	1.27	0.0588	#NUM!	NME1
Putrescine Degradation III	1.27	0.0588	#NUM!	ALDH3A1
Purine Nucleotides Degradation II (Aerobic)	1.25	0.0556	#NUM!	IMPDH2
Tryptophan Degradation X (Mammalian, via Tryptamine)	1.23	0.0526	#NUM!	ALDH3A1
Ethanol Degradation IV	1.23	0.0526	#NUM!	ALDH3A1
Glutathione Redox Reactions I	1.17	0.0455	#NUM!	GSTK1
Pyrimidine Deoxyribonucleotides De Novo Biosynthesis I	1.17	0.0455	#NUM!	NME1
Dopamine Degradation	1.15	0.0435	#NUM!	ALDH3A1
Vitamin-C Transport	1.15	0.0435	#NUM!	GLRX
Xenobiotic Metabolism General Signaling Pathway	1.14	0.0145	#NUM!	GSTK1,GSTM3
Gluconeogenesis I	1.11	0.04	#NUM!	ME1
Ethanol Degradation II	1.08	0.037	#NUM!	ALDH3A1
Aldosterone Signaling in Epithelial Cells	1.06	0.013	#NUM!	HSP90AA1,HSPH1
Noradrenaline and Adrenaline Degradation	1.04	0.0333	#NUM!	ALDH3A1
Granulocyte Adhesion and Diapedesis	1.01	0.0121	#NUM!	EZR,ITGB1
Germ Cell-Sertoli Cell Junction Signaling	1	0.012	#NUM!	ITGB1,TUBA4A
PI3K/AKT Signaling	0.975	0.0116	#NUM!	HSP90AA1,ITGB1
Agranulocyte Adhesion and Diapedesis	0.963	0.0114	#NUM!	EZR,ITGB1
RhoGDI Signaling	0.959	0.0113	#NUM!	EZR,ITGB1
PPARα/RXRα Activation	0.955	0.0112	#NUM!	FASN,HSP90AA1
Antiproliferative Role of TOB in T Cell Signaling	0.939	0.0263	#NUM!	SKP1
Sertoli Cell-Sertoli Cell Junction Signaling	0.939	0.011	#NUM!	ITGB1,TUBA4A
Triacylglycerol Degradation	0.928	0.0256	#NUM!	AARS1
ILK Signaling	0.924	0.0108	#NUM!	ITGB1,KRT18
NRF2-mediated Oxidative Stress Response	0.921	0.0108	#NUM!	GSTK1,GSTM3
Pyrimidine Ribonucleotides Interconversion	0.917	0.025	#NUM!	NME1
Clathrin-mediated Endocytosis Signaling	0.9	0.0104	#NUM!	ITGB1,TFRC
Pyrimidine Ribonucleotides De Novo Biosynthesis	0.9	0.0238	#NUM!	NME1
BAG2 Signaling Pathway	0.9	0.0238	#NUM!	HSP90AA1
Leukocyte Extravasation Signaling	0.896	0.0104	#NUM!	EZR,ITGB1
Stearate Biosynthesis I (Animals)	0.863	0.0217	#NUM!	FASN
Cell Cycle: G2/M DNA Damage Checkpoint Regulation	0.836	0.0204	#NUM!	SKP1
Actin Cytoskeleton Signaling	0.827	0.00939	#NUM!	EZR,ITGB1
Serotonin Degradation	0.79	0.0182	#NUM!	ALDH3A1
Unfolded protein response	0.79	0.0182	#NUM!	HSPH1
Heparan Sulfate Biosynthesis (Late Stages)	0.762	0.0169	#NUM!	AARS1
PXR/RXR Activation	0.738	0.0159	#NUM!	PAPSS2
Mitotic Roles of Polo-Like Kinase	0.738	0.0159	#NUM!	HSP90AA1
Axonal Guidance Signaling	0.726	0.00644	#NUM!	DPYSL2,ITGB1,TUBA4A
Heparan Sulfate Biosynthesis	0.719	0.0152	#NUM!	AARS1
Cell Cycle: G1/S Checkpoint Regulation	0.719	0.0152	#NUM!	SKP1
TREM1 Signaling	0.695	0.0143	#NUM!	ITGB1
Actin Nucleation by ARP-WASP Complex	0.695	0.0143	#NUM!	ITGB1
GM-CSF Signaling	0.695	0.0143	#NUM!	RACK1
Hypoxia Signaling in the Cardiovascular System	0.684	0.0139	#NUM!	HSP90AA1
Caveolar-mediated Endocytosis Signaling	0.68	0.0137	#NUM!	ITGB1
Agrin Interactions at Neuromuscular Junction	0.664	0.0132	#NUM!	ITGB1
Macropinocytosis Signaling	0.664	0.0132	#NUM!	ITGB1
Apelin Adipocyte Signaling Pathway	0.65	0.0127	#NUM!	GSTK1
Cyclins and Cell Cycle Regulation	0.644	0.0125	#NUM!	SKP1
NF-κB Activation by Viruses	0.635	0.0122	#NUM!	ITGB1
HER-2 Signaling in Breast Cancer	0.625	0.0119	#NUM!	ITGB1
HIPPO signaling	0.625	0.0119	#NUM!	SKP1
Ceramide Signaling	0.607	0.0114	#NUM!	CTSD
Regulation of Actin-based Motility by Rho	0.607	0.0114	#NUM!	ITGB1
Th17 Activation Pathway	0.607	0.0114	#NUM!	HSP90AA1
Prostate Cancer Signaling	0.604	0.0112	#NUM!	HSP90AA1
Fcγ Receptor-mediated Phagocytosis in Macrophages and Monocytes	0.587	0.0108	#NUM!	EZR
FAK Signaling	0.583	0.0106	#NUM!	ITGB1
Nitric Oxide Signaling in the Cardiovascular System	0.583	0.0106	#NUM!	HSP90AA1
Salvage Pathways of Pyrimidine Ribonucleotides	0.58	0.0105	#NUM!	NME1
PAK Signaling	0.575	0.0104	#NUM!	ITGB1
p53 Signaling	0.569	0.0102	#NUM!	TP53I3
PPAR Signaling	0.558	0.0099	#NUM!	HSP90AA1
Telomerase Signaling	0.547	0.00962	#NUM!	HSP90AA1
Antioxidant Action of Vitamin C	0.547	0.00962	#NUM!	GLRX
Paxillin Signaling	0.539	0.00943	#NUM!	ITGB1
CDK5 Signaling	0.536	0.00935	#NUM!	ITGB1
HGF Signaling	0.526	0.00909	#NUM!	ITGB1
HIF1α Signaling	0.523	0.00901	#NUM!	HSP90AA1
Rac Signaling	0.523	0.00901	#NUM!	ITGB1
Role of PKR in Interferon Induction and Antiviral Response	0.513	0.00877	#NUM!	HSP90AA1
Phagosome Formation	0.513	0.00877	#NUM!	ITGB1
Role of Tissue Factor in Cancer	0.506	0.00862	#NUM!	ITGB1
Hepatic Fibrosis Signaling Pathway	0.492	0.00554	#NUM!	ITGB1,TFRC
LXR/RXR Activation	0.491	0.00826	#NUM!	FASN
RhoA Signaling	0.491	0.00826	#NUM!	EZR
FXR/RXR Activation	0.48	0.008	#NUM!	FASN
14-3-3-mediated Signaling	0.478	0.00794	#NUM!	TUBA4A
PTEN Signaling	0.478	0.00794	#NUM!	ITGB1
Reelin Signaling in Neurons	0.471	0.00781	#NUM!	ITGB1
Cdc42 Signaling	0.469	0.00775	#NUM!	ITGB1
Androgen Signaling	0.452	0.00741	#NUM!	HSP90AA1
Epithelial Adherens Junction Signaling	0.417	0.00667	#NUM!	TUBA4A
eNOS Signaling	0.412	0.00658	#NUM!	HSP90AA1
Tec Kinase Signaling	0.395	0.00625	#NUM!	ITGB1
Ephrin Receptor Signaling	0.36	0.00562	#NUM!	ITGB1
Natural Killer Cell Signaling	0.337	0.00524	#NUM!	ITGB1
ERK/MAPK Signaling	0.335	0.00521	#NUM!	ITGB1
Gap Junction Signaling	0.333	0.00515	#NUM!	TUBA4A
Integrin Signaling	0.315	0.00488	#NUM!	ITGB1
Osteoarthritis Pathway	0.312	0.00483	#NUM!	ITGB1
AMPK Signaling	0.304	0.00469	#NUM!	FASN
Role of Osteoblasts, Osteoclasts and Chondrocytes in Rheumatoid Arthritis	0.301	0.00465	#NUM!	ITGB1
Systemic Lupus Erythematosus In T Cell Signaling Pathway	0.299	0.00463	#NUM!	EZR
Huntington's Disease Signaling	0.276	0.00427	#NUM!	CTSD
Phospholipase C Signaling	0.261	0.00407	#NUM!	ITGB1
Breast Cancer Regulation by Stathmin1	0.253	0.00345	#NUM!	STMN1,TUBA4A
Sirtuin Signaling Pathway	0.223	0.00353	#NUM!	TUBA4A
Molecular Mechanisms of Cancer	0	0.0026	#NUM!	ITGB1
Estrogen Receptor Signaling	0	0.00312	#NUM!	HSP90AA1
Cardiac Hypertrophy Signaling (Enhanced)	0	0.0021	#NUM!	ITGB1
