# Supplementary material for: Identification of Proteins Deregulated by Platinum-Based Chemotherapy as Novel Biomarkers and Therapeutic Targets in Non-Small Cell Lung Cancer
Source: Front Oncol. 2021 Mar 11;11:615967. doi: 10.3389/fonc.2021.615967 (PMC7991912; doi:10.3389/fonc.2021.615967)
Supplement: Supplementary file 5 [file Table_3.xlsx]

## Sheet: ALDH3A1
Structure	Ligand InChI	Ligand InChI Key	BindingDB Ligand Name	Ki (nM)	IC50 (nM)	Kd (nM)	EC50 (nM)	kon (M-1-s-1)	koff (s-1)	pH	Temp C	Article DOI	PMID	Patent Number	Authors
C14H11FN2O2S	InChI=1S/C14H11FN2O2S/c1-10-16-13-4-2-3-5-14(13)17(10)20(18,19)12-8-6-11(15)7-9-12/h2-9H,1H3	SMGZHCSEIBBFEJ-UHFFFAOYSA-N	CHEMBL1378094::US9320722, CB7::US9328112, CB7	82								10.1021/jm401508p	24387105		Parajuli, B; Fishel, ML; Hurley, TD
C14H11FN2O2S	InChI=1S/C14H11FN2O2S/c1-10-16-13-4-2-3-5-14(13)17(10)20(18,19)12-8-6-11(15)7-9-12/h2-9H,1H3	SMGZHCSEIBBFEJ-UHFFFAOYSA-N	CHEMBL1378094::US9320722, CB7::US9328112, CB7	110								10.1021/jm401508p	24387105		Parajuli, B; Fishel, ML; Hurley, TD
C14H11FN2O2S	InChI=1S/C14H11FN2O2S/c1-10-16-13-4-2-3-5-14(13)17(10)20(18,19)12-8-6-11(15)7-9-12/h2-9H,1H3	SMGZHCSEIBBFEJ-UHFFFAOYSA-N	CHEMBL1378094::US9320722, CB7::US9328112, CB7	200						7.5				US9320722	Hurley, TD
C14H11FN2O2S	InChI=1S/C14H11FN2O2S/c1-10-16-13-4-2-3-5-14(13)17(10)20(18,19)12-8-6-11(15)7-9-12/h2-9H,1H3	SMGZHCSEIBBFEJ-UHFFFAOYSA-N	CHEMBL1378094::US9320722, CB7::US9328112, CB7	200						7.5				US9320722	Hurley, TD
C14H11FN2O2S	InChI=1S/C14H11FN2O2S/c1-10-16-13-4-2-3-5-14(13)17(10)20(18,19)12-8-6-11(15)7-9-12/h2-9H,1H3	SMGZHCSEIBBFEJ-UHFFFAOYSA-N	CHEMBL1378094::US9320722, CB7::US9328112, CB7	200								10.1021/jm401508p	24387105		Parajuli, B; Fishel, ML; Hurley, TD
C9H6BrNO2	InChI=1S/C9H6BrNO2/c1-4-2-5-7(6(10)3-4)11-9(13)8(5)12/h2-3H,1H3,(H,11,12,13)	NPDJRIGMWAQKTQ-UHFFFAOYSA-N	CHEMBL3128208	380								10.1021/jm401377v	24444054		Kimble-Hill, AC; Parajuli, B; Chen, CH; Mochly-Rosen, D; Hurley, TD
C9H6BrNO2	InChI=1S/C9H6BrNO2/c1-4-2-5-7(6(10)3-4)11-9(13)8(5)12/h2-3H,1H3,(H,11,12,13)	NPDJRIGMWAQKTQ-UHFFFAOYSA-N	CHEMBL3128208	500								10.1021/jm401377v	24444054		Kimble-Hill, AC; Parajuli, B; Chen, CH; Mochly-Rosen, D; Hurley, TD
C15H11NO2	InChI=1S/C15H11NO2/c17-14-12-8-4-5-9-13(12)16(15(14)18)10-11-6-2-1-3-7-11/h1-9H,10H2	SIISFRLGYDVIRG-UHFFFAOYSA-N	1-benzyl-2,3-dihydro-1H-indole-2,3-dione::Isatin-based compound, 14	1200								10.1021/jm401377v	24444054		Kimble-Hill, AC; Parajuli, B; Chen, CH; Mochly-Rosen, D; Hurley, TD
C15H11NO2	InChI=1S/C15H11NO2/c17-14-12-8-4-5-9-13(12)16(15(14)18)10-11-6-2-1-3-7-11/h1-9H,10H2	SIISFRLGYDVIRG-UHFFFAOYSA-N	1-benzyl-2,3-dihydro-1H-indole-2,3-dione::Isatin-based compound, 14	4000								10.1021/jm401377v	24444054		Kimble-Hill, AC; Parajuli, B; Chen, CH; Mochly-Rosen, D; Hurley, TD
C15H15N3O5S	InChI=1S/C15H15N3O5S/c1-10(19)16-11-3-5-12(6-4-11)17-14-8-7-13(24(2,22)23)9-15(14)18(20)21/h3-9,17H,1-2H3,(H,16,19)	JXZXJHWSQKISBZ-UHFFFAOYSA-N	CB29	4700	16000							10.1002/cbic.201300625	24677340		Parajuli, B; Georgiadis, TM; Fishel, ML; Hurley, TD
C14H11FN2O2S	InChI=1S/C14H11FN2O2S/c1-10-16-13-4-2-3-5-14(13)17(10)20(18,19)12-8-6-11(15)7-9-12/h2-9H,1H3	SMGZHCSEIBBFEJ-UHFFFAOYSA-N	CHEMBL1378094::US9320722, CB7::US9328112, CB7		200					7.5				US9320722	Hurley, TD
C14H11FN2O2S	InChI=1S/C14H11FN2O2S/c1-10-16-13-4-2-3-5-14(13)17(10)20(18,19)12-8-6-11(15)7-9-12/h2-9H,1H3	SMGZHCSEIBBFEJ-UHFFFAOYSA-N	CHEMBL1378094::US9320722, CB7::US9328112, CB7		200							10.1021/jm401508p	24387105		Parajuli, B; Fishel, ML; Hurley, TD
C14H11ClN2O2S	InChI=1S/C14H11ClN2O2S/c1-10-16-13-4-2-3-5-14(13)17(10)20(18,19)12-8-6-11(15)7-9-12/h2-9H,1H3	KJHLIVKYTPTQGP-UHFFFAOYSA-N	CHEMBL3112681::US9328112, A20		300							10.1021/jm401508p	24387105		Parajuli, B; Fishel, ML; Hurley, TD
C14H11ClN2O2S	InChI=1S/C14H11ClN2O2S/c1-10-16-13-4-2-3-5-14(13)17(10)20(18,19)12-8-6-11(15)7-9-12/h2-9H,1H3	KJHLIVKYTPTQGP-UHFFFAOYSA-N	CHEMBL3112681::US9328112, A20		300					7.5				US9320722	Hurley, TD
C21H21N3O4	InChI=1S/C21H21N3O4/c25-20-16-3-1-2-4-17(16)24(21(20)26)13-23-9-7-22(8-10-23)12-15-5-6-18-19(11-15)28-14-27-18/h1-6,11H,7-10,12-14H2	RLYRYNOLBHPGJN-UHFFFAOYSA-N	CHEMBL3128211		300							10.1021/jm401377v	24444054		Kimble-Hill, AC; Parajuli, B; Chen, CH; Mochly-Rosen, D; Hurley, TD
C17H13NO2	InChI=1S/C17H13NO2/c19-16-14-10-4-5-11-15(14)18(17(16)20)12-6-9-13-7-2-1-3-8-13/h1-11H,12H2/b9-6+	OJMNUQNZECRSCJ-RMKNXTFCSA-N	1-[(2E)-3-phenylprop-2-enyl]-1H-indole-2,3-dione::1-[(E)-3-phenylprop-2-enyl]indole-2,3-dione::1-[(E)-cinnamyl]isatin::MLS001202142::SMR000565059::cid_2057118		310							10.1021/jm401377v	24444054		Kimble-Hill, AC; Parajuli, B; Chen, CH; Mochly-Rosen, D; Hurley, TD
C9H6BrNO2	InChI=1S/C9H6BrNO2/c1-4-2-5-7(6(10)3-4)11-9(13)8(5)12/h2-3H,1H3,(H,11,12,13)	NPDJRIGMWAQKTQ-UHFFFAOYSA-N	CHEMBL3128208		360							10.1021/jm401377v	24444054		Kimble-Hill, AC; Parajuli, B; Chen, CH; Mochly-Rosen, D; Hurley, TD
C13H15NO2	InChI=1S/C13H15NO2/c1-2-3-6-9-14-11-8-5-4-7-10(11)12(15)13(14)16/h4-5,7-8H,2-3,6,9H2,1H3	UGVPQGQPUANQSX-UHFFFAOYSA-N	CHEMBL3128209		420							10.1021/jm401377v	24444054		Kimble-Hill, AC; Parajuli, B; Chen, CH; Mochly-Rosen, D; Hurley, TD
C16H13NO2	InChI=1S/C16H13NO2/c18-15-13-8-4-5-9-14(13)17(16(15)19)11-10-12-6-2-1-3-7-12/h1-9H,10-11H2	XICVNIWRISOITG-UHFFFAOYSA-N	CHEMBL3128205		450							10.1021/jm401377v	24444054		Kimble-Hill, AC; Parajuli, B; Chen, CH; Mochly-Rosen, D; Hurley, TD
C17H15NO2	InChI=1S/C17H15NO2/c19-16-14-10-4-5-11-15(14)18(17(16)20)12-6-9-13-7-2-1-3-8-13/h1-5,7-8,10-11H,6,9,12H2	YDZPVQACTLRICO-UHFFFAOYSA-N	1-(3-phenylpropyl)indole-2,3-dione::1-(3-phenylpropyl)isatin::MLS001183545::SMR000502001::cid_2282752		460							10.1021/jm401377v	24444054		Kimble-Hill, AC; Parajuli, B; Chen, CH; Mochly-Rosen, D; Hurley, TD
C15H13ClN2O2S	InChI=1S/C15H13ClN2O2S/c1-10-9-12(7-8-13(10)16)21(19,20)18-11(2)17-14-5-3-4-6-15(14)18/h3-9H,1-2H3	VDCMWDOBSXTIDG-UHFFFAOYSA-N	CHEMBL3112688::US9328112, A53		700					7.5				US9320722	Hurley, TD
C15H14N2O2S	InChI=1S/C15H14N2O2S/c1-11-7-9-13(10-8-11)20(18,19)17-12(2)16-14-5-3-4-6-15(14)17/h3-10H,1-2H3	CTZWJTPVNUHRKA-UHFFFAOYSA-N	2-methyl-1-(4-methylphenyl)sulfonyl-benzimidazole::2-methyl-1-(4-methylphenyl)sulfonylbenzimidazole::2-methyl-1-tosyl-benzimidazole::MLS-0350366.0001::US9328112, A10::cid_755364		700					7.5				US9320722	Hurley, TD
C15H14N2O2S	InChI=1S/C15H14N2O2S/c1-11-7-9-13(10-8-11)20(18,19)17-12(2)16-14-5-3-4-6-15(14)17/h3-10H,1-2H3	CTZWJTPVNUHRKA-UHFFFAOYSA-N	2-methyl-1-(4-methylphenyl)sulfonyl-benzimidazole::2-methyl-1-(4-methylphenyl)sulfonylbenzimidazole::2-methyl-1-tosyl-benzimidazole::MLS-0350366.0001::US9328112, A10::cid_755364		700							10.1021/jm401508p	24387105		Parajuli, B; Fishel, ML; Hurley, TD
C15H13ClN2O2S	InChI=1S/C15H13ClN2O2S/c1-10-9-12(7-8-13(10)16)21(19,20)18-11(2)17-14-5-3-4-6-15(14)18/h3-9H,1-2H3	VDCMWDOBSXTIDG-UHFFFAOYSA-N	CHEMBL3112688::US9328112, A53		700							10.1021/jm401508p	24387105		Parajuli, B; Fishel, ML; Hurley, TD
C15H13ClN2O3S	InChI=1S/C15H13ClN2O3S/c1-10-17-13-5-3-4-6-14(13)18(10)22(19,20)11-7-8-12(16)15(9-11)21-2/h3-9H,1-2H3	KVQWZLVRWDRGEV-UHFFFAOYSA-N	CHEMBL3112689::US9328112, A64		900					7.5				US9320722	Hurley, TD
C15H13FN2O3S	InChI=1S/C15H13FN2O3S/c1-10-17-13-5-3-4-6-14(13)18(10)22(19,20)11-7-8-12(16)15(9-11)21-2/h3-9H,1-2H3	DRJGLNJUJMRVJJ-UHFFFAOYSA-N	CHEMBL1308268::US9328112, A70		900					7.5				US9320722	Hurley, TD
C15H13ClN2O3S	InChI=1S/C15H13ClN2O3S/c1-10-17-13-5-3-4-6-14(13)18(10)22(19,20)11-7-8-12(16)15(9-11)21-2/h3-9H,1-2H3	KVQWZLVRWDRGEV-UHFFFAOYSA-N	CHEMBL3112689::US9328112, A64		900							10.1021/jm401508p	24387105		Parajuli, B; Fishel, ML; Hurley, TD
C15H13FN2O3S	InChI=1S/C15H13FN2O3S/c1-10-17-13-5-3-4-6-14(13)18(10)22(19,20)11-7-8-12(16)15(9-11)21-2/h3-9H,1-2H3	DRJGLNJUJMRVJJ-UHFFFAOYSA-N	CHEMBL1308268::US9328112, A70		900							10.1021/jm401508p	24387105		Parajuli, B; Fishel, ML; Hurley, TD
C20H21N3O2	InChI=1S/C20H21N3O2/c24-19-17-8-4-5-9-18(17)23(20(19)25)15-22-12-10-21(11-13-22)14-16-6-2-1-3-7-16/h1-9H,10-15H2	BMIQFAZFVXOTTO-UHFFFAOYSA-N	CHEMBL3128204		930							10.1021/jm401377v	24444054		Kimble-Hill, AC; Parajuli, B; Chen, CH; Mochly-Rosen, D; Hurley, TD
C15H11ClN2O3S	InChI=1S/C15H11ClN2O3S/c1-10(19)15-17-13-4-2-3-5-14(13)18(15)22(20,21)12-8-6-11(16)7-9-12/h2-9H,1H3	SYGTVVYSVWHRHA-UHFFFAOYSA-N	CHEMBL1492620::US9328112, B37		1000							10.1021/jm401508p	24387105		Parajuli, B; Fishel, ML; Hurley, TD
C15H11ClN2O3S	InChI=1S/C15H11ClN2O3S/c1-10(19)15-17-13-4-2-3-5-14(13)18(15)22(20,21)12-8-6-11(16)7-9-12/h2-9H,1H3	SYGTVVYSVWHRHA-UHFFFAOYSA-N	CHEMBL1492620::US9328112, B37		1000					7.5				US9320722	Hurley, TD
C13H10ClN3O2S	InChI=1S/C13H10ClN3O2S/c14-9-5-7-10(8-6-9)20(18,19)17-12-4-2-1-3-11(12)16-13(17)15/h1-8H,(H2,15,16)	WICYGIZRSNWVJD-UHFFFAOYSA-N	1-(4-chlorophenyl)sulfonyl-2-benzimidazolamine::1-(4-chlorophenyl)sulfonylbenzimidazol-2-amine::MLS-0425609.0001::US9328112, B36::[1-(4-chlorophenyl)sulfonylbenzimidazol-2-yl]amine::cid_1088439		1200					7.5				US9320722	Hurley, TD
C21H23N3O3	InChI=1S/C21H23N3O3/c1-27-17-6-4-5-16(13-17)14-22-9-11-23(12-10-22)15-24-19-8-3-2-7-18(19)20(25)21(24)26/h2-8,13H,9-12,14-15H2,1H3	XKJMTDFVCRGNJY-UHFFFAOYSA-N	CHEMBL3128216		1200							10.1021/jm401377v	24444054		Kimble-Hill, AC; Parajuli, B; Chen, CH; Mochly-Rosen, D; Hurley, TD
C13H10ClN3O2S	InChI=1S/C13H10ClN3O2S/c14-9-5-7-10(8-6-9)20(18,19)17-12-4-2-1-3-11(12)16-13(17)15/h1-8H,(H2,15,16)	WICYGIZRSNWVJD-UHFFFAOYSA-N	1-(4-chlorophenyl)sulfonyl-2-benzimidazolamine::1-(4-chlorophenyl)sulfonylbenzimidazol-2-amine::MLS-0425609.0001::US9328112, B36::[1-(4-chlorophenyl)sulfonylbenzimidazol-2-yl]amine::cid_1088439		1200							10.1021/jm401508p	24387105		Parajuli, B; Fishel, ML; Hurley, TD
C13H14N2O3	InChI=1S/C13H14N2O3/c16-12-10-3-1-2-4-11(10)15(13(12)17)9-14-5-7-18-8-6-14/h1-4H,5-9H2	ZRUIMDMDIRQCKV-UHFFFAOYSA-N	1-(morpholin-4-ylmethyl)-2,3-dihydro-1H-indole-2,3-dione::Isatin-based compound, 61		1300							10.1021/jm401377v	24444054		Kimble-Hill, AC; Parajuli, B; Chen, CH; Mochly-Rosen, D; Hurley, TD
C13H9ClN2O2S	InChI=1S/C13H9ClN2O2S/c14-10-5-7-11(8-6-10)19(17,18)16-9-15-12-3-1-2-4-13(12)16/h1-9H	ILWBKMKLQSOCPN-UHFFFAOYSA-N	CHEMBL1493289::US9328112, A21		1500							10.1021/jm401508p	24387105		Parajuli, B; Fishel, ML; Hurley, TD
C20H18N4O3S	InChI=1/C20H18N4O3S/c1-3-28-20-22-18-16(23-24-20)14-6-4-5-7-15(14)21-19(27-18)17(25)12-8-10-13(26-2)11-9-12/h4-11,19,21H,3H2,1-2H3	DYTAOBLFYFSLJB-UHFFFAOYNA-N	US9320722, CD5		1500					7.5				US9320722	Hurley, TD
C13H9ClN2O2S	InChI=1S/C13H9ClN2O2S/c14-10-5-7-11(8-6-10)19(17,18)16-9-15-12-3-1-2-4-13(12)16/h1-9H	ILWBKMKLQSOCPN-UHFFFAOYSA-N	CHEMBL1493289::US9328112, A21		1500					7.5				US9320722	Hurley, TD
C20H20FN3O2	InChI=1S/C20H20FN3O2/c21-16-7-5-15(6-8-16)13-22-9-11-23(12-10-22)14-24-18-4-2-1-3-17(18)19(25)20(24)26/h1-8H,9-14H2	OBNCBBRQOAGASS-UHFFFAOYSA-N	CHEMBL3128213		1500							10.1021/jm401377v	24444054		Kimble-Hill, AC; Parajuli, B; Chen, CH; Mochly-Rosen, D; Hurley, TD
C14H17N3O2	InChI=1S/C14H17N3O2/c1-15-6-8-16(9-7-15)10-17-12-5-3-2-4-11(12)13(18)14(17)19/h2-5H,6-10H2,1H3	IKMDHAUGGJHNHD-UHFFFAOYSA-N	CHEMBL467080		1600							10.1021/jm401377v	24444054		Kimble-Hill, AC; Parajuli, B; Chen, CH; Mochly-Rosen, D; Hurley, TD
C21H18N4O4	InChI=1S/C21H18N4O4/c26-18-14-5-1-3-7-16(14)24(20(18)28)12-22-9-10-23(11-22)13-25-17-8-4-2-6-15(17)19(27)21(25)29/h1-8H,9-13H2	CZMDKNPACZEFRC-UHFFFAOYSA-N	CHEMBL467081		1600							10.1021/jm401377v	24444054		Kimble-Hill, AC; Parajuli, B; Chen, CH; Mochly-Rosen, D; Hurley, TD
C20H20ClN3O2	InChI=1S/C20H20ClN3O2/c21-16-5-3-4-15(12-16)13-22-8-10-23(11-9-22)14-24-18-7-2-1-6-17(18)19(25)20(24)26/h1-7,12H,8-11,13-14H2	URGXEQLAJCTRLG-UHFFFAOYSA-N	CHEMBL3128215		1700							10.1021/jm401377v	24444054		Kimble-Hill, AC; Parajuli, B; Chen, CH; Mochly-Rosen, D; Hurley, TD
C20H20FN3O2	InChI=1S/C20H20FN3O2/c21-17-7-3-1-5-15(17)13-22-9-11-23(12-10-22)14-24-18-8-4-2-6-16(18)19(25)20(24)26/h1-8H,9-14H2	XHXUGGHKWBETOV-UHFFFAOYSA-N	CHEMBL3128217		1800							10.1021/jm401377v	24444054		Kimble-Hill, AC; Parajuli, B; Chen, CH; Mochly-Rosen, D; Hurley, TD
C20H20FN3O2	InChI=1S/C20H20FN3O2/c21-16-5-3-4-15(12-16)13-22-8-10-23(11-9-22)14-24-18-7-2-1-6-17(18)19(25)20(24)26/h1-7,12H,8-11,13-14H2	URURFJDFIUCNGH-UHFFFAOYSA-N	CHEMBL3128214		1900							10.1021/jm401377v	24444054		Kimble-Hill, AC; Parajuli, B; Chen, CH; Mochly-Rosen, D; Hurley, TD
C16H16N2O3S	InChI=1S/C16H16N2O3S/c1-11-10-13(8-9-16(11)21-3)22(19,20)18-12(2)17-14-6-4-5-7-15(14)18/h4-10H,1-3H3	WXGIUWYVLONZRR-UHFFFAOYSA-N	CHEMBL1607749::US9328112, A62		2000							10.1021/jm401508p	24387105		Parajuli, B; Fishel, ML; Hurley, TD
C16H16N2O3S	InChI=1S/C16H16N2O3S/c1-11-10-13(8-9-16(11)21-3)22(19,20)18-12(2)17-14-6-4-5-7-15(14)18/h4-10H,1-3H3	WXGIUWYVLONZRR-UHFFFAOYSA-N	CHEMBL1607749::US9328112, A62		2000					7.5				US9320722	Hurley, TD
C13H9FN2O2S	InChI=1S/C13H9FN2O2S/c14-10-5-7-11(8-6-10)19(17,18)16-9-15-12-3-1-2-4-13(12)16/h1-9H	MCVDOHRUKGRVJP-UHFFFAOYSA-N	CHEMBL1890994::US9328112, A24		2100							10.1021/jm401508p	24387105		Parajuli, B; Fishel, ML; Hurley, TD
C13H9FN2O2S	InChI=1S/C13H9FN2O2S/c14-10-5-7-11(8-6-10)19(17,18)16-9-15-12-3-1-2-4-13(12)16/h1-9H	MCVDOHRUKGRVJP-UHFFFAOYSA-N	CHEMBL1890994::US9328112, A24		2100					7.5				US9320722	Hurley, TD
C21H20N4O3S	InChI=1/C21H20N4O3S/c1-3-12-29-21-23-19-17(24-25-21)15-6-4-5-7-16(15)22-20(28-19)18(26)13-8-10-14(27-2)11-9-13/h4-11,20,22H,3,12H2,1-2H3	DHNRRYABRJSZFA-UHFFFAOYNA-N	US9320722, CD4		2500					7.5				US9320722	Hurley, TD
C14H19NO3	InChI=1S/C14H19NO3/c1-3-15(4-2)8-7-12(16)11-5-6-13-14(9-11)18-10-17-13/h5-6,9H,3-4,7-8,10H2,1-2H3	YOIPCJACNMYBBZ-UHFFFAOYSA-N	US9320722, CB12		3200					7.5				US9320722	Hurley, TD
C13H13NO4S2	InChI=1/C13H13NO4S2/c1-9-4-6-10(7-5-9)20(17,18)14-13(16)12(15)11-3-2-8-19-11/h2-8,13-14,16H,1H3	QOCJWEAHGGNLGM-UHFFFAOYNA-N	US9320722, CD10		3400					7.5				US9320722	Hurley, TD
C11H12ClNOS	InChI=1S/C11H12ClNOS/c12-10-3-5-11(6-4-10)14-7-1-2-8-15-9-13/h3-6H,1-2,7-8H2	VLMJBTSTBYGATK-UHFFFAOYSA-N	US9320722, CB1		3700					7.5				US9320722	Hurley, TD
C13H8F2N2O2S	InChI=1S/C13H8F2N2O2S/c14-10-6-5-9(7-11(10)15)20(18,19)17-8-16-12-3-1-2-4-13(12)17/h1-8H	HHPOFTQGJYBOOR-UHFFFAOYSA-N	CHEMBL3112687::US9328112, B27		4200							10.1021/jm401508p	24387105		Parajuli, B; Fishel, ML; Hurley, TD
C13H8F2N2O2S	InChI=1S/C13H8F2N2O2S/c14-10-6-5-9(7-11(10)15)20(18,19)17-8-16-12-3-1-2-4-13(12)17/h1-8H	HHPOFTQGJYBOOR-UHFFFAOYSA-N	CHEMBL3112687::US9328112, B27		4200					7.5				US9320722	Hurley, TD
C13H11F2N2O2+	InChI=1S/C13H11F2N2O2/c14-11-6-5-10(7-12(11)15)16-8-9-3-1-2-4-13(9)17(18)19/h1-7,16H,8H2,(H,18,19)/q+1	GXTXRDZMCUWMSK-UHFFFAOYSA-N	US9320722, CB2		5200					7.5				US9320722	Hurley, TD
C13H10O4	InChI=1S/C13H10O4/c1-7-4-13(15)17-11-6-10-8(5-9(7)11)2-3-12(14)16-10/h4-6H,2-3H2,1H3	ZDEIKWVNFCITJK-UHFFFAOYSA-N	CHEMBL4079452		5400							10.1021/acs.jmedchem.6b01825	28219011		Buchman, CD; Hurley, TD
C12H10N2O3S	InChI=1/C12H10N2O3S/c15-10(9-2-1-7-18-9)12(17)14-11(16)8-3-5-13-6-4-8/h1-7,12,17H,(H,14,16)	UBCUJTVVSOHNLX-UHFFFAOYNA-N	US9320722, CD12		5600					7.5				US9320722	Hurley, TD
C19H18N2O5	InChI=1/C19H18N2O5/c1-2-26-17(23)12-21-15-6-4-3-5-14(15)19(25,18(21)24)11-16(22)13-7-9-20-10-8-13/h3-10,25H,2,11-12H2,1H3	QSPBCAPOKXOTHX-UHFFFAOYNA-N	US9320722, CD8		6300					7.5				US9320722	Hurley, TD
C15H11NO2	InChI=1S/C15H11NO2/c17-14-12-8-4-5-9-13(12)16(15(14)18)10-11-6-2-1-3-7-11/h1-9H,10H2	SIISFRLGYDVIRG-UHFFFAOYSA-N	1-benzyl-2,3-dihydro-1H-indole-2,3-dione::Isatin-based compound, 14		7700							10.1021/jm401377v	24444054		Kimble-Hill, AC; Parajuli, B; Chen, CH; Mochly-Rosen, D; Hurley, TD
C12H10N2O3S	InChI=1/C12H10N2O3S/c15-10(9-4-2-6-18-9)12(17)14-11(16)8-3-1-5-13-7-8/h1-7,12,17H,(H,14,16)	MRNUTPVBBSSLER-UHFFFAOYNA-N	US9320722, CD11		10200					7.5				US9320722	Hurley, TD
C14H13FN2O4S	InChI=1S/C14H13FN2O4S/c1-9-3-4-10(7-12(9)15)16-13-6-5-11(22(2,20)21)8-14(13)17(18)19/h3-8,16H,1-2H3	RWIMCAOYCPSJCF-UHFFFAOYSA-N	CB29 (derivative 8)		10800							10.1002/cbic.201300625	24677340		Parajuli, B; Georgiadis, TM; Fishel, ML; Hurley, TD
C14H14FN2O4S+	InChI=1S/C14H14FN2O4S/c1-9-3-4-10(7-12(9)15)16-13-6-5-11(22(2,20)21)8-14(13)17(18)19/h3-8,16H,1-2H3,(H,18,19)/q+1	DLGFDYJWKSFDAM-UHFFFAOYSA-N	US9320722, 8		10800					7.5				US9320722	Hurley, TD
C16H12ClNO2	InChI=1S/C16H12ClNO2/c17-12-6-7-14-13(10-12)15(19)16(20)18(14)9-8-11-4-2-1-3-5-11/h1-7,10H,8-9H2	LCVZSSKWPJEOMX-UHFFFAOYSA-N	CHEMBL3128206		11000							10.1021/jm401377v	24444054		Kimble-Hill, AC; Parajuli, B; Chen, CH; Mochly-Rosen, D; Hurley, TD
C15H19NO4	InChI=1S/C15H19NO4/c17-13(3-4-16-5-7-18-8-6-16)12-1-2-14-15(11-12)20-10-9-19-14/h1-2,11H,3-10H2	WYBQVELTNLULLT-UHFFFAOYSA-N	US9320722, CB13		11700					7.5				US9320722	Hurley, TD
C15H16N3O5S+	InChI=1S/C15H15N3O5S/c1-10(19)16-11-3-5-12(6-4-11)17-14-8-7-13(24(2,22)23)9-15(14)18(20)21/h3-9,17H,1-2H3,(H-,16,19,20,21)/p+1	UMQXEFMHJOVDEQ-UHFFFAOYSA-O	US9320722, CB29		16000					7.5				US9320722	Hurley, TD
C15H10ClNO2	InChI=1S/C15H10ClNO2/c16-11-6-7-13-12(8-11)14(18)15(19)17(13)9-10-4-2-1-3-5-10/h1-8H,9H2	CCPOUFJZMAONLI-UHFFFAOYSA-N	1-Benzyl-5-chloro-1H-indole-2,3-dione::CHEMBL336693		16000							10.1021/jm401377v	24444054		Kimble-Hill, AC; Parajuli, B; Chen, CH; Mochly-Rosen, D; Hurley, TD
C15H15F3N3O4S+	InChI=1S/C15H15F3N3O4S/c1-20(2)11-5-3-10(4-6-11)19-13-8-7-12(9-14(13)21(22)23)26(24,25)15(16,17)18/h3-9,19H,1-2H3,(H,22,23)/q+1	JVOZOECDHJPWSW-UHFFFAOYSA-N	US9320722, 5		17000					7.5				US9320722	Hurley, TD
C15H14F3N3O4S	InChI=1S/C15H14F3N3O4S/c1-20(2)11-5-3-10(4-6-11)19-13-8-7-12(9-14(13)21(22)23)26(24,25)15(16,17)18/h3-9,19H,1-2H3	AYXOQXGUVHPODV-UHFFFAOYSA-N	CB29 (derivative 5)		17000							10.1002/cbic.201300625	24677340		Parajuli, B; Georgiadis, TM; Fishel, ML; Hurley, TD
C16H12BrNO2	InChI=1S/C16H12BrNO2/c17-12-6-7-14-13(10-12)15(19)16(20)18(14)9-8-11-4-2-1-3-5-11/h1-7,10H,8-9H2	XMGYGDOAQMLZAW-UHFFFAOYSA-N	CHEMBL3128207		18000							10.1021/jm401377v	24444054		Kimble-Hill, AC; Parajuli, B; Chen, CH; Mochly-Rosen, D; Hurley, TD
C17H19N3O5S	InChI=1S/C17H19N3O5S/c1-11(2)17(21)19-13-6-4-12(5-7-13)18-15-9-8-14(26(3,24)25)10-16(15)20(22)23/h4-11,18H,1-3H3,(H,19,21)	MXKYTWALJDFTNR-UHFFFAOYSA-N	CB29 (derivative 12)		19600							10.1002/cbic.201300625	24677340		Parajuli, B; Georgiadis, TM; Fishel, ML; Hurley, TD
C17H20N3O5S+	InChI=1S/C17H19N3O5S/c1-11(2)17(21)19-13-6-4-12(5-7-13)18-15-9-8-14(26(3,24)25)10-16(15)20(22)23/h4-11,18H,1-3H3,(H-,19,21,22,23)/p+1	QEXRXFSZHSTKPE-UHFFFAOYSA-O	US9320722, 12		19600					7.5				US9320722	Hurley, TD
C14H14F2N3O5S+	InChI=1S/C14H14F2N3O5S/c1-17-25(22,23)11-6-7-12(13(8-11)19(20)21)18-9-2-4-10(5-3-9)24-14(15)16/h2-8,14,17-18H,1H3,(H,20,21)/q+1	ZQTPRZBWZJGACW-UHFFFAOYSA-N	US9320722, 11		24700					7.5				US9320722	Hurley, TD
C14H13F2N3O5S	InChI=1S/C14H13F2N3O5S/c1-17-25(22,23)11-6-7-12(13(8-11)19(20)21)18-9-2-4-10(5-3-9)24-14(15)16/h2-8,14,17-18H,1H3	SCGYGKDWDXBTRO-UHFFFAOYSA-N	CB29 (derivative 11)		24700							10.1002/cbic.201300625	24677340		Parajuli, B; Georgiadis, TM; Fishel, ML; Hurley, TD
C19H18N2O5	InChI=1/C19H18N2O5/c1-2-26-17(23)12-21-15-9-4-3-7-13(15)19(25,18(21)24)11-16(22)14-8-5-6-10-20-14/h3-10,25H,2,11-12H2,1H3	HZDWUFVPOVFKQF-UHFFFAOYNA-N	US9320722, CD7		25500					7.5				US9320722	Hurley, TD
C22H29N5O5S	InChI=1S/C22H29N5O5S/c1-16(2)25-33(31,32)19-8-9-20(21(14-19)27(29)30)23-18-10-12-26(13-11-18)15-22(28)24-17-6-4-3-5-7-17/h3-9,14,16,18,23,25H,10-13,15H2,1-2H3,(H,24,28)	HZIAVAFBOJTXSF-UHFFFAOYSA-N	CB29 (derivative 19)		25600							10.1002/cbic.201300625	24677340		Parajuli, B; Georgiadis, TM; Fishel, ML; Hurley, TD
C22H30N5O5S+	InChI=1S/C22H29N5O5S/c1-16(2)25-33(31,32)19-8-9-20(21(14-19)27(29)30)23-18-10-12-26(13-11-18)15-22(28)24-17-6-4-3-5-7-17/h3-9,14,16,18,23,25H,10-13,15H2,1-2H3,(H-,24,28,29,30)/p+1	YLKROEKYHYTDBP-UHFFFAOYSA-O	US9320722, 19		25600					7.5				US9320722	Hurley, TD
C13H13FN3O4S+	InChI=1S/C13H13FN3O4S/c1-15-22(20,21)11-6-7-12(13(8-11)17(18)19)16-10-4-2-9(14)3-5-10/h2-8,15-16H,1H3,(H,18,19)/q+1	FMJAHZPAQLZDJW-UHFFFAOYSA-N	US9320722, 2		26000					7.5				US9320722	Hurley, TD
C13H12FN3O4S	InChI=1S/C13H12FN3O4S/c1-15-22(20,21)11-6-7-12(13(8-11)17(18)19)16-10-4-2-9(14)3-5-10/h2-8,15-16H,1H3	PPADCYXTKPAXCS-UHFFFAOYSA-N	CB29 (derivative 2)		26000							10.1002/cbic.201300625	24677340		Parajuli, B; Georgiadis, TM; Fishel, ML; Hurley, TD
C18H22N4O4S	InChI=1S/C18H22N4O4S/c1-12(2)21-27(25,26)16-8-9-17(18(11-16)22(23)24)20-15-5-3-4-14(10-15)19-13-6-7-13/h3-5,8-13,19-21H,6-7H2,1-2H3	WVGBKWWIKMFRGP-UHFFFAOYSA-N	CB29 (derivative 9)		26300							10.1002/cbic.201300625	24677340		Parajuli, B; Georgiadis, TM; Fishel, ML; Hurley, TD
C18H25N4O4S+	InChI=1S/C18H25N4O4S/c1-12(2)19-14-6-5-7-15(10-14)20-17-9-8-16(11-18(17)22(23)24)27(25,26)21-13(3)4/h5-13,19-21H,1-4H3,(H,23,24)/q+1	ZCFIQWGWIVKJRP-UHFFFAOYSA-N	US9320722, 9		26300					7.5				US9320722	Hurley, TD
C16H17N2O4S+	InChI=1S/C16H17N2O4S/c1-23(21,22)14-7-8-15(16(10-14)18(19)20)17-13-6-5-11-3-2-4-12(11)9-13/h5-10,17H,2-4H2,1H3,(H,19,20)/q+1	DJGIFVJQWXDJKM-UHFFFAOYSA-N	US9320722, 17		26900					7.5				US9320722	Hurley, TD
C16H16N2O4S	InChI=1S/C16H16N2O4S/c1-23(21,22)14-7-8-15(16(10-14)18(19)20)17-13-6-5-11-3-2-4-12(11)9-13/h5-10,17H,2-4H2,1H3	LYTZCBPNTRFHFO-UHFFFAOYSA-N	CB29 (derivative 17)		26900							10.1002/cbic.201300625	24677340		Parajuli, B; Georgiadis, TM; Fishel, ML; Hurley, TD
C18H22N3O4S+	InChI=1S/C18H22N3O4S/c1-12(2)20-26(24,25)16-8-9-17(18(11-16)21(22)23)19-15-7-6-13-4-3-5-14(13)10-15/h6-12,19-20H,3-5H2,1-2H3,(H,22,23)/q+1	WPUOKUOKVJQZSB-UHFFFAOYSA-N	US9320722, 18		30500					7.5				US9320722	Hurley, TD
C18H21N3O4S	InChI=1S/C18H21N3O4S/c1-12(2)20-26(24,25)16-8-9-17(18(11-16)21(22)23)19-15-7-6-13-4-3-5-14(13)10-15/h6-12,19-20H,3-5H2,1-2H3	LNAQZCYWSFRFIF-UHFFFAOYSA-N	CB29 (derivative 18)		30500							10.1002/cbic.201300625	24677340		Parajuli, B; Georgiadis, TM; Fishel, ML; Hurley, TD
C14H15N3O5S	InChI=1S/C14H15N3O5S/c1-15-23(20,21)12-7-8-13(14(9-12)17(18)19)16-10-3-5-11(22-2)6-4-10/h3-9,15-16H,1-2H3	LKCGTJQVUABFLA-UHFFFAOYSA-N	CB29 (derivative 10)		31700							10.1002/cbic.201300625	24677340		Parajuli, B; Georgiadis, TM; Fishel, ML; Hurley, TD
C14H16N3O5S+	InChI=1S/C14H16N3O5S/c1-15-23(20,21)12-7-8-13(14(9-12)17(18)19)16-10-3-5-11(22-2)6-4-10/h3-9,15-16H,1-2H3,(H,18,19)/q+1	BKPAFNRJZJERFV-UHFFFAOYSA-N	US9320722, 10		31700					7.5				US9320722	Hurley, TD
C23H17N3O2	InChI=1/C23H17N3O2/c27-22-23(17-11-5-6-12-18(17)24-22)26-20(16-10-4-7-13-21(16)28-23)14-19(25-26)15-8-2-1-3-9-15/h1-13,20H,14H2,(H,24,27)	PLTMMVSHYQKBKL-UHFFFAOYNA-N	US9320722, CD3		38500					7.5				US9320722	Hurley, TD
C20H26N2O4S2	InChI=1S/C20H26N2O4S2/c1-27(23,24)18-11-12-19(20(13-18)28(2,25)26)22-17-9-7-16(8-10-17)21-14-15-5-3-4-6-15/h7-13,15,21-22H,3-6,14H2,1-2H3	BARPUXMHQYAPRU-UHFFFAOYSA-N	CB29 (derivative 6)::US9320722, 6		40000					7.5				US9320722	Hurley, TD
C20H26N2O4S2	InChI=1S/C20H26N2O4S2/c1-27(23,24)18-11-12-19(20(13-18)28(2,25)26)22-17-9-7-16(8-10-17)21-14-15-5-3-4-6-15/h7-13,15,21-22H,3-6,14H2,1-2H3	BARPUXMHQYAPRU-UHFFFAOYSA-N	CB29 (derivative 6)::US9320722, 6		40000							10.1002/cbic.201300625	24677340		Parajuli, B; Georgiadis, TM; Fishel, ML; Hurley, TD
C19H20Cl2N2O3S	InChI=1S/C19H20Cl2N2O3S/c1-14-3-2-4-15(11-14)18(24)13-22-7-9-23(10-8-22)27(25,26)19-12-16(20)5-6-17(19)21/h2-6,11-12H,7-10,13H2,1H3	IEALLOXDLXQNPG-UHFFFAOYSA-N	US9320722, CD20		41000					7.5				US9320722	Hurley, TD
C18H22N4O5S	InChI=1S/C18H22N4O5S/c1-12(2)10-18(23)21-14-6-4-13(5-7-14)20-16-9-8-15(28(26,27)19-3)11-17(16)22(24)25/h4-9,11-12,19-20H,10H2,1-3H3,(H,21,23)	XELCNUCXLHKOSD-UHFFFAOYSA-N	CB29 (derivative 13)		42300							10.1002/cbic.201300625	24677340		Parajuli, B; Georgiadis, TM; Fishel, ML; Hurley, TD
C18H23N4O5S+	InChI=1S/C18H22N4O5S/c1-12(2)10-18(23)21-14-6-4-13(5-7-14)20-16-9-8-15(28(26,27)19-3)11-17(16)22(24)25/h4-9,11-12,19-20H,10H2,1-3H3,(H-,21,23,24,25)/p+1	SWEQGUNBGOCFCI-UHFFFAOYSA-O	US9320722, 13		42300					7.5				US9320722	Hurley, TD
C13H10N2O2S	InChI=1S/C13H10N2O2S/c16-18(17,11-6-2-1-3-7-11)15-10-14-12-8-4-5-9-13(12)15/h1-10H	YWBJNDLUMQNTOD-UHFFFAOYSA-N	CHEMBL3112679::US9328112, A5		>50000							10.1021/jm401508p	24387105		Parajuli, B; Fishel, ML; Hurley, TD
C13H10N2O2S	InChI=1S/C13H10N2O2S/c16-18(17,11-6-2-1-3-7-11)15-10-14-12-8-4-5-9-13(12)15/h1-10H	YWBJNDLUMQNTOD-UHFFFAOYSA-N	CHEMBL3112679::US9328112, A5		>50000					7.5				US9320722	Hurley, TD
C14H12N2O2S	InChI=1S/C14H12N2O2S/c1-11-6-8-12(9-7-11)19(17,18)16-10-15-13-4-2-3-5-14(13)16/h2-10H,1H3	RVEFLPWSRYGYOL-UHFFFAOYSA-N	1-(4-methylphenyl)sulfonylbenzimidazole::1-tosylbenzimidazole::MLS-0082307.0001::US9328112, A3::cid_746711		50000					7.5				US9320722	Hurley, TD
C14H12N2O2S	InChI=1S/C14H12N2O2S/c1-11-6-8-12(9-7-11)19(17,18)16-10-15-13-4-2-3-5-14(13)16/h2-10H,1H3	RVEFLPWSRYGYOL-UHFFFAOYSA-N	1-(4-methylphenyl)sulfonylbenzimidazole::1-tosylbenzimidazole::MLS-0082307.0001::US9328112, A3::cid_746711		50000							10.1021/jm401508p	24387105		Parajuli, B; Fishel, ML; Hurley, TD
C18H17FN2OS	InChI=1S/C18H17FN2OS/c1-3-21-16(13-9-10-17(22-2)15(19)11-13)12-23-18(21)20-14-7-5-4-6-8-14/h4-12H,3H2,1-2H3/b20-18+	GOYJPZQMECJLBY-CZIZESTLSA-N	US9320722, CD13		60000					7.5				US9320722	Hurley, TD
C15H10BrNO2	InChI=1S/C15H10BrNO2/c16-11-6-7-13-12(8-11)14(18)15(19)17(13)9-10-4-2-1-3-5-10/h1-8H,9H2	GGXZCVYJRFSCPS-UHFFFAOYSA-N	CHEMBL3128210		69000							10.1021/jm401377v	24444054		Kimble-Hill, AC; Parajuli, B; Chen, CH; Mochly-Rosen, D; Hurley, TD
C20H21BrN2O2S	InChI=1/C20H21BrN2O2S/c1-4-5-16-17(10-22)20(23-12(2)19(16)13(3)24)26-11-18(25)14-6-8-15(21)9-7-14/h6-9,16,23H,4-5,11H2,1-3H3	VSSZUBYDXODZSN-UHFFFAOYNA-N	US9320722, CD14		71500					7.5				US9320722	Hurley, TD
C21H20BrN3O4	InChI=1S/C21H20BrN3O4/c22-15-2-3-17-16(10-15)20(26)21(27)25(17)12-24-7-5-23(6-8-24)11-14-1-4-18-19(9-14)29-13-28-18/h1-4,9-10H,5-8,11-13H2	JUFWGKXXYTUEDA-UHFFFAOYSA-N	CHEMBL3128212		73000							10.1021/jm401377v	24444054		Kimble-Hill, AC; Parajuli, B; Chen, CH; Mochly-Rosen, D; Hurley, TD
C14H11FN2O3S	InChI=1S/C14H11FN2O3S/c1-20-13-8-10(15)6-7-14(13)21(18,19)17-9-16-11-4-2-3-5-12(11)17/h2-9H,1H3	BMKLHVCLNMJOSI-UHFFFAOYSA-N	CHEMBL3112685::US9328112, A39		>100000					7.5				US9320722	Hurley, TD
C15H13FN2O2S	InChI=1S/C15H13FN2O2S/c1-10-7-14-15(8-11(10)2)18(9-17-14)21(19,20)13-5-3-12(16)4-6-13/h3-9H,1-2H3	CZCPLLBAMJPPHV-UHFFFAOYSA-N	CHEMBL1561479::US9328112, A47		>100000					7.5				US9320722	Hurley, TD
C14H11N3O5S	InChI=1S/C14H11N3O5S/c1-22-11-3-5-12(6-4-11)23(20,21)16-9-15-13-8-10(17(18)19)2-7-14(13)16/h2-9H,1H3	YJSSLFUJPHKCCC-UHFFFAOYSA-N	CHEMBL3112684::US9328112, A38		>100000					7.5				US9320722	Hurley, TD
C15H12F3N2O6S+	InChI=1S/C15H11F3N2O6S/c1-9(21)19-10-2-4-11(5-3-10)26-14-7-6-12(8-13(14)20(22)23)27(24,25)15(16,17)18/h2-8H,1H3,(H-,19,21,22,23)/p+1	OMOJWQCFXHKAQU-UHFFFAOYSA-O	US9320722, 20		100000					7.5				US9320722	Hurley, TD
C20H15ClN2O2S	InChI=1S/C20H15ClN2O2S/c21-16-10-12-17(13-11-16)26(24,25)23-19-9-5-4-8-18(19)22-20(23)14-15-6-2-1-3-7-15/h1-13H,14H2	WRQLCQPXWGGGJE-UHFFFAOYSA-N	CHEMBL1372362::US9328112, A13		>100000					7.5				US9320722	Hurley, TD
C18H18ClN3O2S	InChI=1S/C18H18ClN3O2S/c19-14-8-10-15(11-9-14)25(23,24)22-17-7-3-2-6-16(17)20-18(22)21-12-4-1-5-13-21/h2-3,6-11H,1,4-5,12-13H2	QLJGTZZVVATINW-UHFFFAOYSA-N	US9328112, A6		>100000					7.5				US9320722	Hurley, TD
C16H15N3O3S	InChI=1S/C16H15N3O3S/c1-11-17-15-5-3-4-6-16(15)19(11)23(21,22)14-9-7-13(8-10-14)18-12(2)20/h3-10H,1-2H3,(H,18,20)	AIJDKOJQGGGQKD-UHFFFAOYSA-N	CHEMBL3112682::US9328112, A22		>100000					7.5				US9320722	Hurley, TD
C17H18N2O2S	InChI=1S/C17H18N2O2S/c1-13(2)11-14-7-9-15(10-8-14)22(20,21)19-12-18-16-5-3-4-6-17(16)19/h3-10,12-13H,11H2,1-2H3	AMZVKBFXYVXJBL-UHFFFAOYSA-N	CHEMBL3112680::US9328112, A67		>100000					7.5				US9320722	Hurley, TD
C15H13N3O3S	InChI=1S/C15H13N3O3S/c1-11(19)17-12-6-8-13(9-7-12)22(20,21)18-10-16-14-4-2-3-5-15(14)18/h2-10H,1H3,(H,17,19)	VKHBANSWZNQPDL-UHFFFAOYSA-N	CHEMBL1729716::US9328112, A16		>100000					7.5				US9320722	Hurley, TD
C16H16FN5O3S	InChI=1S/C16H16FN5O3S/c1-20-13-12(14(24)21(2)16(20)25)22(15(19-13)26-8-11(18)23)7-9-5-3-4-6-10(9)17/h3-6H,7-8H2,1-2H3,(H2,18,23)	AZWGMJHFQRKKDS-UHFFFAOYSA-N	CHEMBL3416560		>100000							10.1021/jm501900s	25634381		Morgan, CA; Hurley, TD
C15H13FN2O3S	InChI=1S/C15H13FN2O3S/c1-10-17-12-5-3-4-6-13(12)18(10)22(19,20)15-8-7-11(16)9-14(15)21-2/h3-9H,1-2H3	CGOHFSPRPJJTPY-UHFFFAOYSA-N	CHEMBL1413180::US9328112, A40		>100000							10.1021/jm401508p	24387105		Parajuli, B; Fishel, ML; Hurley, TD
C14H10BrClN2O2S	InChI=1S/C14H10BrClN2O2S/c1-9-17-12-4-2-3-5-13(12)18(9)21(19,20)14-7-6-10(16)8-11(14)15/h2-8H,1H3	VRHHNUXPGXOXOZ-UHFFFAOYSA-N	CHEMBL3112686::US9328112, A30		>100000							10.1021/jm401508p	24387105		Parajuli, B; Fishel, ML; Hurley, TD
C14H11FN2O3S	InChI=1S/C14H11FN2O3S/c1-20-13-8-10(15)6-7-14(13)21(18,19)17-9-16-11-4-2-3-5-12(11)17/h2-9H,1H3	BMKLHVCLNMJOSI-UHFFFAOYSA-N	CHEMBL3112685::US9328112, A39		>100000							10.1021/jm401508p	24387105		Parajuli, B; Fishel, ML; Hurley, TD
C15H13FN2O2S	InChI=1S/C15H13FN2O2S/c1-10-7-14-15(8-11(10)2)18(9-17-14)21(19,20)13-5-3-12(16)4-6-13/h3-9H,1-2H3	CZCPLLBAMJPPHV-UHFFFAOYSA-N	CHEMBL1561479::US9328112, A47		>100000							10.1021/jm401508p	24387105		Parajuli, B; Fishel, ML; Hurley, TD
C14H11N3O5S	InChI=1S/C14H11N3O5S/c1-22-11-3-5-12(6-4-11)23(20,21)16-9-15-13-8-10(17(18)19)2-7-14(13)16/h2-9H,1H3	YJSSLFUJPHKCCC-UHFFFAOYSA-N	CHEMBL3112684::US9328112, A38		>100000							10.1021/jm401508p	24387105		Parajuli, B; Fishel, ML; Hurley, TD
C16H15N3O3S	InChI=1S/C16H15N3O3S/c1-11-17-15-5-3-4-6-16(15)19(11)23(21,22)14-9-7-13(8-10-14)18-12(2)20/h3-10H,1-2H3,(H,18,20)	AIJDKOJQGGGQKD-UHFFFAOYSA-N	CHEMBL3112682::US9328112, A22		>100000							10.1021/jm401508p	24387105		Parajuli, B; Fishel, ML; Hurley, TD
C17H18N2O2S	InChI=1S/C17H18N2O2S/c1-13(2)11-14-7-9-15(10-8-14)22(20,21)19-12-18-16-5-3-4-6-17(16)19/h3-10,12-13H,11H2,1-2H3	AMZVKBFXYVXJBL-UHFFFAOYSA-N	CHEMBL3112680::US9328112, A67		>100000							10.1021/jm401508p	24387105		Parajuli, B; Fishel, ML; Hurley, TD
C15H13N3O3S	InChI=1S/C15H13N3O3S/c1-11(19)17-12-6-8-13(9-7-12)22(20,21)18-10-16-14-4-2-3-5-15(14)18/h2-10H,1H3,(H,17,19)	VKHBANSWZNQPDL-UHFFFAOYSA-N	CHEMBL1729716::US9328112, A16		>100000							10.1021/jm401508p	24387105		Parajuli, B; Fishel, ML; Hurley, TD
C15H11F3N2O6S	InChI=1S/C15H11F3N2O6S/c1-9(21)19-10-2-4-11(5-3-10)26-14-7-6-12(8-13(14)20(22)23)27(24,25)15(16,17)18/h2-8H,1H3,(H,19,21)	KMLYOGCQTNVFEX-UHFFFAOYSA-N	CB29 (derivative 20)		100000							10.1002/cbic.201300625	24677340		Parajuli, B; Georgiadis, TM; Fishel, ML; Hurley, TD
C20H26N4O5S	InChI=1S/C20H26N4O5S/c1-5-23(6-2)30(28,29)17-11-12-18(19(13-17)24(26)27)21-15-7-9-16(10-8-15)22-20(25)14(3)4/h7-14,21H,5-6H2,1-4H3,(H,22,25)	SDZBMNSPSLLMAQ-UHFFFAOYSA-N	CB29 (derivative 14)::US9320722, 14		100000							10.1002/cbic.201300625	24677340		Parajuli, B; Georgiadis, TM; Fishel, ML; Hurley, TD
C20H15ClN2O2S	InChI=1S/C20H15ClN2O2S/c21-16-10-12-17(13-11-16)26(24,25)23-19-9-5-4-8-18(19)22-20(23)14-15-6-2-1-3-7-15/h1-13H,14H2	WRQLCQPXWGGGJE-UHFFFAOYSA-N	CHEMBL1372362::US9328112, A13		>100000							10.1021/jm401508p	24387105		Parajuli, B; Fishel, ML; Hurley, TD
C19H19ClN2O2S	InChI=1S/C19H19ClN2O2S/c20-15-10-12-16(13-11-15)25(23,24)22-18-9-5-4-8-17(18)21-19(22)14-6-2-1-3-7-14/h4-5,8-14H,1-3,6-7H2	RRECQKKYBHUEDJ-UHFFFAOYSA-N	CHEMBL3112683		>100000							10.1021/jm401508p	24387105		Parajuli, B; Fishel, ML; Hurley, TD
C17H12ClNO2	InChI=1S/C17H12ClNO2/c18-13-8-9-15-14(11-13)16(20)17(21)19(15)10-4-7-12-5-2-1-3-6-12/h1-9,11H,10H2/b7-4+	JZTZWMZBZSMQNT-QPJJXVBHSA-N	CHEMBL3128203		>100000							10.1021/jm401377v	24444054		Kimble-Hill, AC; Parajuli, B; Chen, CH; Mochly-Rosen, D; Hurley, TD
C15H13FN2O3S	InChI=1S/C15H13FN2O3S/c1-10-17-12-5-3-4-6-13(12)18(10)22(19,20)15-8-7-11(16)9-14(15)21-2/h3-9H,1-2H3	CGOHFSPRPJJTPY-UHFFFAOYSA-N	CHEMBL1413180::US9328112, A40		>100000					7.5				US9320722	Hurley, TD
C14H10BrClN2O2S	InChI=1S/C14H10BrClN2O2S/c1-9-17-12-4-2-3-5-13(12)18(9)21(19,20)14-7-6-10(16)8-11(14)15/h2-8H,1H3	VRHHNUXPGXOXOZ-UHFFFAOYSA-N	CHEMBL3112686::US9328112, A30		>100000					7.5				US9320722	Hurley, TD
C20H26N4O5S	InChI=1S/C20H26N4O5S/c1-5-23(6-2)30(28,29)17-11-12-18(19(13-17)24(26)27)21-15-7-9-16(10-8-15)22-20(25)14(3)4/h7-14,21H,5-6H2,1-4H3,(H,22,25)	SDZBMNSPSLLMAQ-UHFFFAOYSA-N	CB29 (derivative 14)::US9320722, 14		100000					7.5				US9320722	Hurley, TD

## Sheet: PAPSS2
Structure	Ligand InChI	Ligand InChI Key	Ki (nM)	IC50 (nM)	Kd (nM)	EC50 (nM)	kon (M-1-s-1)	koff (s-1)	pH	Temp C	Article DOI	PMID	PubChem AID	Patent Number	Authors
C13H7F5N4O	InChI=1S/C13H7F5N4O/c14-8-2-1-6(3-9(8)15)20-12-11-10(21-22-12)4-7(5-19-11)23-13(16,17)18/h1-5H,(H2,20,21,22)	QGIXOJCLJSPCPO-UHFFFAOYSA-N				>10000						28626530			Pryde, DC; Marron, BE; West, CW; Reister, S; Amato, G; Yoger, K; Antonio, B; Padilla, K; Cox, PJ; Turner, J; Warmus, JS; Swain, NA; Omoto, K; Mahoney, JH; Gerlach, AC
C13H8ClF3N4	InChI=1S/C13H8ClF3N4/c14-11-4-2-8(6-18-11)19-12-9-3-1-7(13(15,16)17)5-10(9)20-21-12/h1-6H,(H2,19,20,21)	GNYBHKXPQGYGCV-UHFFFAOYSA-N				>10000						28626530			Pryde, DC; Marron, BE; West, CW; Reister, S; Amato, G; Yoger, K; Antonio, B; Padilla, K; Cox, PJ; Turner, J; Warmus, JS; Swain, NA; Omoto, K; Mahoney, JH; Gerlach, AC
C15H8F3N3O	InChI=1S/C15H8F3N3O/c16-15(17,18)22-11-5-6-12-13(7-11)20-21-14(12)10-3-1-9(8-19)2-4-10/h1-7H,(H,20,21)	RIUFXWHYQAUEAO-UHFFFAOYSA-N				>10000						28626530			Pryde, DC; Marron, BE; West, CW; Reister, S; Amato, G; Yoger, K; Antonio, B; Padilla, K; Cox, PJ; Turner, J; Warmus, JS; Swain, NA; Omoto, K; Mahoney, JH; Gerlach, AC

## Sheet: CTSL
Structure	Ligand InChI	Ligand InChI Key	BindingDB Ligand Name	Ki (nM)	IC50 (nM)	Kd (nM)	EC50 (nM)	kon (M-1-s-1)	koff (s-1)	pH	Temp C	Curation/DataSource	Article DOI	PMID	PubChem AID	Patent Number	Authors	Institution	PubChem CID	PubChem SID
C12H21N3O2	InChI=1S/C12H21N3O2/c1-10(8-11-6-4-3-5-7-11)17-12(16)14-15(2)9-13/h10-11H,3-8H2,1-2H3,(H,14,16)/t10-/m0/s1	YWXWRCMYHIYBSJ-JTQLQIEISA-N	(1S)-2-cyclohexyl-1-methylethyl 2-cyano-2-methylhydrazinecarboxylate::CHEMBL190121	0.025								ChEMBL	10.1016/j.bmcl.2005.04.032	15896958			Barrett, DG; Deaton, DN; Hassell, AM; McFadyen, RB; Miller, AB; Miller, LR; Payne, JA; Shewchuk, LM; Willard, DH; Wright, LL	GlaxoSmithKline	44398651	104052563
C13H17N3O2	InChI=1S/C13H17N3O2/c1-3-12(9-11-7-5-4-6-8-11)18-13(17)15-16(2)10-14/h4-8,12H,3,9H2,1-2H3,(H,15,17)/t12-/m0/s1	VCANIUOBHBAPJH-LBPRGKRZSA-N	(1S)-1-benzylpropyl 2-cyano-2-methylhydrazinecarboxylate::CHEMBL191558	0.036								ChEMBL	10.1016/j.bmcl.2005.04.032	15896958			Barrett, DG; Deaton, DN; Hassell, AM; McFadyen, RB; Miller, AB; Miller, LR; Payne, JA; Shewchuk, LM; Willard, DH; Wright, LL	GlaxoSmithKline	44398741	104052562
C27H32N4O6S	InChI=1/C27H32N4O6S/c1-17(2)14-20(29-27(34)23-15-19-8-4-5-9-22(19)37-23)26(33)30-25-18(3)11-13-31(16-21(25)32)38(35,36)24-10-6-7-12-28-24/h4-10,12,15,17-18,20,25H,11,13-14,16H2,1-3H3,(H,29,34)(H,30,33)/t18-,20-,25-/s2	LMZYZVWKTJFLSL-JPMWKKKNNA-N	(2S)-2-(1-benzofuran-2-ylformamido)-4-methyl-N-[(4S,5S)-5-methyl-3-oxo-1-(pyridine-2-sulfonyl)azepan-4-yl]pentanamide::Azepan-3-one compound 2	0.04						5.5	22	Curated from the literature by BindingDB	10.1021/jm050915u	16509577			Yamashita, DS; Marquis, RW; Xie, R; Nidamarthy, SD; Oh, HJ; Jeong, JU; Erhard, KF; Ward, KW; Roethke, TJ; Smith, BR; Cheng, HY; Geng, X; Lin, F; Offen, PH; Wang, B; Nevins, N; Head, MS; Haltiwanger, RC; Narducci Sarjeant, AA; Liable-Sands, LM; Zhao, B; Smith, WW; Janson, CA; Gao, E; Tomaszek, T; McQueney, M; James, IE; Gress, CJ; Zembryki, DL; Lark, MW; Veber, DF	GSK	10165785	46519774
C16H23N5O2	InChI=1/C16H23N5O2/c1-12(2)10-14(15(22)21(4)20(3)11-17)19-16(23)18-13-8-6-5-7-9-13/h5-9,12,14H,10H2,1-4H3,(H2,18,19,23)/t14-/s2	CLOALCKDNZPWBO-YQTOOIBONA-N	CHEMBL1651355::N-(Phenylcarbamoyl)-leucyl-methylazaalanine-nitrile	0.045								ChEMBL	10.1021/jm101272p	21128614			Frizler, M; Lohr, F; Furtmann, N; Klas, J; Gutschow, M	University of Bonn	50994057	125085383
C27H32N4O6S	InChI=1/C27H32N4O6S/c1-17(2)14-21(30-27(34)24-15-19-8-4-5-9-23(19)37-24)26(33)29-20-12-11-18(3)31(16-22(20)32)38(35,36)25-10-6-7-13-28-25/h4-10,13,15,17-18,20-21H,11-12,14,16H2,1-3H3,(H,29,33)(H,30,34)/t18-,20+,21+/s2	BWYBBMQLUKXECQ-YGPNDOBFNA-N	(2S)-2-(1-benzofuran-2-ylformamido)-4-methyl-N-[(4S,7R)-7-methyl-3-oxo-1-(pyridine-2-sulfonyl)azepan-4-yl]pentanamide::Azepan-3-one compound 10::CHEMBL203665	0.068						5.5	22	Curated from the literature by BindingDB	10.1021/jm050915u	16509577			Yamashita, DS; Marquis, RW; Xie, R; Nidamarthy, SD; Oh, HJ; Jeong, JU; Erhard, KF; Ward, KW; Roethke, TJ; Smith, BR; Cheng, HY; Geng, X; Lin, F; Offen, PH; Wang, B; Nevins, N; Head, MS; Haltiwanger, RC; Narducci Sarjeant, AA; Liable-Sands, LM; Zhao, B; Smith, WW; Janson, CA; Gao, E; Tomaszek, T; McQueney, M; James, IE; Gress, CJ; Zembryki, DL; Lark, MW; Veber, DF	GSK	6918602	46519782
C20H22N4O3	InChI=1/C20H22N4O3/c1-23(15-21)24(2)19(25)18(13-16-9-5-3-6-10-16)22-20(26)27-14-17-11-7-4-8-12-17/h3-12,18H,13-14H2,1-2H3,(H,22,26)/t18-/s2	FTJHEEIVOBBMMC-LGWFVXIRNA-N	(S)-benzyl 1-(2-cyano-1,2-dimethylhydrazinyl)-1-oxo-3-phenylpropan-2-ylcarbamate::CHEMBL604281	0.16								ChEMBL	10.1021/jm101272p	21128614			Frizler, M; Lohr, F; Furtmann, N; Klas, J; Gutschow, M	University of Bonn	24898027	104159154
C22H24N6O3S	InChI=1/C22H24N6O3S/c1-14(2)12-17(22(30)28(4)27(3)13-23)24-20(29)16-9-7-15(8-10-16)19-25-21(31-26-19)18-6-5-11-32-18/h5-11,14,17H,12H2,1-4H3,(H,24,29)/t17-/s2	AUPZRAAKTGPDLC-AGDOHHJYNA-N	CHEMBL1651361::N-{4-[5-(2-Thienyl)-1,2,4-oxadiazol-3-yl]benzoyl}-leucyl-methylazalanine-nitrile	0.22								ChEMBL	10.1021/jm101272p	21128614			Frizler, M; Lohr, F; Furtmann, N; Klas, J; Gutschow, M	University of Bonn	50994142	125085391
C20H22N4O4	InChI=1/C20H22N4O4/c1-23(14-21)24(2)19(26)18(12-15-8-10-17(25)11-9-15)22-20(27)28-13-16-6-4-3-5-7-16/h3-11,18,25H,12-13H2,1-2H3,(H,22,27)/t18-/s2	XWMOCHXKDCBQPV-LGWFVXIRNA-N	CHEMBL1651353::N-(Benzyloxycarbonyl)-tyrosyl-methylazalanine-nitrile	0.36								ChEMBL	10.1021/jm101272p	21128614			Frizler, M; Lohr, F; Furtmann, N; Klas, J; Gutschow, M	University of Bonn	50994056	125085381
C17H25N5O2	InChI=1/C17H25N5O2/c1-13(2)10-15(16(23)22(4)21(3)12-18)20-17(24)19-11-14-8-6-5-7-9-14/h5-9,13,15H,10-11H2,1-4H3,(H2,19,20,24)/t15-/s2	JESRGSWARNNMLP-GGYSOQFKNA-N	CHEMBL1651354::N-(Benzylcarbamoyl)-leucyl-methylazaalanine-nitrile	0.39								ChEMBL	10.1021/jm101272p	21128614			Frizler, M; Lohr, F; Furtmann, N; Klas, J; Gutschow, M	University of Bonn	50994058	125085382
C30H32N2O4	InChI=1/C30H32N2O4/c1-23(33)17-19-27(20-18-24-11-5-2-6-12-24)31-29(34)28(21-25-13-7-3-8-14-25)32-30(35)36-22-26-15-9-4-10-16-26/h2-17,19,27-28H,18,20-22H2,1H3,(H,31,34)(H,32,35)/b19-17+/t27-,28+/s2	WFTHOJCUJHBJLJ-DPSJPJLYNA-N	CHEMBL4078345	0.4								ChEMBL		28763614			Previti, S; Ettari, R; Cosconati, S; Amendola, G; Chouchene, K; Wagner, A; Hellmich, UA; Ulrich, K; Krauth-Siegel, RL; Wich, PR; Schmid, I; Schirmeister, T; Gut, J; Rosenthal, PJ; Grasso, S; ZappalÃ , M	University of Messina	137651934	402361570
C20H28N4O3	InChI=1/C20H28N4O3/c1-23(15-21)24(2)19(25)18(13-16-9-5-3-6-10-16)22-20(26)27-14-17-11-7-4-8-12-17/h4,7-8,11-12,16,18H,3,5-6,9-10,13-14H2,1-2H3,(H,22,26)/t18-/s2	SCCNQBNFEHNRCO-LGWFVXIRNA-N	CHEMBL1651352::N-(Benzyloxycarbonyl)-cyclohexylalanyl-methylazalanine-nitrile	0.4								ChEMBL	10.1021/jm101272p	21128614			Frizler, M; Lohr, F; Furtmann, N; Klas, J; Gutschow, M	University of Bonn	50994055	125085380
C34H30N4O5SR	InChI=1S/C35H32N4O5S/c40-32-23-39(45(43,44)33-16-5-6-19-36-33)20-8-15-30(32)37-35(42)31(22-24-17-18-25-9-1-2-11-27(25)21-24)38-34(41)29-14-7-12-26-10-3-4-13-28(26)29/h1-7,9-14,16-19,21,30-31H,8,15,20,22-23H2,(H,37,42)(H,38,41)/t30-,31-/m0/s1	BLJKFTVYZPTNBP-CONSDPRKSA-N	CHEMBL194643	0.43								ChEMBL	10.1021/jm0502079	16250645			Marquis, RW; James, I; Zeng, J; Trout, RE; Thompson, S; Rahman, A; Yamashita, DS; Xie, R; Ru, Y; Gress, CJ; Blake, S; Lark, MA; Hwang, SM; Tomaszek, T; Offen, P; Head, MS; Cummings, MD; Veber, DF	GlaxoSmithKline	11678922	242056099
C26H26N2O5	InChI=1S/C26H26N2O5/c29-17-22(15-20-11-13-23(30)14-12-20)27-25(31)24(16-19-7-3-1-4-8-19)28-26(32)33-18-21-9-5-2-6-10-21/h1-14,17,22,24,30H,15-16,18H2,(H,27,31)(H,28,32)/t22-,24-/m0/s1	QVDJMLQSYRSZKC-UPVQGACJSA-N	CHEMBL177914::{(S)-1-[(S)-1-Formyl-2-(4-hydroxy-phenyl)-ethylcarbamoyl]-2-phenyl-ethyl}-carbamic acid benzyl ester::{1-[1-Formyl-2-(4-hydroxy-phenyl)-ethylcarbamoyl]-2-phenyl-ethyl}-carbamic acid benzyl ester(Cbz-Phe-Tyr-CHO)	0.47								ChEMBL	10.1021/jm0502079	16250645			Marquis, RW; James, I; Zeng, J; Trout, RE; Thompson, S; Rahman, A; Yamashita, DS; Xie, R; Ru, Y; Gress, CJ; Blake, S; Lark, MA; Hwang, SM; Tomaszek, T; Offen, P; Head, MS; Cummings, MD; Veber, DF	GlaxoSmithKline	10456222	103984182
C40H47N5O7	InChI=1S/C40H47N5O7/c1-27(2)21-34(43-40(49)37-25-30-24-31(11-12-36(30)52-37)51-20-17-44-15-18-50-19-16-44)39(48)42-33-10-6-14-45(26-35(33)46)38(47)23-28-7-5-8-29(22-28)32-9-3-4-13-41-32/h3-5,7-9,11-13,22,24-25,27,33-34H,6,10,14-21,23,26H2,1-2H3,(H,42,48)(H,43,49)/t33-,34-/m0/s1	KRMYDWCAHQJBOD-HEVIKAOCSA-N	5-(2-MORPHOLIN-4-YLETHOXY)BENZOFURAN-2-CARBOXYLIC ACID ((S)-3-METHYL-1-{(S)-3-OXO-1-[2-(3-PYRIDIN-2-YLPHENYL)ACETYL]AZEPAN-4-YLCARBAMOYL}BUTYL)AMIDE::5-(2-Morpholin-4-yl-ethoxy)-benzofuran-2-carboxylic acid (3-methyl-1-{3-oxo-1-[2-(3-pyridin-2-yl-phenyl)-acetyl]-azepan-4-ylcarbamoyl}-butyl)-amide::CHEMBL284939	0.49								ChEMBL	10.1021/jm000481x	11311061			Marquis, RW; Ru, Y; LoCastro, SM; Zeng, J; Yamashita, DS; Oh, HJ; Erhard, KF; Davis, LD; Tomaszek, TA; Tew, D; Salyers, K; Proksch, J; Ward, K; Smith, B; Levy, M; Cummings, MD; Haltiwanger, RC; Trescher, G; Wang, B; Hemling, ME; Quinn, CJ; Cheng, HY; Lin, F; Smith, WW; Janson, CA; Zhao, B; McQueney, MS; D'Alessio, K; Lee, CP; Marzulli, A; Dodds, RA; Blake, S; Hwang, SM; James, IE; Gress, CJ; Brad…	GlaxoSmithKline	5287549	103995583
C32H28N4O6SR	InChI=1S/C33H30N4O6S/c38-28-21-37(44(41,42)31-13-5-6-16-34-31)17-7-11-26(28)35-32(39)27(19-22-14-15-23-8-1-2-9-24(23)18-22)36-33(40)30-20-25-10-3-4-12-29(25)43-30/h1-6,8-10,12-16,18,20,26-27H,7,11,17,19,21H2,(H,35,39)(H,36,40)/t26-,27-/m0/s1	BBECUGKQKLZBOE-SVBPBHIXSA-N	CHEMBL194861	0.57								ChEMBL	10.1021/jm0502079	16250645			Marquis, RW; James, I; Zeng, J; Trout, RE; Thompson, S; Rahman, A; Yamashita, DS; Xie, R; Ru, Y; Gress, CJ; Blake, S; Lark, MA; Hwang, SM; Tomaszek, T; Offen, P; Head, MS; Cummings, MD; Veber, DF	GlaxoSmithKline	11585276	103916679
C30H32N2O6R	InChI=1S/C31H34N2O6/c1-2-3-18-38-26-16-14-24(15-17-26)19-27(29(35)21-34)32-30(36)28(20-23-10-6-4-7-11-23)33-31(37)39-22-25-12-8-5-9-13-25/h4-17,21,27-28H,2-3,18-20,22H2,1H3,(H,32,36)(H,33,37)/t27-,28-/m0/s1	MKVDCMWRUAUIIV-NSOVKSMOSA-N	CHEMBL48837::{(S)-1-[(S)-1-(4-Butoxy-benzyl)-2,3-dioxo-propylcarbamoyl]-2-phenyl-ethyl}-carbamic acid benzyl ester	0.6								ChEMBL	10.1016/s0960-894x(00)00340-1	10937745			Lynas, JF; Hawthorne, SJ; Walker, B	Queen's University Belfast	10075688	103989113
C31H36N2O5S	InChI=1/C31H36N2O5S/c1-24(2)22-29(33-31(35)38-23-26-14-8-4-9-15-26)30(34)32-27(19-18-25-12-6-3-7-13-25)20-21-39(36,37)28-16-10-5-11-17-28/h3-17,20-21,24,27,29H,18-19,22-23H2,1-2H3,(H,32,34)(H,33,35)/b21-20+/t27-,29-/s2	ROYCRTHTOWKGBO-LTYZXTSJNA-N	CHEMBL4083754	0.61								ChEMBL		28763614			Previti, S; Ettari, R; Cosconati, S; Amendola, G; Chouchene, K; Wagner, A; Hellmich, UA; Ulrich, K; Krauth-Siegel, RL; Wich, PR; Schmid, I; Schirmeister, T; Gut, J; Rosenthal, PJ; Grasso, S; ZappalÃ , M	University of Messina	137647008	402361572
C27H32N4O6S	InChI=1/C27H32N4O6S/c1-17(2)12-21(30-27(34)24-14-19-8-4-5-9-23(19)37-24)26(33)29-20-13-18(3)15-31(16-22(20)32)38(35,36)25-10-6-7-11-28-25/h4-11,14,17-18,20-21H,12-13,15-16H2,1-3H3,(H,29,33)(H,30,34)/t18-,20-,21-/s2	MCKCVIDASJTQSU-WHJGUBRCNA-N	(2S)-2-(1-benzofuran-2-ylformamido)-4-methyl-N-[(4S,6S)-6-methyl-3-oxo-1-(pyridine-2-sulfonyl)azepan-4-yl]pentanamide::Azepan-3-one compound 7	0.63						5.5	22	Curated from the literature by BindingDB	10.1021/jm050915u	16509577			Yamashita, DS; Marquis, RW; Xie, R; Nidamarthy, SD; Oh, HJ; Jeong, JU; Erhard, KF; Ward, KW; Roethke, TJ; Smith, BR; Cheng, HY; Geng, X; Lin, F; Offen, PH; Wang, B; Nevins, N; Head, MS; Haltiwanger, RC; Narducci Sarjeant, AA; Liable-Sands, LM; Zhao, B; Smith, WW; Janson, CA; Gao, E; Tomaszek, T; McQueney, M; James, IE; Gress, CJ; Zembryki, DL; Lark, MW; Veber, DF	GSK	11692372	46519779
C14H25N3O2	InChI=1S/C14H25N3O2/c1-11(2)17(10-15)16-14(18)19-12(3)9-13-7-5-4-6-8-13/h11-13H,4-9H2,1-3H3,(H,16,18)/t12-/m0/s1	YCYQOGPWUSMXGX-LBPRGKRZSA-N	(1S)-2-cyclohexyl-1-methylethyl 2-cyano-2-isopropylhydrazinecarboxylate::CHEMBL371420	0.79								ChEMBL	10.1016/j.bmcl.2005.04.032	15896958			Barrett, DG; Deaton, DN; Hassell, AM; McFadyen, RB; Miller, AB; Miller, LR; Payne, JA; Shewchuk, LM; Willard, DH; Wright, LL	GlaxoSmithKline	44398649	104052564
C27H29N3O4S	InChI=1S/C27H29N3O4S/c1-3-18(2)26(30-35(33,34)25-14-8-11-19-9-4-6-12-23(19)25)27(32)29-22(17-31)16-21-15-20-10-5-7-13-24(20)28-21/h4-15,17-18,22,26,28,30H,3,16H2,1-2H3,(H,29,32)/t18?,22-,26-/m0/s1	LBJZOWAHNPGWGP-CZOSNNJRSA-N	CHEMBL197958	0.87								ChEMBL	10.1021/jm0502079	16250645			Marquis, RW; James, I; Zeng, J; Trout, RE; Thompson, S; Rahman, A; Yamashita, DS; Xie, R; Ru, Y; Gress, CJ; Blake, S; Lark, MA; Hwang, SM; Tomaszek, T; Offen, P; Head, MS; Cummings, MD; Veber, DF	GlaxoSmithKline	42647278	242056097
C17H24N4O3	InChI=1/C17H24N4O3/c1-13(2)10-15(16(22)21(4)20(3)12-18)19-17(23)24-11-14-8-6-5-7-9-14/h5-9,13,15H,10-11H2,1-4H3,(H,19,23)/t15-/s2	GZBOGFDHJAMENH-GGYSOQFKNA-N	(S)-benzyl 1-(2-cyano-1,2-dimethylhydrazinyl)-4-methyl-1-oxopentan-2-ylcarbamate::CHEMBL608115	0.9								ChEMBL	10.1021/jm101272p	21128614			Frizler, M; Lohr, F; Furtmann, N; Klas, J; Gutschow, M	University of Bonn	24897809	104159155
C40H45N5O3	InChI=1S/C40H45N5O3/c46-39(38(26-32-27-42-37-17-9-8-16-36(32)37)44-40(47)48-29-31-14-6-2-7-15-31)43-34(19-18-30-12-4-1-5-13-30)28-41-33-20-22-35(23-21-33)45-24-10-3-11-25-45/h1-2,4-9,12-17,20-23,27,34,38,41-42H,3,10-11,18-19,24-26,28-29H2,(H,43,46)(H,44,47)/t34-,38+/m0/s1	AEHSEGWZGNSNCT-HCJVMEMPSA-N	((R)-2-(3H-Indol-3-yl)-1-{3-phenyl-1-[(4-piperidin-1-yl-phenylamino)-methyl]-propylcarbamoyl}-ethyl)-carbamic acid benzyl ester::CHEMBL354132	1								ChEMBL	10.1016/j.bmcl.2003.10.009	14684304			Kim, TS; Hague, AB; Lee, TI; Lian, B; Tegley, CM; Wang, X; Burgess, TL; Qian, YX; Ross, S; Tagari, P; Lin, CH; Mayeda, C; Dao, J; Jordan, S; Mohr, C; Cheetham, J; Viswanadhan, V; Tasker, AS	Amgen Inc.	91932718	104027560
C25H29N3O6	InChI=1S/C25H29N3O6/c1-4-9-19(21(29)24-28-27-23(34-24)20-12-8-13-32-20)26-22(30)18(14-16(2)3)25(31)33-15-17-10-6-5-7-11-17/h5-8,10-13,16,18-19H,4,9,14-15H2,1-3H3,(H,26,30)/t18-,19-/m0/s1	PUNDCXSIFPDSLX-OALUTQOASA-N	CHEMBL207347	1								ChEMBL	10.1016/j.bmcl.2006.03.001	16546382			Palmer, JT; Hirschbein, BL; Cheung, H; McCarter, J; Janc, JW; Yu, ZW; Wesolowski, G	Celera Genomics, Inc.	44412155	163360003
C38H44N4O3	InChI=1S/C38H44N4O3/c43-37(36(27-31-15-7-2-8-16-31)41-38(44)45-29-32-17-9-3-10-18-32)40-34(20-19-30-13-5-1-6-14-30)28-39-33-21-23-35(24-22-33)42-25-11-4-12-26-42/h1-3,5-10,13-18,21-24,34,36,39H,4,11-12,19-20,25-29H2,(H,40,43)(H,41,44)/t34-,36+/m0/s1	HOMHZXUQJPWKGX-PUDHBBIYSA-N	((R)-2-Phenyl-1-{3-phenyl-1-[(4-piperidin-1-yl-phenylamino)-methyl]-propylcarbamoyl}-ethyl)-carbamic acid benzyl ester::CHEMBL169448	1								ChEMBL	10.1016/j.bmcl.2003.10.009	14684304			Kim, TS; Hague, AB; Lee, TI; Lian, B; Tegley, CM; Wang, X; Burgess, TL; Qian, YX; Ross, S; Tagari, P; Lin, CH; Mayeda, C; Dao, J; Jordan, S; Mohr, C; Cheetham, J; Viswanadhan, V; Tasker, AS	Amgen Inc.	44382187	104027566
C34H44N4O3	InChI=1S/C34H44N4O3/c1-26(2)32(37-34(40)41-25-28-14-8-4-9-15-28)33(39)36-30(17-16-27-12-6-3-7-13-27)24-35-29-18-20-31(21-19-29)38-22-10-5-11-23-38/h3-4,6-9,12-15,18-21,26,30,32,35H,5,10-11,16-17,22-25H2,1-2H3,(H,36,39)(H,37,40)/t30-,32+/m0/s1	HPNUEYFXCPXUBU-XDFJSJKPSA-N	((R)-2-Methyl-1-{3-phenyl-1-[(4-piperidin-1-yl-phenylamino)-methyl]-propylcarbamoyl}-propyl)-carbamic acid benzyl ester::CHEMBL171403	1								ChEMBL	10.1016/j.bmcl.2003.10.009	14684304			Kim, TS; Hague, AB; Lee, TI; Lian, B; Tegley, CM; Wang, X; Burgess, TL; Qian, YX; Ross, S; Tagari, P; Lin, CH; Mayeda, C; Dao, J; Jordan, S; Mohr, C; Cheetham, J; Viswanadhan, V; Tasker, AS	Amgen Inc.	44382238	104027554
C38H44N4O4	InChI=1S/C38H44N4O4/c43-35-22-15-30(16-23-35)26-36(41-38(45)46-28-31-12-6-2-7-13-31)37(44)40-33(17-14-29-10-4-1-5-11-29)27-39-32-18-20-34(21-19-32)42-24-8-3-9-25-42/h1-2,4-7,10-13,15-16,18-23,33,36,39,43H,3,8-9,14,17,24-28H2,(H,40,44)(H,41,45)/t33-,36+/m0/s1	WVLGQFVQGIIROT-MSEJLTFDSA-N	((R)-2-(4-Hydroxy-phenyl)-1-{3-phenyl-1-[(4-piperidin-1-yl-phenylamino)-methyl]-propylcarbamoyl}-ethyl)-carbamic acid benzyl ester::CHEMBL169560	1								ChEMBL	10.1016/j.bmcl.2003.10.009	14684304			Kim, TS; Hague, AB; Lee, TI; Lian, B; Tegley, CM; Wang, X; Burgess, TL; Qian, YX; Ross, S; Tagari, P; Lin, CH; Mayeda, C; Dao, J; Jordan, S; Mohr, C; Cheetham, J; Viswanadhan, V; Tasker, AS	Amgen Inc.	44382186	104027564
C27H32N4O7	InChI=1S/C27H32N4O7/c1-4-5-12-19(23(33)26-31-30-25(38-26)21-13-9-14-36-21)28-24(34)22(32)20(15-17(2)3)29-27(35)37-16-18-10-7-6-8-11-18/h6-11,13-14,17,19-20H,4-5,12,15-16H2,1-3H3,(H,28,34)(H,29,35)/t19-,20-/m0/s1	NLXIOLKMPAPISS-PMACEKPBSA-N	CHEMBL271004	1								ChEMBL	10.1016/j.bmc.2007.11.015	18053726			Maryanoff, BE; Costanzo, MJ	Johnson&amp; Johnson Pharmaceutical Research&amp; Development	44452938	160853457
C30H31N3O3	InChI=1/C30H31N3O3/c1-21-6-5-9-25(18-21)29(34)33-28(20-22-10-11-23-7-3-4-8-24(23)19-22)30(35)32-17-16-31-26-12-14-27(36-2)15-13-26/h3-15,18-19,28,31H,16-17,20H2,1-2H3,(H,32,35)(H,33,34)/t28-/s2	HSTFVUZEQVDZLE-DKKPLQGMNA-N	(2S)-N-{2-[(4-methoxyphenyl)amino]ethyl}-2-[(3-methylphenyl)formamido]-3-(naphthalen-2-yl)propanamide::arylaminoethyl amide, 5r	1.1								Curated from the literature by BindingDB	10.1016/j.bmcl.2005.08.017	16183279			Liu, H; Tully, DC; Epple, R; Bursulaya, B; Li, J; Harris, JL; Williams, JA; Russo, R; Tumanut, C; Roberts, MJ; Alper, PB; He, Y; Karanewsky, DS	GNF	23648328	46519577
C23H27N7O3S	InChI=1/C23H27N7O3S/c1-15(2)12-18(22(31)30(4)29(3)14-24)26-23(32)25-13-16-7-9-17(10-8-16)20-27-21(33-28-20)19-6-5-11-34-19/h5-11,15,18H,12-13H2,1-4H3,(H2,25,26,32)/t18-/s2	MWBPTVRPPPPZPG-LGWFVXIRNA-N	CHEMBL1651357::N-{4-[5-(2-Thienyl)-1,2,4-oxadiazol-3-yl]benzylcarbamoyl}-leucyl-methylazalanine-nitrile	1.1								ChEMBL	10.1021/jm101272p	21128614			Frizler, M; Lohr, F; Furtmann, N; Klas, J; Gutschow, M	University of Bonn	50994060	125085385
C24H18ClF2N3O4	InChI=1/C24H18ClF2N3O4/c25-17-9-14-3-4-20(17)33-7-1-2-8-34-21-16(11-15(26)12-18(21)27)22(31)29-19(10-14)23(32)30-24(13-28)5-6-24/h3-4,9,11-12,19H,5-8,10H2,(H,29,31)(H,30,32)/t19-/s2	IKABXDWDKIDDMZ-TWYLJJHKNA-N	CHEMBL4080708	1.2								ChEMBL		29590750			Giroud, M; Dietzel, U; Anselm, L; Banner, D; Kuglstatter, A; Benz, J; Blanc, JB; Gaufreteau, D; Liu, H; Lin, X; Stich, A; Kuhn, B; Schuler, F; Kaiser, M; Brun, R; Schirmeister, T; Kisker, C; Diederich, F; Haap, W	ETH Zurich	137647125	404341549
C32H33N3O3	InChI=1/C32H33N3O3/c1-23-7-6-10-27(21-23)31(36)35-30(22-24-11-13-26(14-12-24)25-8-4-3-5-9-25)32(37)34-20-19-33-28-15-17-29(38-2)18-16-28/h3-18,21,30,33H,19-20,22H2,1-2H3,(H,34,37)(H,35,36)/t30-/s2	JIGWIVHIAMISDT-ITTNFTAPNA-N	(2S)-N-{2-[(4-methoxyphenyl)amino]ethyl}-2-[(3-methylphenyl)formamido]-3-(4-phenylphenyl)propanamide::arylaminoethyl amide, 5t	1.2								Curated from the literature by BindingDB	10.1016/j.bmcl.2005.08.017	16183279			Liu, H; Tully, DC; Epple, R; Bursulaya, B; Li, J; Harris, JL; Williams, JA; Russo, R; Tumanut, C; Roberts, MJ; Alper, PB; He, Y; Karanewsky, DS	GNF	23648330	46519579
C28H24ClN3O4	InChI=1/C28H24ClN3O4/c29-22-13-18-7-8-24(22)35-11-3-4-12-36-25-16-20-6-2-1-5-19(20)15-21(25)26(33)31-23(14-18)27(34)32-28(17-30)9-10-28/h1-8,13,15-16,23H,9-12,14H2,(H,31,33)(H,32,34)/b4-3+/t23-/s2	CXLLDJUTVUHIOR-ZSYRHBRONA-N	CHEMBL4066422	1.2								ChEMBL		29590750			Giroud, M; Dietzel, U; Anselm, L; Banner, D; Kuglstatter, A; Benz, J; Blanc, JB; Gaufreteau, D; Liu, H; Lin, X; Stich, A; Kuhn, B; Schuler, F; Kaiser, M; Brun, R; Schirmeister, T; Kisker, C; Diederich, F; Haap, W	ETH Zurich	137631536	404341546
C19H28N2O4S	InChI=1S/C19H28N2O4S/c1-14(2)11-17(18(23)20-16(12-22)9-10-26-3)21-19(24)25-13-15-7-5-4-6-8-15/h4-8,12,14,16-17H,9-11,13H2,1-3H3,(H,20,23)(H,21,24)/t16-,17-/m0/s1	RXCRNUBYZRKEGC-IRXDYDNUSA-N	CHEMBL99195::[(S)-1-((S)-1-Formyl-3-methylsulfanyl-propylcarbamoyl)-3-methyl-butyl]-carbamic acid benzyl ester::[1-(1-Formyl-3-methylsulfanyl-propylcarbamoyl)-3-methyl-butyl]-carbamic acid benzyl ester	1.3								ChEMBL	10.1016/j.bmcl.2003.10.009	14684304			Kim, TS; Hague, AB; Lee, TI; Lian, B; Tegley, CM; Wang, X; Burgess, TL; Qian, YX; Ross, S; Tagari, P; Lin, CH; Mayeda, C; Dao, J; Jordan, S; Mohr, C; Cheetham, J; Viswanadhan, V; Tasker, AS	Amgen Inc.	3082865	104027558
C26H28N6O6	InChI=1/C26H28N6O6/c27-14-21(17-37-18-22-15-32(31-30-22)12-11-24(33)34)28-25(35)23(13-19-7-3-1-4-8-19)29-26(36)38-16-20-9-5-2-6-10-20/h1-10,15,21,23H,11-13,16-18H2,(H,28,35)(H,29,36)(H,33,34)/t21-,23+/s2	JYIZNXQVPSOTAR-UPMWDJCYNA-N	CHEMBL3804928	1.3								ChEMBL	10.1021/acsmedchemlett.5b00474	26985300			Schmitz, J; Li, T; Bartz, U; GÃ¼tschow, M	University of Bonn	127049869	341104665
C27H30N4O5SR	InChI=1S/C28H32N4O5S/c1-19(2)17-24(31-27(34)22-12-7-10-20-9-3-4-11-21(20)22)28(35)30-23-13-8-16-32(18-25(23)33)38(36,37)26-14-5-6-15-29-26/h3-7,9-12,14-15,19,23-24H,8,13,16-18H2,1-2H3,(H,30,35)(H,31,34)/t23-,24-/m0/s1	AWEFNCACPBKWGG-ZEQRLZLVSA-N	CHEMBL382286	1.4								ChEMBL	10.1021/jm0502079	16250645			Marquis, RW; James, I; Zeng, J; Trout, RE; Thompson, S; Rahman, A; Yamashita, DS; Xie, R; Ru, Y; Gress, CJ; Blake, S; Lark, MA; Hwang, SM; Tomaszek, T; Offen, P; Head, MS; Cummings, MD; Veber, DF	GlaxoSmithKline	11606272	242056098
C26H28ClN3O3	InChI=1/C26H28ClN3O3/c1-18-4-3-5-20(16-18)25(31)30-24(17-19-6-8-21(27)9-7-19)26(32)29-15-14-28-22-10-12-23(33-2)13-11-22/h3-13,16,24,28H,14-15,17H2,1-2H3,(H,29,32)(H,30,31)/t24-/s2	SLCGCUWBLKUHMZ-FQKVKQEKNA-N	(2S)-3-(4-chlorophenyl)-N-{2-[(4-methoxyphenyl)amino]ethyl}-2-[(3-methylphenyl)formamido]propanamide::arylaminoethyl amide, 5g	1.4								Curated from the literature by BindingDB	10.1016/j.bmcl.2005.08.017	16183279			Liu, H; Tully, DC; Epple, R; Bursulaya, B; Li, J; Harris, JL; Williams, JA; Russo, R; Tumanut, C; Roberts, MJ; Alper, PB; He, Y; Karanewsky, DS	GNF	23648317	46519566
C20H27N7O3	InChI=1/C20H27N7O3/c1-13(2)10-17(19(28)27(5)26(4)12-21)24-20(29)22-11-15-6-8-16(9-7-15)18-23-14(3)30-25-18/h6-9,13,17H,10-11H2,1-5H3,(H2,22,24,29)/t17-/s2	LRGPAVMYPWWORG-AGDOHHJYNA-N	CHEMBL1651356::N-[4-(5-Methyl-1,2,4-oxadiazol-3-yl)benzylcarbamoyl]-leucyl-methylazaalanine-nitrile	1.4								ChEMBL	10.1021/jm101272p	21128614			Frizler, M; Lohr, F; Furtmann, N; Klas, J; Gutschow, M	University of Bonn	50994059	125085384
C16H22N4O3	InChI=1/C16H22N4O3/c1-12(2)14(15(21)20(4)19(3)11-17)18-16(22)23-10-13-8-6-5-7-9-13/h5-9,12,14H,10H2,1-4H3,(H,18,22)/t14-/s2	UTUSRLWZFBUDAM-YQTOOIBONA-N	CHEMBL1651242::N-(Benzyloxycarbonyl)-valyl-methylazalanine-nitrile	1.5								ChEMBL	10.1021/jm101272p	21128614			Frizler, M; Lohr, F; Furtmann, N; Klas, J; Gutschow, M	University of Bonn	50993973	125085378
C26H28ClN3O3	InChI=1/C26H28ClN3O3/c1-18-5-3-7-20(15-18)25(31)30-24(17-19-6-4-8-21(27)16-19)26(32)29-14-13-28-22-9-11-23(33-2)12-10-22/h3-12,15-16,24,28H,13-14,17H2,1-2H3,(H,29,32)(H,30,31)/t24-/s2	JRASGERRYJAWSH-FQKVKQEKNA-N	(2S)-3-(3-chlorophenyl)-N-{2-[(4-methoxyphenyl)amino]ethyl}-2-[(3-methylphenyl)formamido]propanamide::arylaminoethyl amide, 5h	1.5								Curated from the literature by BindingDB	10.1016/j.bmcl.2005.08.017	16183279			Liu, H; Tully, DC; Epple, R; Bursulaya, B; Li, J; Harris, JL; Williams, JA; Russo, R; Tumanut, C; Roberts, MJ; Alper, PB; He, Y; Karanewsky, DS	GNF	23648318	46519567
C32H36N2O6S	InChI=1S/C32H36N2O6S/c1-2-39-30(36)18-19-41-23-29(35)27(20-24-12-6-3-7-13-24)33-31(37)28(21-25-14-8-4-9-15-25)34-32(38)40-22-26-16-10-5-11-17-26/h3-17,27-28H,2,18-23H2,1H3,(H,33,37)(H,34,38)/t27-,28-/m0/s1	PTKUXWVYYVOZRE-NSOVKSMOSA-N	3-[3-(2-Benzyloxycarbonylamino-3-phenyl-propionylamino)-2-oxo-4-phenyl-butylsulfanyl]-propionic acid ethyl ester::CHEMBL161817::ethyl 3-((S)-3-((S)-2-(benzyloxycarbonyl)-3-phenylpropanamido)-2-oxo-4-phenylbutylthio)propanoate	1.5								ChEMBL	10.1021/jm010333m	11806719			Huang, L; Lee, A; Ellman, JA	University of California	11767007	104004005
C24H33N3O3	InChI=1/C24H33N3O3/c1-16(2)13-22(27-23(28)19-8-6-7-17(3)14-19)24(29)26-18(4)15-25-20-9-11-21(30-5)12-10-20/h6-12,14,16,18,22,25H,13,15H2,1-5H3,(H,26,29)(H,27,28)/t18-,22-/s2	AGKAVQUKOATYJW-MSODYQBLNA-N	(2S)-N-[(2S)-1-[(4-methoxyphenyl)amino]propan-2-yl]-4-methyl-2-[(3-methylphenyl)formamido]pentanamide::arylaminoethyl amide, 7a	1.6								Curated from the literature by BindingDB	10.1016/j.bmcl.2005.12.056	16412634			Alper, PB; Liu, H; Chatterjee, AK; Nguyen, KT; Tully, DC; Tumanut, C; Li, J; Harris, JL; Tuntland, T; Chang, J; Gordon, P; Hollenbeck, T; Karanewsky, DS	GNF	23648358	46519616
C28H26N4O6SR	InChI=1S/C29H28N4O6S/c34-24-19-33(40(37,38)27-14-6-7-15-30-27)16-8-12-22(24)31-28(35)23(17-20-9-2-1-3-10-20)32-29(36)26-18-21-11-4-5-13-25(21)39-26/h1-7,9-11,13-15,18,22-23H,8,12,16-17,19H2,(H,31,35)(H,32,36)/t22-,23-/m0/s1	VGIWPEJPLFVKSL-GOTSBHOMSA-N	CHEMBL407633	1.7								ChEMBL	10.1021/jm0502079	16250645			Marquis, RW; James, I; Zeng, J; Trout, RE; Thompson, S; Rahman, A; Yamashita, DS; Xie, R; Ru, Y; Gress, CJ; Blake, S; Lark, MA; Hwang, SM; Tomaszek, T; Offen, P; Head, MS; Cummings, MD; Veber, DF	GlaxoSmithKline	11584899	103916672
C31H36N2O4S	InChI=1S/C31H36N2O4S/c1-31(2,3)38-22-28(34)26(19-23-13-7-4-8-14-23)32-29(35)27(20-24-15-9-5-10-16-24)33-30(36)37-21-25-17-11-6-12-18-25/h4-18,26-27H,19-22H2,1-3H3,(H,32,35)(H,33,36)/t26-,27-/m0/s1	OXOTXDHSGCISLV-SVBPBHIXSA-N	CHEMBL161651::[1-(1-Benzyl-3-tert-butylsulfanyl-2-oxo-propylcarbamoyl)-2-phenyl-ethyl]-carbamic acid benzyl ester::benzyl (S)-1-((S)-4-(tert-butylthio)-3-oxo-1-phenylbutan-2-ylamino)-1-oxo-3-phenylpropan-2-ylcarbamate	1.7								ChEMBL	10.1021/jm010333m	11806719			Huang, L; Lee, A; Ellman, JA	University of California	11763189	104004027
C19H25N7O3	InChI=1/C19H25N7O3/c1-12(2)10-16(18(27)26(5)25(4)11-20)23-19(28)22-15-8-6-14(7-9-15)17-21-13(3)29-24-17/h6-9,12,16H,10H2,1-5H3,(H2,22,23,28)/t16-/s2	ARWSHTCIMVGBCQ-XISACWJONA-N	CHEMBL1651349::N-[4-(5-Methyl-1,2,4-oxadiazol-3-yl)phenylcarbamoyl]-leucyl-methylazaalanine-nitrile	2								ChEMBL	10.1021/jm101272p	21128614			Frizler, M; Lohr, F; Furtmann, N; Klas, J; Gutschow, M	University of Bonn	50994137	125085386
C37H46FN3O4	InChI=1/C37H46FN3O4/c1-26(45-25-28-12-7-4-8-13-28)34(24-41-21-20-29-22-31(38)17-19-35(29)41)40-37(43)33(18-16-27-10-5-3-6-11-27)39-36(42)30-14-9-15-32(23-30)44-2/h4,7-9,12-15,17,19,22-23,26-27,33-34H,3,5-6,10-11,16,18,20-21,24-25H2,1-2H3,(H,39,42)(H,40,43)/t26-,33+,34-/s2	CXYMWYIUDRQGTR-MUKLEDEMNA-N	(2S)-N-[(2R,3R)-3-(benzyloxy)-1-(5-fluoro-2,3-dihydro-1H-indol-1-yl)butan-2-yl]-4-cyclohexyl-2-[(3-methoxyphenyl)formamido]butanamide::arylaminoethyl amide, 8h	2								Curated from the literature by BindingDB	10.1016/j.bmcl.2005.12.056	16412634			Alper, PB; Liu, H; Chatterjee, AK; Nguyen, KT; Tully, DC; Tumanut, C; Li, J; Harris, JL; Tuntland, T; Chang, J; Gordon, P; Hollenbeck, T; Karanewsky, DS	GNF	23648351	46519608
C35H46N4O3	InChI=1S/C35H46N4O3/c1-27(2)24-33(38-35(41)42-26-29-14-8-4-9-15-29)34(40)37-31(17-16-28-12-6-3-7-13-28)25-36-30-18-20-32(21-19-30)39-22-10-5-11-23-39/h3-4,6-9,12-15,18-21,27,31,33,36H,5,10-11,16-17,22-26H2,1-2H3,(H,37,40)(H,38,41)/t31-,33+/m0/s1	HHEMQVPDWDUFMD-CQTOTRCISA-N	((R)-3-Methyl-1-{3-phenyl-1-[(4-piperidin-1-yl-phenylamino)-methyl]-propylcarbamoyl}-butyl)-carbamic acid benzyl ester::CHEMBL354439	2								ChEMBL	10.1016/j.bmcl.2003.10.009	14684304			Kim, TS; Hague, AB; Lee, TI; Lian, B; Tegley, CM; Wang, X; Burgess, TL; Qian, YX; Ross, S; Tagari, P; Lin, CH; Mayeda, C; Dao, J; Jordan, S; Mohr, C; Cheetham, J; Viswanadhan, V; Tasker, AS	Amgen Inc.	44383306	104027555
C33H42N4O4	InChI=1S/C33H42N4O4/c1-25(2)21-31(36-33(39)41-24-27-11-7-4-8-12-27)32(38)35-29(22-26-9-5-3-6-10-26)23-34-28-13-15-30(16-14-28)37-17-19-40-20-18-37/h3-16,25,29,31,34H,17-24H2,1-2H3,(H,35,38)(H,36,39)/t29-,31-/m0/s1	MZTXDUQYUUACQN-SMCANUKXSA-N	CHEMBL170242::{(S)-1-[(S)-1-Benzyl-2-(4-morpholin-4-yl-phenylamino)-ethylcarbamoyl]-3-methyl-butyl}-carbamic acid benzyl ester	2								ChEMBL	10.1016/j.bmcl.2003.10.009	14684304			Kim, TS; Hague, AB; Lee, TI; Lian, B; Tegley, CM; Wang, X; Burgess, TL; Qian, YX; Ross, S; Tagari, P; Lin, CH; Mayeda, C; Dao, J; Jordan, S; Mohr, C; Cheetham, J; Viswanadhan, V; Tasker, AS	Amgen Inc.	44383413	104027561
C34H44N4O3	InChI=1S/C34H44N4O3/c1-26(2)22-32(37-34(40)41-25-28-14-8-4-9-15-28)33(39)36-30(23-27-12-6-3-7-13-27)24-35-29-16-18-31(19-17-29)38-20-10-5-11-21-38/h3-4,6-9,12-19,26,30,32,35H,5,10-11,20-25H2,1-2H3,(H,36,39)(H,37,40)/t30-,32-/m0/s1	FSRHVGXBAZIREQ-CDZUIXILSA-N	CHEMBL353725::{(S)-1-[(S)-1-Benzyl-2-(4-piperidin-1-yl-phenylamino)-ethylcarbamoyl]-3-methyl-butyl}-carbamic acid benzyl ester	2								ChEMBL	10.1016/j.bmcl.2003.10.009	14684304			Kim, TS; Hague, AB; Lee, TI; Lian, B; Tegley, CM; Wang, X; Burgess, TL; Qian, YX; Ross, S; Tagari, P; Lin, CH; Mayeda, C; Dao, J; Jordan, S; Mohr, C; Cheetham, J; Viswanadhan, V; Tasker, AS	Amgen Inc.	10437715	104027559
C30H31N3O6	InChI=1/C30H31N3O6/c1-22(34)12-16-26(17-13-23-8-4-2-5-9-23)31-29(35)28(20-24-10-6-3-7-11-24)32-30(36)39-21-25-14-18-27(19-15-25)33(37)38/h2-12,14-16,18-19,26,28H,13,17,20-21H2,1H3,(H,31,35)(H,32,36)/b16-12+/t26-,28+/s2	BJEZNOLUMLFYHR-HCOPGQIWNA-N	CHEMBL4062015	2.2								ChEMBL		28763614			Previti, S; Ettari, R; Cosconati, S; Amendola, G; Chouchene, K; Wagner, A; Hellmich, UA; Ulrich, K; Krauth-Siegel, RL; Wich, PR; Schmid, I; Schirmeister, T; Gut, J; Rosenthal, PJ; Grasso, S; ZappalÃ , M	University of Messina	137637300	402361571
C26H30N4O6S	InChI=1/C26H30N4O6S/c1-17(2)14-20(29-26(33)23-15-18-8-3-4-10-22(18)36-23)25(32)28-19-9-7-13-30(16-21(19)31)37(34,35)24-11-5-6-12-27-24/h3-6,8,10-12,15,17,19-20H,7,9,13-14,16H2,1-2H3,(H,28,32)(H,29,33)/t19-,20-/s2	VBPPNJCVXGAZDD-YLBUIOQXNA-N	(2S)-2-(1-benzofuran-2-ylformamido)-4-methyl-N-[(4S)-3-oxo-1-(pyridine-2-sulfonyl)azepan-4-yl]pentanamide::Azepan-3-one compound 1::CHEMBL286364	2.2								ChEMBL	10.1021/jm0502079	16250645			Marquis, RW; James, I; Zeng, J; Trout, RE; Thompson, S; Rahman, A; Yamashita, DS; Xie, R; Ru, Y; Gress, CJ; Blake, S; Lark, MA; Hwang, SM; Tomaszek, T; Offen, P; Head, MS; Cummings, MD; Veber, DF	GlaxoSmithKline	5287468	46519773
C32H40N4O3	InChI=1S/C32H40N4O3/c1-25(34-32(38)39-24-27-13-7-3-8-14-27)31(37)35-29(16-15-26-11-5-2-6-12-26)23-33-28-17-19-30(20-18-28)36-21-9-4-10-22-36/h2-3,5-8,11-14,17-20,25,29,33H,4,9-10,15-16,21-24H2,1H3,(H,34,38)(H,35,37)/t25-,29+/m1/s1	PUVIOAPORHOQCE-IRPSRAIASA-N	((R)-1-{3-Phenyl-1-[(4-piperidin-1-yl-phenylamino)-methyl]-propylcarbamoyl}-ethyl)-carbamic acid benzyl ester::CHEMBL353633	4110								ChEMBL	10.1016/j.bmcl.2003.10.009	14684304			Kim, TS; Hague, AB; Lee, TI; Lian, B; Tegley, CM; Wang, X; Burgess, TL; Qian, YX; Ross, S; Tagari, P; Lin, CH; Mayeda, C; Dao, J; Jordan, S; Mohr, C; Cheetham, J; Viswanadhan, V; Tasker, AS	Amgen Inc.	44383255	104027557
C30H26N2O4	InChI=1S/C30H26N2O4/c1-34-25-14-12-23(13-15-25)30-26-18-28(36-20-22-10-6-3-7-11-22)27(16-24(26)17-29(33)32(30)31)35-19-21-8-4-2-5-9-21/h2-18H,19-20,31H2,1H3	VYDRKZGLXMYJQK-UHFFFAOYSA-N	2-Amino-6,7-dibenzyloxy-1-(4-methoxyphenyl)-2Hisoquinolin-3-one::CHEMBL603639	4200								ChEMBL	10.1016/j.bmc.2009.08.013	19709887			Micale, N; Ettari, R; Schirmeister, T; Evers, A; Gelhaus, C; Leippe, M; Zappala, M; Grasso, S	Universit&#163; di Messina	44552274	104158651
C23H26N4O3S	InChI=1/C23H26N4O3S/c1-16-4-3-5-17(12-16)22(28)27-21(13-20-14-24-15-31-20)23(29)26-11-10-25-18-6-8-19(30-2)9-7-18/h3-9,12,14-15,21,25H,10-11,13H2,1-2H3,(H,26,29)(H,27,28)/t21-/s2	WCIOVUCILURSAQ-RNZRUAGMNA-N	(2S)-N-{2-[(4-methoxyphenyl)amino]ethyl}-2-[(3-methylphenyl)formamido]-3-(1,3-thiazol-5-yl)propanamide::arylaminoethyl amide, 5q	4214								Curated from the literature by BindingDB	10.1016/j.bmcl.2005.08.017	16183279			Liu, H; Tully, DC; Epple, R; Bursulaya, B; Li, J; Harris, JL; Williams, JA; Russo, R; Tumanut, C; Roberts, MJ; Alper, PB; He, Y; Karanewsky, DS	GNF	23648327	46519576
C28H23N3O2	InChI=1/C28H23N3O2/c29-16-17-30-28(33)26(19-20-10-11-22-8-4-5-9-25(22)18-20)31-27(32)24-14-12-23(13-15-24)21-6-2-1-3-7-21/h1-15,18,26H,17,19H2,(H,30,33)(H,31,32)/t26-/s2	HQSRTSNGRWFCQM-CYLJNIGPNA-N	CHEMBL3805807	4300								ChEMBL	10.1021/acsmedchemlett.5b00474	26985300			Schmitz, J; Li, T; Bartz, U; GÃ¼tschow, M	University of Bonn	127051342	341104661
C25H29ClN4O4	InChI=1/C25H29ClN4O4/c1-15-5-7-16(8-6-15)21(25(33)30-12-19(26)23-22(30)20(31)13-34-23)28-24(32)17-3-2-4-18(11-17)29-10-9-27-14-29/h2-4,9-11,14-16,19,21-23H,5-8,12-13H2,1H3,(H,28,32)/t15-,16-,19-,21-,22+,23+/s2	AWBHNFADBGSDNV-BIEACNIVNA-N	US8552202, Example 4	4500								US Patent				US8552202	Quibell, M; Watts, JP; Flinn, NS	Amura Therapeutics Limited	44205248	172098658
C25H31F3N4O5	InChI=1S/C25H31F3N4O5/c1-4-8-18(19(33)22-32-31-21(36-22)15(2)3)29-23(35)24(13-6-5-7-14-24)30-20(34)16-9-11-17(12-10-16)37-25(26,27)28/h9-12,15,18H,4-8,13-14H2,1-3H3,(H,29,35)(H,30,34)/t18-/m0/s1	BIEDNGLUYFVOFK-SFHVURJKSA-N	CHEMBL210535	4600								ChEMBL	10.1016/j.bmcl.2006.03.001	16546382			Palmer, JT; Hirschbein, BL; Cheung, H; McCarter, J; Janc, JW; Yu, ZW; Wesolowski, G	Celera Genomics, Inc.	44412349	163360002
C24H30N4O	InChI=1/C24H30N4O/c1-18(2)16-23(24(29)27-11-10-25)21-5-3-4-20(17-21)19-6-8-22(9-7-19)28-14-12-26-13-15-28/h3-9,17-18,23,26H,11-16H2,1-2H3,(H,27,29)/t23-/s2	AQPCFTUFFUSBNZ-QWVACARCNA-N	(2R)-N-(cyanomethyl)-4-methyl-2-{3-[4-(piperazin-1-yl)phenyl]phenyl}pentanamide::CHEMBL184514::JMC463709 (R)-2::piperazine-containing compound, 11	4641								ChEMBL	10.1016/j.bmcl.2006.05.061	16750630			Setti, EL; Venkatraman, S; Palmer, JT; Xie, X; Cheung, H; Yu, W; Wesolowski, G; Robichaud, J	Celera Genomics	9908450	46519854
C29H36ClFN4O2	InChI=1/C29H36ClFN4O2/c1-18(17-35-25-13-12-21(31)15-20(25)16-29(35,2)3)32-27(36)24(14-19-8-5-4-6-9-19)34-28-33-23-11-7-10-22(30)26(23)37-28/h7,10-13,15,18-19,24H,4-6,8-9,14,16-17H2,1-3H3,(H,32,36)(H,33,34)/t18-,24-/s2	OTPYWGXRZMJVQO-YVAQONLENA-N	(2S)-2-[(7-chloro-1,3-benzoxazol-2-yl)amino]-3-cyclohexyl-N-[(2S)-1-(5-fluoro-2,2-dimethyl-2,3-dihydro-1H-indol-1-yl)propan-2-yl]propanamide::Heterocyclic arylaminoethyl amide, 12e	4670								Curated from the literature by BindingDB	10.1016/j.bmcl.2005.12.095	16446091			Tully, DC; Liu, H; Alper, PB; Chatterjee, AK; Epple, R; Roberts, MJ; Williams, JA; Nguyen, KT; Woodmansee, DH; Tumanut, C; Li, J; Spraggon, G; Chang, J; Tuntland, T; Harris, JL; Karanewsky, DS	GNF	11353015	46519632
C21H22N6O3S	InChI=1/C21H22N6O3S/c1-13(2)12-16(19(28)23-10-9-22)25-21(29)24-15-7-5-14(6-8-15)18-26-20(30-27-18)17-4-3-11-31-17/h3-8,11,13,16H,10,12H2,1-2H3,(H,23,28)(H2,24,25,29)/t16-/s2	BUKNXMUGAFKJMC-XISACWJONA-N	CHEMBL1651358::N-{4-[5-(2-Thienyl)-1,2,4-oxadiazol-3-yl]phenylcarbamoyl}-leucyl-glycine-nitrile	4700								ChEMBL	10.1021/jm101272p	21128614			Frizler, M; Lohr, F; Furtmann, N; Klas, J; Gutschow, M	University of Bonn	50994139	125085388
C24H34F3N3O4	InChI=1/C24H34F3N3O4/c1-16(14-28-19-7-9-20(10-8-19)34-24(25,26)27)29-23(32)21(13-17-5-3-2-4-6-17)30-22(31)18-11-12-33-15-18/h7-10,16-18,21,28H,2-6,11-15H2,1H3,(H,29,32)(H,30,31)/t16-,18?,21-/s2	KCZCASKMAMEQLV-OXQDWCGHNA-N	(2S)-3-cyclohexyl-2-(oxolan-3-ylformamido)-N-[(2S)-1-{[4-(trifluoromethoxy)phenyl]amino}propan-2-yl]propanamide::arylaminoethyl amide deriv. 23	4790								Curated from the literature by BindingDB	10.1016/j.bmcl.2006.07.033	16876402			Tully, DC; Liu, H; Chatterjee, AK; Alper, PB; Epple, R; Williams, JA; Roberts, MJ; Woodmansee, DH; Masick, BT; Tumanut, C; Li, J; Spraggon, G; Hornsby, M; Chang, J; Tuntland, T; Hollenbeck, T; Gordon, P; Harris, JL; Karanewsky, DS	GNF	23648396	46519714
C22H37N3O7	InChI=1S/C22H37N3O7/c1-8-30-19(27)16-17(20(28)31-9-2)25(16)18(26)14(23-21(29)32-22(5,6)7)15(13(3)4)24-11-10-12-24/h13-17H,8-12H2,1-7H3,(H,23,29)/t14-,15?,16+,17+/m0/s1	QYVDGKMGELXWPY-ORBLICNNSA-N	(2R,3R)-diethyl 1-((2S)-3-(azetidin-1-yl)-2-(tert-butoxycarbonyl)-4-methylpentanoyl)aziridine-2,3-dicarboxylate::CHEMBL197012	4800								ChEMBL	10.1016/j.bmcl.2005.09.012	16216498			Martina, E; Stiefl, N; Degel, B; Schulz, F; Breuning, A; Schiller, M; Vicik, R; Baumann, K; Ziebuhr, J; Schirmeister, T	University of W&#252;rzburg	44405608	104060953
C30H31F6N3O4	InChI=1/C30H31F6N3O4/c31-29(32,33)21-8-4-7-20(18-21)25-13-14-26(42-25)28(41)39-24(17-19-5-2-1-3-6-19)27(40)38-16-15-37-22-9-11-23(12-10-22)43-30(34,35)36/h4,7-14,18-19,24,37H,1-3,5-6,15-17H2,(H,38,40)(H,39,41)/t24-/s2	QNYDUYVPWWZGBS-FQKVKQEKNA-N	(2S)-3-cyclohexyl-N-(2-{[4-(trifluoromethoxy)phenyl]amino}ethyl)-2-({5-[3-(trifluoromethyl)phenyl]furan-2-yl}formamido)propanamide::arylaminoethyl amide deriv. 14	4970								Curated from the literature by BindingDB	10.1016/j.bmcl.2006.07.033	16876402			Tully, DC; Liu, H; Chatterjee, AK; Alper, PB; Epple, R; Williams, JA; Roberts, MJ; Woodmansee, DH; Masick, BT; Tumanut, C; Li, J; Spraggon, G; Hornsby, M; Chang, J; Tuntland, T; Hollenbeck, T; Gordon, P; Harris, JL; Karanewsky, DS	GNF	23648391	46519705
C22H21N5O3S	InChI=1S/C22H21N5O3S/c23-12-13-24-21(29)22(10-2-1-3-11-22)26-19(28)16-8-6-15(7-9-16)18-25-20(30-27-18)17-5-4-14-31-17/h4-9,14H,1-3,10-11,13H2,(H,24,29)(H,26,28)	TYGJZXJBFCANQH-UHFFFAOYSA-N	CHEMBL3805682	>5000								ChEMBL	10.1016/j.bmcl.2016.11.036	27890381			Schirmeister, T; Schmitz, J; Jung, S; Schmenger, T; Krauth-Siegel, RL; GÃ¼tschow, M	Johannes Gutenberg-University	56654510	341104679
C17H21N3O3	InChI=1S/C17H21N3O3/c18-11-12-19-15(21)17(9-5-2-6-10-17)20-16(22)23-13-14-7-3-1-4-8-14/h1,3-4,7-8H,2,5-6,9-10,12-13H2,(H,19,21)(H,20,22)	KYSYABZOHYNMCH-UHFFFAOYSA-N	CHEMBL200151	>5000								ChEMBL	10.1016/j.bmcl.2016.11.036	27890381			Schirmeister, T; Schmitz, J; Jung, S; Schmenger, T; Krauth-Siegel, RL; GÃ¼tschow, M	Johannes Gutenberg-University	11602113	163359632
C36H44FN3O3S	InChI=1/C36H44FN3O3S/c1-43-32-14-8-13-29(22-32)35(41)39-33(17-15-26-9-4-2-5-10-26)36(42)38-31(25-44-24-27-11-6-3-7-12-27)23-40-20-19-28-21-30(37)16-18-34(28)40/h3,6-8,11-14,16,18,21-22,26,31,33H,2,4-5,9-10,15,17,19-20,23-25H2,1H3,(H,38,42)(H,39,41)/t31-,33+/s2	QLPQFLANXBMTTJ-SZIJZIBZNA-N	(2S)-N-[(2R)-1-(benzylsulfanyl)-3-(5-fluoro-2,3-dihydro-1H-indol-1-yl)propan-2-yl]-4-cyclohexyl-2-[(3-methoxyphenyl)formamido]butanamide::arylaminoethyl amide, 8g	5040								Curated from the literature by BindingDB	10.1016/j.bmcl.2005.12.056	16412634			Alper, PB; Liu, H; Chatterjee, AK; Nguyen, KT; Tully, DC; Tumanut, C; Li, J; Harris, JL; Tuntland, T; Chang, J; Gordon, P; Hollenbeck, T; Karanewsky, DS	GNF	23644741	46509650
C26H19FN4O3	InChI=1S/C26H19FN4O3/c27-22-14-29-25(13-28)30-26(22)31(15-19-9-10-23-24(11-19)34-17-33-23)20-7-4-8-21(12-20)32-16-18-5-2-1-3-6-18/h1-12,14H,15-17H2	ULHFTHRCYNGFEK-UHFFFAOYSA-N	CHEMBL4083827	>5100								ChEMBL	10.1021/acs.jmedchem.6b01881	28287264			Kuhn, B; TichÃ½, M; Wang, L; Robinson, S; Martin, RE; Kuglstatter, A; Benz, J; Giroud, M; Schirmeister, T; Abel, R; Diederich, F; Hert, J	Roche Pharmaceutical Research and Early Development (pRED)	137646532	385213664
C20H15FN4O2S	InChI=1S/C20H15FN4O2S/c1-28-15-4-2-3-14(8-15)25(20-16(21)10-23-19(9-22)24-20)11-13-5-6-17-18(7-13)27-12-26-17/h2-8,10H,11-12H2,1H3	XWOQGICFOJGPSI-UHFFFAOYSA-N	CHEMBL4080539	5100								ChEMBL	10.1021/acs.jmedchem.6b01881	28287264			Kuhn, B; TichÃ½, M; Wang, L; Robinson, S; Martin, RE; Kuglstatter, A; Benz, J; Giroud, M; Schirmeister, T; Abel, R; Diederich, F; Hert, J	Roche Pharmaceutical Research and Early Development (pRED)	137647368	385213666
C21H14F4N4O3	InChI=1S/C21H14F4N4O3/c22-16-9-27-19(8-26)28-20(16)29(10-13-1-6-17-18(7-13)32-12-31-17)14-2-4-15(5-3-14)30-11-21(23,24)25/h1-7,9H,10-12H2	NNBABMQLRJANPM-UHFFFAOYSA-N	CHEMBL4068832	>5100								ChEMBL	10.1021/acs.jmedchem.6b01881	28287264			Kuhn, B; TichÃ½, M; Wang, L; Robinson, S; Martin, RE; Kuglstatter, A; Benz, J; Giroud, M; Schirmeister, T; Abel, R; Diederich, F; Hert, J	Roche Pharmaceutical Research and Early Development (pRED)	137633661	385213670
C17H15FN4O2	InChI=1S/C17H15FN4O2/c1-17(4-5-17)22(16-12(18)8-20-15(7-19)21-16)9-11-2-3-13-14(6-11)24-10-23-13/h2-3,6,8H,4-5,9-10H2,1H3	LAVXMCGYGWKKFA-UHFFFAOYSA-N	CHEMBL4070294	>5100								ChEMBL	10.1021/acs.jmedchem.6b01881	28287264			Kuhn, B; TichÃ½, M; Wang, L; Robinson, S; Martin, RE; Kuglstatter, A; Benz, J; Giroud, M; Schirmeister, T; Abel, R; Diederich, F; Hert, J	Roche Pharmaceutical Research and Early Development (pRED)	137638762	385213679
C22H20FN5O2	InChI=1S/C22H20FN5O2/c1-25-8-7-15-3-2-4-17(9-15)28(22-18(23)12-26-21(11-24)27-22)13-16-5-6-19-20(10-16)30-14-29-19/h2-6,9-10,12,25H,7-8,13-14H2,1H3	KEPBNLNMMDPHDG-UHFFFAOYSA-N	CHEMBL4095211	>5100								ChEMBL	10.1021/acs.jmedchem.6b01881	28287264			Kuhn, B; TichÃ½, M; Wang, L; Robinson, S; Martin, RE; Kuglstatter, A; Benz, J; Giroud, M; Schirmeister, T; Abel, R; Diederich, F; Hert, J	Roche Pharmaceutical Research and Early Development (pRED)	137655469	385213685
C20H15FN4O2	InChI=1S/C20H15FN4O2/c21-16-10-23-19(9-22)24-20(16)25(11-14-4-2-1-3-5-14)12-15-6-7-17-18(8-15)27-13-26-17/h1-8,10H,11-13H2	DILUFECZKBDSKZ-UHFFFAOYSA-N	CHEMBL4090845	>5100								ChEMBL	10.1021/acs.jmedchem.6b01881	28287264			Kuhn, B; TichÃ½, M; Wang, L; Robinson, S; Martin, RE; Kuglstatter, A; Benz, J; Giroud, M; Schirmeister, T; Abel, R; Diederich, F; Hert, J	Roche Pharmaceutical Research and Early Development (pRED)	137644516	385213686
C23H19FN4O3	InChI=1S/C23H19FN4O3/c24-19-11-26-22(10-25)27-23(19)28(12-16-3-8-20-21(9-16)31-14-30-20)17-4-6-18(7-5-17)29-13-15-1-2-15/h3-9,11,15H,1-2,12-14H2	HBUHNZBRIJOLPO-UHFFFAOYSA-N	CHEMBL4088405	>5100								ChEMBL	10.1021/acs.jmedchem.6b01881	28287264			Kuhn, B; TichÃ½, M; Wang, L; Robinson, S; Martin, RE; Kuglstatter, A; Benz, J; Giroud, M; Schirmeister, T; Abel, R; Diederich, F; Hert, J	Roche Pharmaceutical Research and Early Development (pRED)	137641366	385213687
C20H14ClFN4O2	InChI=1S/C20H14ClFN4O2/c21-15-4-1-13(2-5-15)10-26(20-16(22)9-24-19(8-23)25-20)11-14-3-6-17-18(7-14)28-12-27-17/h1-7,9H,10-12H2	BEKCQYNVNHKFGQ-UHFFFAOYSA-N	CHEMBL4102383	>5100								ChEMBL	10.1021/acs.jmedchem.6b01881	28287264			Kuhn, B; TichÃ½, M; Wang, L; Robinson, S; Martin, RE; Kuglstatter, A; Benz, J; Giroud, M; Schirmeister, T; Abel, R; Diederich, F; Hert, J	Roche Pharmaceutical Research and Early Development (pRED)	137659410	385213689
C20H18F4N4O2	InChI=1/C20H18F4N4O2/c21-15-9-26-18(8-25)27-19(15)28(14-4-2-13(3-5-14)20(22,23)24)10-12-1-6-16-17(7-12)30-11-29-16/h1,6-7,9,13-14H,2-5,10-11H2/t13-,14-	VQDKNSUQYFPBCB-HDJSIYSDNA-N	CHEMBL4079078	>5100								ChEMBL	10.1021/acs.jmedchem.6b01881	28287264			Kuhn, B; TichÃ½, M; Wang, L; Robinson, S; Martin, RE; Kuglstatter, A; Benz, J; Giroud, M; Schirmeister, T; Abel, R; Diederich, F; Hert, J	Roche Pharmaceutical Research and Early Development (pRED)	137651518	385213690
C17H16F2O2	InChI=1S/C17H16F2O2/c1-2-5-12-8-9-14(17(19)16(12)18)13-6-3-4-7-15(13)21-11-10-20/h3-4,6-10H,2,5,11H2,1H3	WMMHHGWEKUWSLN-UHFFFAOYSA-N	2-[2-(2,3-difluoro-4-propylphenyl)phenoxy]acetaldehyde::Aldehyde Inhibitor, 12d	5190						6.1	37	Curated from the literature by BindingDB	10.1021/jm070111+	17469812			Inagaki, H; Tsuruoka, H; Hornsby, M; Lesley, SA; Spraggon, G; Ellman, JA	University of California at Berkeley	16720327	46519503
C26H38F3N3O5	InChI=1/C26H38F3N3O5/c1-2-6-21(18-30-20-9-11-22(12-10-20)37-26(27,28)29)31-25(34)36-23(17-19-7-4-3-5-8-19)24(33)32-13-15-35-16-14-32/h9-12,19,21,23,30H,2-8,13-18H2,1H3,(H,31,34)/t21-,23-/s2	IHLPNVVXUCBVBS-HLOJJTHLNA-N	(2S)-3-cyclohexyl-1-(morpholin-4-yl)-1-oxopropan-2-yl N-[(2S)-1-{[4-(trifluoromethoxy)phenyl]amino}pentan-2-yl]carbamate::Arylaminoethyl carbamate, 12	5470								Curated from the literature by BindingDB	10.1016/j.bmcl.2006.07.032	16876407			Tully, DC; Liu, H; Chatterjee, AK; Alper, PB; Williams, JA; Roberts, MJ; Mutnick, D; Woodmansee, DH; Hollenbeck, T; Gordon, P; Chang, J; Tuntland, T; Tumanut, C; Li, J; Harris, JL; Karanewsky, DS	GNF	23648374	46519687
C28H34FN3O6S	InChI=1/C28H34FN3O6S/c1-3-24-25(23(33)17-38-24)31-27(35)22(16-28(2)14-4-5-15-28)30-26(34)18-6-10-20(11-7-18)32-39(36,37)21-12-8-19(29)9-13-21/h6-13,22,24-25,32H,3-5,14-17H2,1-2H3,(H,30,34)(H,31,35)/t22-,24-,25+/s2	KWAXBPZYRPIOSA-MPFSLBDFNA-N	CHEMBL474664::N-[1-(2S-Ethyl-4-oxo-tetrahydro-furan-3S-ylcarbamoyl)-2S-(1-methyl-cyclopentyl)-ethyl]-4-(4-fluoro-benzenesulfonylamino)-benzamide	5900								ChEMBL	10.1016/j.bmc.2008.12.020	19124252			Ayesa, S; Lindquist, C; Agback, T; Benkestock, K; Classon, B; Henderson, I; Hewitt, E; Jansson, K; Kallin, A; Sheppard, D; Samuelsson, B	Medivir AB	44570957	104107365
C31H26ClF3N4O5	InChI=1/C31H26ClF3N4O5/c1-19(40)8-7-15-36-27(41)17-39-26-12-6-5-11-22(26)28(20-9-3-2-4-10-20)37-25(29(39)42)18-44-30(43)38-24-14-13-21(32)16-23(24)31(33,34)35/h2-7,9-16,25H,8,17-18H2,1H3,(H,36,41)(H,38,43)/b15-7+/t25-/s2	ZWAVSBHNASNYEB-QSTIBPFKNA-N	(4-Chloro-2-trifluoromethyl-phenyl)-carbamic acid (3R)-2-oxo-1-[(4-oxo-pent-2-enylcarbamoyl)-methyl]-5-phenyl-2,3-dihydro-1Hbenzo[e][1,4]diazepin-3-ylmethyl ester::CHEMBL509518	5900								ChEMBL	10.1021/jm900047j	19296600			Ettari, R; Micale, N; Schirmeister, T; Gelhaus, C; Leippe, M; Nizi, E; Di Francesco, ME; Grasso, S; Zappala, M	University of Messina	91935352	104108300
C40H47N7O5R	InChI=1/C41H49N7O5/c1-2-34(46-37(50)27-30-15-19-32(20-16-30)31-12-7-4-8-13-31)39(52)47-35(14-9-24-45-41(42)43)40(53)48-36(26-29-17-21-33(49)22-18-29)38(51)44-25-23-28-10-5-3-6-11-28/h3-8,10-13,15-22,34-36,49H,2,9,14,23-27H2,1H3,(H,44,51)(H,46,50)(H,47,52)(H,48,53)(H4,42,43,45)/t34-,35+,36-/s2	XKBIGLITSHIYJL-VTJHVIOCNA-N	(2R)-5-[(diaminomethylidene)amino]-N-[(1S)-2-(4-hydroxyphenyl)-1-[(2-phenylethyl)carbamoyl]ethyl]-2-[(2S)-2-[1-(4-phenylphenyl)acetamido]butanamido]pentanamide::Tripeptide derivative, 10	6000						5.5	25	Curated from the literature by BindingDB	10.1021/jm701190v	18278855			Chowdhury, SF; Joseph, L; Kumar, S; Tulsidas, SR; Bhat, S; Ziomek, E; M&eacute;nard, R; Sivaraman, J; Purisima, EO	National Research Council Canada	24768347	49689075
C26H38F3N3O5	InChI=1/C26H38F3N3O5/c1-18(2)22(17-30-20-8-10-21(11-9-20)37-26(27,28)29)31-25(34)36-23(16-19-6-4-3-5-7-19)24(33)32-12-14-35-15-13-32/h8-11,18-19,22-23,30H,3-7,12-17H2,1-2H3,(H,31,34)/t22-,23+/s2	PJMGUOBHINXUAY-VUEPYQETNA-N	(2S)-3-cyclohexyl-1-(morpholin-4-yl)-1-oxopropan-2-yl N-[(2S)-3-methyl-1-{[4-(trifluoromethoxy)phenyl]amino}butan-2-yl]carbamate::Arylaminoethyl carbamate, 13	6030								Curated from the literature by BindingDB	10.1016/j.bmcl.2006.07.032	16876407			Tully, DC; Liu, H; Chatterjee, AK; Alper, PB; Williams, JA; Roberts, MJ; Mutnick, D; Woodmansee, DH; Hollenbeck, T; Gordon, P; Chang, J; Tuntland, T; Tumanut, C; Li, J; Harris, JL; Karanewsky, DS	GNF	23648375	46519688
C29H24N2O3	InChI=1/C29H24N2O3/c30-28(33)27(32)26(19-20-8-2-1-3-9-20)31-29(34)25-13-7-6-11-23(25)17-15-21-14-16-22-10-4-5-12-24(22)18-21/h1-18,26H,19H2,(H2,30,33)(H,31,34)/b17-15+	PMFBLJXNSAHZSG-BMRADRMJNA-N	CHEMBL280587::N-(1-Benzyl-2-carbamoyl-2-oxo-ethyl)-2-(2-naphthalen-2-yl-vinyl)-benzamide	6100								ChEMBL	10.1016/s0960-894x(02)00176-2	11992771			Lubisch, W; Moller, A	Abbott GmbH&Co. KG	10366413	104007212
C30H27BrN6O5	InChI=1/C30H27BrN6O5/c31-24-8-4-5-20(13-24)14-27(34-29(40)23-11-9-22(10-12-23)21-6-2-1-3-7-21)30(41)33-25(15-32)18-42-19-26-16-37(36-35-26)17-28(38)39/h1-13,16,25,27H,14,17-19H2,(H,33,41)(H,34,40)(H,38,39)/t25-,27+/s2	XIICSQSWOYKKRN-ZFNJMYIBNA-N	CHEMBL3805093	6300								ChEMBL	10.1021/acsmedchemlett.5b00474	26985300			Schmitz, J; Li, T; Bartz, U; GÃ¼tschow, M	University of Bonn	127050166	341104672
C32H38N2O5	InChI=1S/C32H38N2O5/c1-24(2)20-29(34-32(37)39-22-27-16-10-5-11-17-27)31(36)33-28(19-18-25-12-6-3-7-13-25)30(35)23-38-21-26-14-8-4-9-15-26/h3-17,24,28-29H,18-23H2,1-2H3,(H,33,36)(H,34,37)/t28-,29-/m0/s1	IZYFXHSVFKJFOS-VMPREFPWSA-N	CHEMBL100428::[(S)-1-((S)-3-Benzyloxy-2-oxo-1-phenethyl-propylcarbamoyl)-3-methyl-butyl]-carbamic acid benzyl ester	6340								ChEMBL	10.1016/s0960-894x(02)00611-x	12270170			Mendonca, RV; Venkatraman, S; Palmer, JT	Celera	44329582	104012314
C29H26F3N5O4	InChI=1/C29H26F3N5O4/c30-29(31,32)20-4-5-21-25(13-20)41-10-2-1-9-40-24-6-3-18(11-22(24)19-14-34-17-35-15-19)12-23(36-26(21)38)27(39)37-28(16-33)7-8-28/h3-6,11,13-15,17,23H,1-2,7-10,12H2,(H,36,38)(H,37,39)/t23-/s2	GISVPJPLQHAKCB-QWVACARCNA-N	CHEMBL4082439	6393								ChEMBL		29590750			Giroud, M; Dietzel, U; Anselm, L; Banner, D; Kuglstatter, A; Benz, J; Blanc, JB; Gaufreteau, D; Liu, H; Lin, X; Stich, A; Kuhn, B; Schuler, F; Kaiser, M; Brun, R; Schirmeister, T; Kisker, C; Diederich, F; Haap, W	ETH Zurich	137645782	404341562
C30H37N3O7	InChI=1S/C30H37N3O7/c1-30(2,3)40-29(37)31-25(32-17-11-6-12-18-32)26(34)33-23(27(35)38-19-21-13-7-4-8-14-21)24(33)28(36)39-20-22-15-9-5-10-16-22/h4-5,7-10,13-16,23-25H,6,11-12,17-20H2,1-3H3,(H,31,37)/t23-,24-,25-/m0/s1	GKGBVZBCZGFQAG-SDHOMARFSA-N	(2S,3S)-dibenzyl 1-((S)-2-(tert-butoxycarbonyl)-2-(piperidin-1-yl)acetyl)aziridine-2,3-dicarboxylate::CHEMBL198858	6400								ChEMBL	10.1016/j.bmcl.2005.09.012	16216498			Martina, E; Stiefl, N; Degel, B; Schulz, F; Breuning, A; Schiller, M; Vicik, R; Baumann, K; Ziebuhr, J; Schirmeister, T	University of W&#252;rzburg	44405607	104060952
C29H34ClN3O4	InChI=1/C29H34ClN3O4/c1-36-24-13-11-23(12-14-24)31-17-18-32-28(34)25(19-20-5-3-2-4-6-20)33-29(35)27-16-15-26(37-27)21-7-9-22(30)10-8-21/h7-16,20,25,31H,2-6,17-19H2,1H3,(H,32,34)(H,33,35)/t25-/s2	PWLIJBOOAOUCQG-KSYWNVGFNA-N	(2S)-2-{[5-(4-chlorophenyl)furan-2-yl]formamido}-3-cyclohexyl-N-{2-[(4-methoxyphenyl)amino]ethyl}propanamide::arylaminoethyl amide, 19	>6440								Curated from the literature by BindingDB	10.1016/j.bmcl.2005.08.017	16183279			Liu, H; Tully, DC; Epple, R; Bursulaya, B; Li, J; Harris, JL; Williams, JA; Russo, R; Tumanut, C; Roberts, MJ; Alper, PB; He, Y; Karanewsky, DS	GNF	23648344	46519594
C22H26N6O4	InChI=1/C22H26N6O4/c29-17-12-32-18-9-10-27(20(17)18)22(31)19(14-5-2-1-3-6-14)24-21(30)15-7-4-8-16(11-15)28-13-23-25-26-28/h4,7-8,11,13-14,18-20H,1-3,5-6,9-10,12H2,(H,24,30)/t18-,19+,20-/s2	VHBCENDEKXXWEY-ZTNWLKKQNA-N	US8552202, Compound 7	>6500								US Patent				US8552202	Quibell, M; Watts, JP; Flinn, NS	Amura Therapeutics Limited	58101942	172098647
C49H56N8O5S	InChI=1S/C49H56N8O5S/c1-63-33-43(54-44(58)31-36-24-26-39(27-25-36)38-21-12-5-13-22-38)48(62)55-40(23-14-28-52-49(50)51)46(60)57-42(30-35-17-8-3-9-18-35)47(61)56-41(29-34-15-6-2-7-16-34)45(59)53-32-37-19-10-4-11-20-37/h2-13,15-22,24-27,40-43H,14,23,28-33H2,1H3,(H,53,59)(H,54,58)(H,55,62)(H,56,61)(H,57,60)(H4,50,51,52)/t40-,41?,42?,43?/m1/s1	BVEQVXXOSAPRNG-MMZZAGIYSA-N	2-[2-(2-Biphenyl-4-yl-acetylamino)-3-methylsulfanyl-propionylamino]-5-guanidino-pentanoic acid [1-(1-benzylcarbamoyl-2-phenyl-ethylcarbamoyl)-2-phenyl-ethyl]-amide::CHEMBL149738	6600								ChEMBL	10.1021/jm020238t	12431059			Chowdhury, SF; Sivaraman, J; Wang, J; Devanathan, G; Lachance, P; Qi, H; Menard, R; Lefebvre, J; Konishi, Y; Cygler, M; Sulea, T; Purisima, EO	National Research Council of Canada	44366514	104014176
C29H34N4O6S	InChI=1/C29H34N4O6S/c1-3-25-26(24(34)18-39-25)32-28(36)23(16-29(2)13-4-5-14-29)31-27(35)20-9-11-21(12-10-20)33-40(37,38)22-8-6-7-19(15-22)17-30/h6-12,15,23,25-26,33H,3-5,13-14,16,18H2,1-2H3,(H,31,35)(H,32,36)/t23-,25-,26+/s2	AHTSGKZDIBYODR-HDCLXKGUNA-N	4-(3-Cyano-benzenesulfonylamino)-N-[1-(2S-ethyl-4-oxo-tetrahydro-furan-3S-ylcarbamoyl)-2S-(1-methyl-cyclopentyl)-ethyl]-benzamide::CHEMBL515769	6800								ChEMBL	10.1016/j.bmc.2008.12.020	19124252			Ayesa, S; Lindquist, C; Agback, T; Benkestock, K; Classon, B; Henderson, I; Hewitt, E; Jansson, K; Kallin, A; Sheppard, D; Samuelsson, B	Medivir AB	44571086	104107413
C20H25N3O6	InChI=1S/C20H25N3O6/c1-13(24)29-17-15(16(25)22-17)21-18(26)20(10-6-3-7-11-20)23-19(27)28-12-14-8-4-2-5-9-14/h2,4-5,8-9,15,17H,3,6-7,10-12H2,1H3,(H,21,26)(H,22,25)(H,23,27)/t15-,17+/m1/s1	DZHKQXPPMAFVCH-WBVHZDCISA-N	Acetic acid (2S,3S)-3-[(1-benzyloxycarbonylamino-cyclohexanecarbonyl)-amino]-4-oxo-azetidin-2-yl ester::CHEMBL62655	6800								ChEMBL	10.1016/s0960-894x(03)00304-4	12781193			Setti, EL; Davis, D; Chung, T; McCarter, J	Ligand Pharmaceuticals	10431266	104020737
C31H29BrN6O5	InChI=1/C31H29BrN6O5/c32-25-8-4-5-21(15-25)16-28(35-30(41)24-11-9-23(10-12-24)22-6-2-1-3-7-22)31(42)34-26(17-33)19-43-20-27-18-38(37-36-27)14-13-29(39)40/h1-12,15,18,26,28H,13-14,16,19-20H2,(H,34,42)(H,35,41)(H,39,40)/t26-,28+/s2	KITWVDOAAQWOFA-HQOMKSGINA-N	CHEMBL3805261	6980								ChEMBL	10.1021/acsmedchemlett.5b00474	26985300			Schmitz, J; Li, T; Bartz, U; GÃ¼tschow, M	University of Bonn	127051317	341104671
C17H14N2O4	InChI=1S/C17H14N2O4/c1-21-12-4-2-10(3-5-12)17-13-8-15-14(22-9-23-15)6-11(13)7-16(20)19(17)18/h2-8H,9,18H2,1H3	BNKGRGSYPOHWKB-UHFFFAOYSA-N	2-Amino-1-(4-methoxyphenyl)-6,7-methylenedioxy-2H-isoquinolin-3-one::CHEMBL596442	7000								ChEMBL	10.1016/j.bmc.2009.08.013	19709887			Micale, N; Ettari, R; Schirmeister, T; Evers, A; Gelhaus, C; Leippe, M; Zappala, M; Grasso, S	Universit&#163; di Messina	46226646	104158647
C43H36ClF3N4O6S	InChI=1S/C43H36ClF3N4O6S/c44-31-21-23-36(35(26-31)43(45,46)47)50-42(54)57-28-37-41(53)51(38-19-11-10-18-34(38)40(49-37)30-14-6-2-7-15-30)27-39(52)48-32(22-20-29-12-4-1-5-13-29)24-25-58(55,56)33-16-8-3-9-17-33/h1-19,21,23-26,32,37H,20,22,27-28H2,(H,48,52)(H,50,54)/b25-24+/t32-,37+/m0/s1	NJRZPPVQNUUPRV-JZPORDAXSA-N	CHEMBL402455	7000								ChEMBL	10.1021/jm701141u	18232656			Ettari, R; Nizi, E; Di Francesco, ME; Dude, MA; Pradel, G; Vicik, R; Schirmeister, T; Micale, N; Grasso, S; Zappala, M	University of Messina	24801231	160850666
C24H35N3O7S	InChI=1/C24H35N3O7S/c1-5-19-21(18(28)14-34-19)26-23(30)17(13-24(2)10-6-7-11-24)25-22(29)15-8-9-16(20(12-15)33-3)27-35(4,31)32/h8-9,12,17,19,21,27H,5-7,10-11,13-14H2,1-4H3,(H,25,29)(H,26,30)/t17-,19-,21+/s2	GVXZIDMCXUICPR-HSNFIPHSNA-N	CHEMBL480634::N-[1-(2S-Ethyl-4-oxo-tetrahydro-furan-3S-ylcarbamoyl)-2S-(1-methyl-cyclopentyl)-ethyl]-4-methanesulfonylamino-3-methoxy-benzamide	7200								ChEMBL	10.1016/j.bmc.2008.12.020	19124252			Ayesa, S; Lindquist, C; Agback, T; Benkestock, K; Classon, B; Henderson, I; Hewitt, E; Jansson, K; Kallin, A; Sheppard, D; Samuelsson, B	Medivir AB	44570833	104107265
C40H37ClF3N5O5	InChI=1/C40H37ClF3N5O5/c1-48(2)36(51)22-20-29(19-17-26-11-5-3-6-12-26)45-35(50)24-49-34-16-10-9-15-30(34)37(27-13-7-4-8-14-27)46-33(38(49)52)25-54-39(53)47-32-21-18-28(41)23-31(32)40(42,43)44/h3-16,18,20-23,29,33H,17,19,24-25H2,1-2H3,(H,45,50)(H,47,53)/b22-20+/t29-,33+/s2	WNAGPXLWCXTEKT-HHNOWQKCNA-N	(4-Chloro-2-trifluoromethyl-phenyl)-carbamic acid 1-[(3-dimethylcarbamoyl-(1S)-1-phenethyl-allylcarbamoyl)-methyl]-(3R)-2-oxo-5-phenyl-2,3-dihydro-1Hbenzo[e][1,4]diazepin-3-ylmethyl ester::CHEMBL453738	7400								ChEMBL	10.1021/jm900047j	19296600			Ettari, R; Micale, N; Schirmeister, T; Gelhaus, C; Leippe, M; Nizi, E; Di Francesco, ME; Grasso, S; Zappala, M	University of Messina	44572419	104108298
C24H28ClFN4O2	InChI=1/C24H28ClFN4O2/c25-17-6-11-20-22(15-17)32-24(29-20)30-21(14-16-4-2-1-3-5-16)23(31)28-13-12-27-19-9-7-18(26)8-10-19/h6-11,15-16,21,27H,1-5,12-14H2,(H,28,31)(H,29,30)/t21-/s2	ZZVIMCAYHWMELX-RNZRUAGMNA-N	(2S)-2-[(6-chloro-1,3-benzoxazol-2-yl)amino]-3-cyclohexyl-N-{2-[(4-fluorophenyl)amino]ethyl}propanamide::Heterocyclic arylaminoethyl amide, 7d	7460								Curated from the literature by BindingDB	10.1016/j.bmcl.2005.12.095	16446091			Tully, DC; Liu, H; Alper, PB; Chatterjee, AK; Epple, R; Roberts, MJ; Williams, JA; Nguyen, KT; Woodmansee, DH; Tumanut, C; Li, J; Spraggon, G; Chang, J; Tuntland, T; Harris, JL; Karanewsky, DS	GNF	11224927	46519624
C29H31F3N4O6	InChI=1S/C29H31F3N4O6/c1-3-8-22(23(37)26-36-35-25(41-26)19-9-7-10-21(17-19)40-2)33-27(39)28(15-5-4-6-16-28)34-24(38)18-11-13-20(14-12-18)42-29(30,31)32/h7,9-14,17,22H,3-6,8,15-16H2,1-2H3,(H,33,39)(H,34,38)/t22-/m0/s1	KMWOJLFOMSGXPY-QFIPXVFZSA-N	CHEMBL376994	7500								ChEMBL	10.1016/j.bmcl.2006.03.001	16546382			Palmer, JT; Hirschbein, BL; Cheung, H; McCarter, J; Janc, JW; Yu, ZW; Wesolowski, G	Celera Genomics, Inc.	10303878	163359989
C39H34ClF3N4O5	InChI=1/C39H34ClF3N4O5/c1-25(48)16-19-29(20-17-26-10-4-2-5-11-26)44-35(49)23-47-34-15-9-8-14-30(34)36(27-12-6-3-7-13-27)45-33(37(47)50)24-52-38(51)46-32-21-18-28(40)22-31(32)39(41,42)43/h2-15,18-19,21-22,33H,16-17,20,23-24H2,1H3,(H,44,49)(H,46,51)/b29-19+/t33-/s2	XEFWDFYWYXYAQE-OJVUMPMUNA-N	(4-Chloro-2-trifluoromethyl-phenyl)-carbamic acid (3R)-2-oxo-1-{[4-oxo-(1S)-1-phenethylpent-2-enylcarbamoyl]-methyl}-5-phenyl-2,3-dihydro-1H-benzo[e][1,4]diazepin-3-ylmethylester::CHEMBL450459	7500								ChEMBL	10.1021/jm900047j	19296600			Ettari, R; Micale, N; Schirmeister, T; Gelhaus, C; Leippe, M; Nizi, E; Di Francesco, ME; Grasso, S; Zappala, M	University of Messina	91935351	104108297
C20H18N2O6	InChI=1S/C20H18N2O6/c1-3-26-20(24)21-22-18(23)9-13-8-16-17(28-11-27-16)10-15(13)19(22)12-4-6-14(25-2)7-5-12/h4-10H,3,11H2,1-2H3,(H,21,24)	GODLQWDKGMKRPW-UHFFFAOYSA-N	2-Ethyloxycarbonylamino-1-(4-methoxyphenyl)-6,7-methylene-dioxy-2H-isoquinolin-3-one::CHEMBL594622	7700								ChEMBL	10.1016/j.bmc.2009.08.013	19709887			Micale, N; Ettari, R; Schirmeister, T; Evers, A; Gelhaus, C; Leippe, M; Zappala, M; Grasso, S	Universit&#163; di Messina	44552368	104158648
C23H32FN3O6S	InChI=1/C23H32FN3O6S/c1-4-19-20(18(28)13-33-19)26-22(30)17(12-23(2)9-5-6-10-23)25-21(29)14-7-8-16(15(24)11-14)27-34(3,31)32/h7-8,11,17,19-20,27H,4-6,9-10,12-13H2,1-3H3,(H,25,29)(H,26,30)/t17-,19-,20+/s2	AUHGCZBDMMKSIJ-VANWGATQNA-N	CHEMBL481034::N-[1-(2S-Ethyl-4-oxo-tetrahydro-furan-3S-ylcarbamoyl)-2S-(1-methyl-cyclopentyl)-ethyl]-3-fluoro-4-methanesulfonylamino-benzamide	7800								ChEMBL	10.1016/j.bmc.2008.12.020	19124252			Ayesa, S; Lindquist, C; Agback, T; Benkestock, K; Classon, B; Henderson, I; Hewitt, E; Jansson, K; Kallin, A; Sheppard, D; Samuelsson, B	Medivir AB	44570877	104107307
C28H34FN3O6S	InChI=1/C28H34FN3O6S/c1-3-24-25(23(33)17-38-24)31-27(35)22(16-28(2)13-4-5-14-28)30-26(34)18-9-11-20(12-10-18)32-39(36,37)21-8-6-7-19(29)15-21/h6-12,15,22,24-25,32H,3-5,13-14,16-17H2,1-2H3,(H,30,34)(H,31,35)/t22-,24-,25+/s2	LWRWPGKGEKCHCZ-MPFSLBDFNA-N	CHEMBL474865::N-[1-(2S-Ethyl-4-oxo-tetrahydro-furan-3S-ylcarbamoyl)-2S-(1-methyl-cyclopentyl)-ethyl]-4-(3-fluoro-benzenesulfonylamino)-benzamide	7800								ChEMBL	10.1016/j.bmc.2008.12.020	19124252			Ayesa, S; Lindquist, C; Agback, T; Benkestock, K; Classon, B; Henderson, I; Hewitt, E; Jansson, K; Kallin, A; Sheppard, D; Samuelsson, B	Medivir AB	44570958	104107366
C34H42N4O3	InChI=1S/C34H42N4O3/c39-33(32-15-10-24-38(32)34(40)41-26-28-13-6-2-7-14-28)36-30(17-16-27-11-4-1-5-12-27)25-35-29-18-20-31(21-19-29)37-22-8-3-9-23-37/h1-2,4-7,11-14,18-21,30,32,35H,3,8-10,15-17,22-26H2,(H,36,39)/t30-,32?/m0/s1	LZKLRYNDKQXBDX-TZYYSAMKSA-N	2-{(S)-3-Phenyl-1-[(4-piperidin-1-yl-phenylamino)-methyl]-propylcarbamoyl}-pyrrolidine-1-carboxylic acid benzyl ester::CHEMBL170962	7844								ChEMBL	10.1016/j.bmcl.2003.10.009	14684304			Kim, TS; Hague, AB; Lee, TI; Lian, B; Tegley, CM; Wang, X; Burgess, TL; Qian, YX; Ross, S; Tagari, P; Lin, CH; Mayeda, C; Dao, J; Jordan, S; Mohr, C; Cheetham, J; Viswanadhan, V; Tasker, AS	Amgen Inc.	44382949	104027552
C29H34N4O6S	InChI=1/C29H34N4O6S/c1-3-25-26(24(34)18-39-25)32-28(36)23(16-29(2)14-4-5-15-29)31-27(35)20-8-10-21(11-9-20)33-40(37,38)22-12-6-19(17-30)7-13-22/h6-13,23,25-26,33H,3-5,14-16,18H2,1-2H3,(H,31,35)(H,32,36)/t23-,25-,26+/s2	SFTJBZSYFBMXOQ-HDCLXKGUNA-N	4-(4-Cyano-benzenesulfonylamino)-N-[1-(2S-ethyl-4-oxo-tetrahydro-furan-3S-ylcarbamoyl)-2S-(1-methyl-cyclopentyl)-ethyl]-benzamide::CHEMBL514195	7900								ChEMBL	10.1016/j.bmc.2008.12.020	19124252			Ayesa, S; Lindquist, C; Agback, T; Benkestock, K; Classon, B; Henderson, I; Hewitt, E; Jansson, K; Kallin, A; Sheppard, D; Samuelsson, B	Medivir AB	44571085	104107412
C23H32F3N3O4	InChI=1/C23H32F3N3O4/c24-23(25,26)33-19-8-6-18(7-9-19)27-11-12-28-22(31)20(14-16-4-2-1-3-5-16)29-21(30)17-10-13-32-15-17/h6-9,16-17,20,27H,1-5,10-15H2,(H,28,31)(H,29,30)/t17?,20-/s2	HWJLJSNGWQKGOO-QNYSZJFKNA-N	(2S)-3-cyclohexyl-2-(oxolan-3-ylformamido)-N-(2-{[4-(trifluoromethoxy)phenyl]amino}ethyl)propanamide::arylaminoethyl amide deriv. 20	7940								Curated from the literature by BindingDB	10.1016/j.bmcl.2006.07.033	16876402			Tully, DC; Liu, H; Chatterjee, AK; Alper, PB; Epple, R; Williams, JA; Roberts, MJ; Woodmansee, DH; Masick, BT; Tumanut, C; Li, J; Spraggon, G; Hornsby, M; Chang, J; Tuntland, T; Hollenbeck, T; Gordon, P; Harris, JL; Karanewsky, DS	GNF	23648393	46519711
C28H39BrN6O3	InChI=1/C28H39BrN6O3/c1-38-24-9-7-23(8-10-24)30-13-14-31-27(37)25(17-20-5-3-2-4-6-20)34-26(36)21-11-15-35(16-12-21)28-32-18-22(29)19-33-28/h7-10,18-21,25,30H,2-6,11-17H2,1H3,(H,31,37)(H,34,36)/t25-/s2	MCBHNRRDKDEYCE-KSYWNVGFNA-N	(2S)-2-{[1-(5-bromopyrimidin-2-yl)piperidin-4-yl]formamido}-3-cyclohexyl-N-{2-[(4-methoxyphenyl)amino]ethyl}propanamide::arylaminoethyl amide, 16	7950								Curated from the literature by BindingDB	10.1016/j.bmcl.2005.08.017	16183279			Liu, H; Tully, DC; Epple, R; Bursulaya, B; Li, J; Harris, JL; Williams, JA; Russo, R; Tumanut, C; Roberts, MJ; Alper, PB; He, Y; Karanewsky, DS	GNF	23648341	46519591
C24H28F2N4O2	InChI=1/C24H28F2N4O2/c25-17-6-9-19(10-7-17)27-12-13-28-23(31)21(14-16-4-2-1-3-5-16)30-24-29-20-15-18(26)8-11-22(20)32-24/h6-11,15-16,21,27H,1-5,12-14H2,(H,28,31)(H,29,30)/t21-/s2	AFEWGFHFGCROEB-RNZRUAGMNA-N	(2S)-3-cyclohexyl-2-[(5-fluoro-1,3-benzoxazol-2-yl)amino]-N-{2-[(4-fluorophenyl)amino]ethyl}propanamide::Heterocyclic arylaminoethyl amide, 7b	8370								Curated from the literature by BindingDB	10.1016/j.bmcl.2005.12.095	16446091			Tully, DC; Liu, H; Alper, PB; Chatterjee, AK; Epple, R; Roberts, MJ; Williams, JA; Nguyen, KT; Woodmansee, DH; Tumanut, C; Li, J; Spraggon, G; Chang, J; Tuntland, T; Harris, JL; Karanewsky, DS	GNF	11305296	46519622
C31H26ClF3N4O6	InChI=1/C31H26ClF3N4O6/c1-44-27(41)12-7-15-36-26(40)17-39-25-11-6-5-10-21(25)28(19-8-3-2-4-9-19)37-24(29(39)42)18-45-30(43)38-23-14-13-20(32)16-22(23)31(33,34)35/h2-14,16,24H,15,17-18H2,1H3,(H,36,40)(H,38,43)/b12-7+/t24-/s2	WFLUSHRKBAULOF-OWLGLHSWNA-N	(E)-methyl4-(2-((R,Z)-3-((4-chloro-2-(trifluoromethyl)phenylcarbamoyloxy)methyl)-2-oxo-5-phenyl-2,3-dihydro-1H-benzo[e][1,4]diazepin-1-yl)acetamido)but-2-enoate::4-{2-[3-(4-Chloro-2-trifluoromethyl-phenylcarbamoyloxymethyl) (3R)-2-oxo-5-phenyl-2,3-dihydro-benzo[e][1,4]diazepin-1-yl]-acetylamino}-but-2-enoic acid methyl ester::CHEMBL501901	8400								ChEMBL	10.1021/jm900047j	19296600			Ettari, R; Micale, N; Schirmeister, T; Gelhaus, C; Leippe, M; Nizi, E; Di Francesco, ME; Grasso, S; Zappala, M	University of Messina	44572423	104108302
C31H26ClF3N4O6	InChI=1/C31H26ClF3N4O6/c1-44-27(41)12-7-15-36-26(40)17-39-25-11-6-5-10-21(25)28(19-8-3-2-4-9-19)37-24(29(39)42)18-45-30(43)38-23-14-13-20(32)16-22(23)31(33,34)35/h2-14,16,24H,15,17-18H2,1H3,(H,36,40)(H,38,43)/b12-7+/t24-/s2	WFLUSHRKBAULOF-OWLGLHSWNA-N	(E)-methyl4-(2-((R,Z)-3-((4-chloro-2-(trifluoromethyl)phenylcarbamoyloxy)methyl)-2-oxo-5-phenyl-2,3-dihydro-1H-benzo[e][1,4]diazepin-1-yl)acetamido)but-2-enoate::4-{2-[3-(4-Chloro-2-trifluoromethyl-phenylcarbamoyloxymethyl) (3R)-2-oxo-5-phenyl-2,3-dihydro-benzo[e][1,4]diazepin-1-yl]-acetylamino}-but-2-enoic acid methyl ester::CHEMBL501901	8400								ChEMBL	10.1016/j.bmc.2010.06.010	20598553			Bova, F; Ettari, R; Micale, N; Carnovale, C; Schirmeister, T; Gelhaus, C; Leippe, M; Grasso, S; Zappala, M	Universit&#163; di Messina	44572423	104108302
C29H37N3O6S	InChI=1/C29H37N3O6S/c1-4-24-26(23(33)18-38-24)31-28(35)22(17-29(3)15-7-8-16-29)30-27(34)20-11-13-21(14-12-20)32-39(36,37)25-10-6-5-9-19(25)2/h5-6,9-14,22,24,26,32H,4,7-8,15-18H2,1-3H3,(H,30,34)(H,31,35)/t22-,24-,26+/s2	QIZMDQBBKHFWJF-GHWUFNBCNA-N	CHEMBL475063::N-[1-(2S-Ethyl-4-oxo-tetrahydro-furan-3S-ylcarbamoyl)-2S-(1-methyl-cyclopentyl)-ethyl]-4-(toluene-2-sulfonylamino)-benzamide	8400								ChEMBL	10.1016/j.bmc.2008.12.020	19124252			Ayesa, S; Lindquist, C; Agback, T; Benkestock, K; Classon, B; Henderson, I; Hewitt, E; Jansson, K; Kallin, A; Sheppard, D; Samuelsson, B	Medivir AB	44570997	104107384
C29H34N4O6S	InChI=1/C29H34N4O6S/c1-3-24-26(23(34)18-39-24)32-28(36)22(16-29(2)14-6-7-15-29)31-27(35)19-10-12-21(13-11-19)33-40(37,38)25-9-5-4-8-20(25)17-30/h4-5,8-13,22,24,26,33H,3,6-7,14-16,18H2,1-2H3,(H,31,35)(H,32,36)/t22-,24-,26+/s2	ADSUKSQQYWNBGE-GHWUFNBCNA-N	4-(2-Cyano-benzenesulfonylamino)-N-[1-(2S-ethyl-4-oxo-tetrahydro-furan-3S-ylcarbamoyl)-2S-(1-methyl-cyclopentyl)-ethyl]-benzamide::CHEMBL514299	8500								ChEMBL	10.1016/j.bmc.2008.12.020	19124252			Ayesa, S; Lindquist, C; Agback, T; Benkestock, K; Classon, B; Henderson, I; Hewitt, E; Jansson, K; Kallin, A; Sheppard, D; Samuelsson, B	Medivir AB	44571130	104107437
C31H26ClF3N4O5	InChI=1/C31H26ClF3N4O5/c1-19(40)8-7-15-36-27(41)17-39-26-12-6-5-11-22(26)28(20-9-3-2-4-10-20)37-25(29(39)42)18-44-30(43)38-24-14-13-21(32)16-23(24)31(33,34)35/h2-7,9-16,25H,8,17-18H2,1H3,(H,36,41)(H,38,43)/b15-7+/t25-/s2	ZWAVSBHNASNYEB-QSTIBPFKNA-N	(4-Chloro-2-trifluoromethyl-phenyl)-carbamic acid (3R)-2-oxo-1-[(4-oxo-pent-2-enylcarbamoyl)-methyl]-5-phenyl-2,3-dihydro-1Hbenzo[e][1,4]diazepin-3-ylmethyl ester::CHEMBL509518	8600								ChEMBL	10.1016/j.ejmech.2011.02.058	21420760			Ettari, R; Zappala, M; Micale, N; Grazioso, G; Giofre, S; Schirmeister, T; Grasso, S	University of Messina	91935352	104108300
C28H36N4O6S	InChI=1/C28H36N4O6S/c1-4-23-25(22(33)17-38-23)31-27(35)21(15-28(3)12-5-6-13-28)30-26(34)19-7-9-20(10-8-19)32-39(36,37)24-16-29-14-11-18(24)2/h7-11,14,16,21,23,25,32H,4-6,12-13,15,17H2,1-3H3,(H,30,34)(H,31,35)/t21-,23-,25+/s2	DCDFVKDUIGKXRF-SSXFQGCINA-N	CHEMBL473448::N-[1-(2S-Ethyl-4-oxo-tetrahydro-furan-3S-ylcarbamoyl)-2S-(1-methyl-cyclopentyl)-ethyl]-4-(4-methyl-pyridine-3-sulfonylamino)-benzamide	8700								ChEMBL	10.1016/j.bmc.2008.12.020	19124252			Ayesa, S; Lindquist, C; Agback, T; Benkestock, K; Classon, B; Henderson, I; Hewitt, E; Jansson, K; Kallin, A; Sheppard, D; Samuelsson, B	Medivir AB	44571174	104107458
C17H14N2O2	InChI=1S/C17H14N2O2/c1-10-6-12-7-15-16(21-9-20-15)8-14(12)17(19-10)11-2-4-13(18)5-3-11/h2-8H,9,18H2,1H3	ZHLRBDNNCVOICW-UHFFFAOYSA-N	4-(7-methyl-[1,3]dioxolo[4,5-g]isoquinolin-5-yl)aniline::CHEMBL609013	8700								ChEMBL	10.1016/j.bmc.2009.08.013	19709887			Micale, N; Ettari, R; Schirmeister, T; Evers, A; Gelhaus, C; Leippe, M; Zappala, M; Grasso, S	Universit&#163; di Messina	404672	104158644
C26H32FN3O3	InChI=1/C26H32FN3O3/c1-19(18-30-10-9-21-16-23(27)7-8-24(21)30)28-26(32)22(15-20-5-3-2-4-6-20)17-25(31)29-11-13-33-14-12-29/h2-8,16,19,22H,9-15,17-18H2,1H3,(H,28,32)/t19-,22+/s2	RGGPAFKPWNQIJQ-PXLAXKNCNA-N	(2R)-2-benzyl-N-[(2S)-1-(5-fluoro-2,3-dihydro-1H-indol-1-yl)propan-2-yl]-4-(morpholin-4-yl)-4-oxobutanamide::succinamide peptidomimetic, 25	8860								Curated from the literature by BindingDB	10.1016/j.bmcl.2007.02.049	17382545			Chatterjee, AK; Liu, H; Tully, DC; Guo, J; Epple, R; Russo, R; Williams, J; Roberts, M; Tuntland, T; Chang, J; Gordon, P; Hollenbeck, T; Tumanut, C; Li, J; Harris, JL	GNF	23648365	46519665
C26H38F3N3O4	InChI=1/C26H38F3N3O4/c1-18(2)23(17-30-21-7-9-22(10-8-21)36-26(27,28)29)31-25(34)20(15-19-5-3-4-6-19)16-24(33)32-11-13-35-14-12-32/h7-10,18-20,23,30H,3-6,11-17H2,1-2H3,(H,31,34)/t20-,23-/s2	SGUFQZKYBCMRLX-CSHCTHBINA-N	(2R)-2-(cyclopentylmethyl)-N-[(2S)-3-methyl-1-{[4-(trifluoromethoxy)phenyl]amino}butan-2-yl]-4-(morpholin-4-yl)-4-oxobutanamide::succinamide peptidomimetic, 18	8990								Curated from the literature by BindingDB	10.1016/j.bmcl.2007.02.049	17382545			Chatterjee, AK; Liu, H; Tully, DC; Guo, J; Epple, R; Russo, R; Williams, J; Roberts, M; Tuntland, T; Chang, J; Gordon, P; Hollenbeck, T; Tumanut, C; Li, J; Harris, JL	GNF	11432272	46519658
C24H28F2N4O2	InChI=1/C24H28F2N4O2/c25-17-6-9-19(10-7-17)27-12-13-28-23(31)21(14-16-4-2-1-3-5-16)30-24-29-20-11-8-18(26)15-22(20)32-24/h6-11,15-16,21,27H,1-5,12-14H2,(H,28,31)(H,29,30)/t21-/s2	YQCHYVLUGFKQRP-RNZRUAGMNA-N	(2S)-3-cyclohexyl-2-[(6-fluoro-1,3-benzoxazol-2-yl)amino]-N-{2-[(4-fluorophenyl)amino]ethyl}propanamide::Heterocyclic arylaminoethyl amide, 7c	9040								Curated from the literature by BindingDB	10.1016/j.bmcl.2005.12.095	16446091			Tully, DC; Liu, H; Alper, PB; Chatterjee, AK; Epple, R; Roberts, MJ; Williams, JA; Nguyen, KT; Woodmansee, DH; Tumanut, C; Li, J; Spraggon, G; Chang, J; Tuntland, T; Harris, JL; Karanewsky, DS	GNF	11247716	46519623
C28H36N4O6S	InChI=1/C28H36N4O6S/c1-3-24-25(23(33)17-38-24)31-27(35)22(16-28(2)14-4-5-15-28)30-26(34)18-6-10-20(11-7-18)32-39(36,37)21-12-8-19(29)9-13-21/h6-13,22,24-25,32H,3-5,14-17,29H2,1-2H3,(H,30,34)(H,31,35)/t22-,24-,25+/s2	DWNNWOUIBKMYHH-MPFSLBDFNA-N	4-(4-Amino-benzenesulfonylamino)-N-[1-(2S-ethyl-4-oxo-tetrahydro-furan-3S-ylcarbamoyl)-2S-(1-methylcyclopentyl)-ethyl]-benzamide::CHEMBL475268	9100								ChEMBL	10.1016/j.bmc.2008.12.020	19124252			Ayesa, S; Lindquist, C; Agback, T; Benkestock, K; Classon, B; Henderson, I; Hewitt, E; Jansson, K; Kallin, A; Sheppard, D; Samuelsson, B	Medivir AB	44570998	104107385
C28H38N4O6S2	InChI=1/C28H38N4O6S2/c1-5-23-24(22(33)15-38-23)31-26(35)20(14-28(4)12-6-7-13-28)29-25(34)18-8-10-19(11-9-18)32-40(36,37)27-30-21(16-39-27)17(2)3/h8-11,16-17,20,23-24,32H,5-7,12-15H2,1-4H3,(H,29,34)(H,31,35)/t20-,23-,24+/s2	QUIQWGISSRRKQP-NGMLQVPGNA-N	CHEMBL474257::N-[1-(2S-Ethyl-4-oxo-tetrahydro-furan-3S-ylcarbamoyl)-2S-(1-methyl-cyclopentyl)-ethyl]-4-(4-isopropyl-thiazole-2-sulfonylamino)-benzamide	9100								ChEMBL	10.1016/j.bmc.2008.12.020	19124252			Ayesa, S; Lindquist, C; Agback, T; Benkestock, K; Classon, B; Henderson, I; Hewitt, E; Jansson, K; Kallin, A; Sheppard, D; Samuelsson, B	Medivir AB	44571254	104107510
C35H42FN3O3	InChI=1/C35H42FN3O3/c1-42-31-14-8-13-28(23-31)34(40)38-32(17-15-25-9-4-2-5-10-25)35(41)37-30(21-26-11-6-3-7-12-26)24-39-20-19-27-22-29(36)16-18-33(27)39/h3,6-8,11-14,16,18,22-23,25,30,32H,2,4-5,9-10,15,17,19-21,24H2,1H3,(H,37,41)(H,38,40)/t30-,32-/s2	UCNKBMGBJHZFDZ-SOLQCCPQNA-N	(2S)-4-cyclohexyl-N-[(2S)-1-(5-fluoro-2,3-dihydro-1H-indol-1-yl)-3-phenylpropan-2-yl]-2-[(3-methoxyphenyl)formamido]butanamide::arylaminoethyl amide, 8e	9200								Curated from the literature by BindingDB	10.1016/j.bmcl.2005.12.056	16412634			Alper, PB; Liu, H; Chatterjee, AK; Nguyen, KT; Tully, DC; Tumanut, C; Li, J; Harris, JL; Tuntland, T; Chang, J; Gordon, P; Hollenbeck, T; Karanewsky, DS	GNF	23648350	46519607
C6H10OS2	InChI=1/C6H10OS2/c1-3-5-8-9(7)6-4-2/h3-4H,1-2,5-6H2	JDLKFOPOAOFWQN-UHFFFAOYNA-N	CHEMBL359965::S-allyl prop-2-ene-1-sulfinothioate::allicin::thio-2-propene-1-sulfinic acid S-allyl ester	9300								ChEMBL	10.1016/j.bmcl.2010.07.062	20692829			Waag, T; Gelhaus, C; Rath, J; Stich, A; Leippe, M; Schirmeister, T	University of W&#252;rzburg	65036	104098517
C25H35N3O7S	InChI=1/C25H35N3O7S/c1-5-21-22(20(30)14-35-21)27-24(32)19(13-25(3)10-6-7-11-25)26-23(31)16-8-9-18(28-36(4,33)34)17(12-16)15(2)29/h8-9,12,19,21-22,28H,5-7,10-11,13-14H2,1-4H3,(H,26,31)(H,27,32)/t19-,21-,22+/s2	JHYLMMFATBCMQI-SQIWIYQBNA-N	3-Acetyl-N-[1-(2S-ethyl-4-oxo-tetrahydro-furan-3S-ylcarbamoyl)-2S-(1-methyl-cyclopentyl)-ethyl]-4-methanesulfonylamino-benzamide::CHEMBL481227	9500								ChEMBL	10.1016/j.bmc.2008.12.020	19124252			Ayesa, S; Lindquist, C; Agback, T; Benkestock, K; Classon, B; Henderson, I; Hewitt, E; Jansson, K; Kallin, A; Sheppard, D; Samuelsson, B	Medivir AB	44570878	104107308
C27H32ClFN4O2	InChI=1/C27H32ClFN4O2/c1-17(16-33-12-11-19-14-21(29)8-10-24(19)33)30-26(34)23(13-18-5-3-2-4-6-18)32-27-31-22-9-7-20(28)15-25(22)35-27/h7-10,14-15,17-18,23H,2-6,11-13,16H2,1H3,(H,30,34)(H,31,32)/t17-,23-/s2	CCRYLYQFZRTTLY-DFHRZAMKNA-N	(2S)-2-[(6-chloro-1,3-benzoxazol-2-yl)amino]-3-cyclohexyl-N-[(2S)-1-(5-fluoro-2,3-dihydro-1H-indol-1-yl)propan-2-yl]propanamide::Heterocyclic arylaminoethyl amide, 13d	9670								Curated from the literature by BindingDB	10.1016/j.bmcl.2005.12.095	16446091			Tully, DC; Liu, H; Alper, PB; Chatterjee, AK; Epple, R; Roberts, MJ; Williams, JA; Nguyen, KT; Woodmansee, DH; Tumanut, C; Li, J; Spraggon, G; Chang, J; Tuntland, T; Harris, JL; Karanewsky, DS	GNF	11431993	46519638
C31H40F3N3O5	InChI=1/C31H40F3N3O5/c32-31(33,34)42-27-15-13-25(14-16-27)35-22-26(12-11-23-7-3-1-4-8-23)36-30(39)41-28(21-24-9-5-2-6-10-24)29(38)37-17-19-40-20-18-37/h1,3-4,7-8,13-16,24,26,28,35H,2,5-6,9-12,17-22H2,(H,36,39)/t26-,28-/s2	WHBDOPKKFKNZRI-FYNRNAARNA-N	(2S)-3-cyclohexyl-1-(morpholin-4-yl)-1-oxopropan-2-yl N-[(2S)-4-phenyl-1-{[4-(trifluoromethoxy)phenyl]amino}butan-2-yl]carbamate::Arylaminoethyl carbamate, 14	9790								Curated from the literature by BindingDB	10.1016/j.bmcl.2006.07.032	16876407			Tully, DC; Liu, H; Chatterjee, AK; Alper, PB; Williams, JA; Roberts, MJ; Mutnick, D; Woodmansee, DH; Hollenbeck, T; Gordon, P; Chang, J; Tuntland, T; Tumanut, C; Li, J; Harris, JL; Karanewsky, DS	GNF	23648376	46519689
C16H19ClN4O2	InChI=1S/C16H19ClN4O2/c17-11-4-5-12(13(19)10-11)14(22)21-16(6-2-1-3-7-16)15(23)20-9-8-18/h4-5,10H,1-3,6-7,9,19H2,(H,20,23)(H,21,22)	YIZGSWYIXVMETJ-UHFFFAOYSA-N	CHEMBL3605409	10000								ChEMBL	10.1021/acs.jmedchem.5b00746	26280490			BoriÅ¡ek, J; VizoviÅ¡ek, M; Sosnowski, P; Turk, B; Turk, D; Mohar, B; Novic, M	National Institute of Chemistry	122186479	319493818
C19H26N2O4	InChI=1/C19H26N2O4/c1-13(2)11-16(18(23)20-15-9-6-10-17(15)22)21-19(24)25-12-14-7-4-3-5-8-14/h3-5,7-8,13,15-16H,6,9-12H2,1-2H3,(H,20,23)(H,21,24)/t15?,16-/s2	FETGIINWKFBKIT-RASZOKKLNA-N	benzyl N-[(1S)-3-methyl-1-[(2-oxocyclopentyl)carbamoyl]butyl]carbamate::carbocyclic analogue, 7	>10000								Curated from the literature by BindingDB	10.1021/jm000320t	11262083			Marquis, RW; Ru, Y; Zeng, J; Trout, RE; LoCastro, SM; Gribble, AD; Witherington, J; Fenwick, AE; Garnier, B; Tomaszek, T; Tew, D; Hemling, ME; Quinn, CJ; Smith, WW; Zhao, B; McQueney, MS; Janson, CA; D'Alessio, K; Veber, DF	GSK	10569603	46519804
C25H29FN4O4	InChI=1/C25H29FN4O4/c1-15-5-7-16(8-6-15)21(25(33)30-12-19(26)23-22(30)20(31)13-34-23)28-24(32)17-3-2-4-18(11-17)29-10-9-27-14-29/h2-4,9-11,14-16,19,21-23H,5-8,12-13H2,1H3,(H,28,32)/t15-,16-,19-,21-,22+,23+/s2	GXCSFFZWKWHFDR-BIEACNIVNA-N	US8552202, Compound 15	>10000								US Patent				US8552202	Quibell, M; Watts, JP; Flinn, NS	Amura Therapeutics Limited	58101963	172098657
C24H29ClN6O4	InChI=1/C24H29ClN6O4/c1-24(2)8-6-14(7-9-24)19(23(34)30-11-17(25)21-20(30)18(32)12-35-21)27-22(33)15-4-3-5-16(10-15)31-13-26-28-29-31/h3-5,10,13-14,17,19-21H,6-9,11-12H2,1-2H3,(H,27,33)/t17-,19-,20+,21+/s2	CCMWMJVCRVOQCI-RKWMHMJSNA-N	US8552202, Example 3	>10000								US Patent				US8552202	Quibell, M; Watts, JP; Flinn, NS	Amura Therapeutics Limited	44230381	172098654
C23H27ClN6O4	InChI=1/C23H27ClN6O4/c1-13-5-7-14(8-6-13)19(23(33)29-10-17(24)21-20(29)18(31)11-34-21)26-22(32)15-3-2-4-16(9-15)30-12-25-27-28-30/h2-4,9,12-14,17,19-21H,5-8,10-11H2,1H3,(H,26,32)/t13-,14-,17-,19+,20-,21-/s2	BNTXXZPUXMSHRP-XEXKRTBENA-N	US8552202, Compound 12	>10000								US Patent				US8552202	Quibell, M; Watts, JP; Flinn, NS	Amura Therapeutics Limited	58101970	172098653
C23H27ClN6O4	InChI=1/C23H27ClN6O4/c1-13-5-7-14(8-6-13)19(23(33)29-10-17(24)21-20(29)18(31)11-34-21)26-22(32)15-3-2-4-16(9-15)30-12-25-27-28-30/h2-4,9,12-14,17,19-21H,5-8,10-11H2,1H3,(H,26,32)/t13-,14-,17-,19-,20+,21+/s2	BNTXXZPUXMSHRP-GFSFYYOSNA-N	US8552202, Example 2	>10000								US Patent				US8552202	Quibell, M; Watts, JP; Flinn, NS	Amura Therapeutics Limited	58101972	172098652
C25H32N4O3	InChI=1/C25H32N4O3/c1-31-20-13-11-19(12-14-20)26-15-16-27-24(30)22(17-18-7-3-2-4-8-18)29-25-28-21-9-5-6-10-23(21)32-25/h5-6,9-14,18,22,26H,2-4,7-8,15-17H2,1H3,(H,27,30)(H,28,29)/t22-/s2	VFNWTXUFNNOQHD-ANBDAQEENA-N	(2S)-2-(1,3-benzoxazol-2-ylamino)-3-cyclohexyl-N-{2-[(4-methoxyphenyl)amino]ethyl}propanamide::Heterocyclic arylaminoethyl amide, 3	>10000								Curated from the literature by BindingDB	10.1016/j.bmcl.2005.12.095	16446091			Tully, DC; Liu, H; Alper, PB; Chatterjee, AK; Epple, R; Roberts, MJ; Williams, JA; Nguyen, KT; Woodmansee, DH; Tumanut, C; Li, J; Spraggon, G; Chang, J; Tuntland, T; Harris, JL; Karanewsky, DS	GNF	6420159	46519620
C24H29FN4O2	InChI=1/C24H29FN4O2/c25-18-10-12-19(13-11-18)26-14-15-27-23(30)21(16-17-6-2-1-3-7-17)29-24-28-20-8-4-5-9-22(20)31-24/h4-5,8-13,17,21,26H,1-3,6-7,14-16H2,(H,27,30)(H,28,29)/t21-/s2	XIDFWMRZYZJKKT-RNZRUAGMNA-N	(2S)-2-(1,3-benzoxazol-2-ylamino)-3-cyclohexyl-N-{2-[(4-fluorophenyl)amino]ethyl}propanamide::Heterocyclic arylaminoethyl amide, 7a	>10000								Curated from the literature by BindingDB	10.1016/j.bmcl.2005.12.095	16446091			Tully, DC; Liu, H; Alper, PB; Chatterjee, AK; Epple, R; Roberts, MJ; Williams, JA; Nguyen, KT; Woodmansee, DH; Tumanut, C; Li, J; Spraggon, G; Chang, J; Tuntland, T; Harris, JL; Karanewsky, DS	GNF	11396148	46519621
C23H27FN6O4	InChI=1/C23H27FN6O4/c1-13-5-7-14(8-6-13)19(23(33)29-10-17(24)21-20(29)18(31)11-34-21)26-22(32)15-3-2-4-16(9-15)30-12-25-27-28-30/h2-4,9,12-14,17,19-21H,5-8,10-11H2,1H3,(H,26,32)/t13-,14-,17-,19-,20+,21+/s2	RHGFQOZUQWCCRF-GFSFYYOSNA-N	US8552202, Compound 11	>10000								US Patent				US8552202	Quibell, M; Watts, JP; Flinn, NS	Amura Therapeutics Limited	58101973	172098651
C26H31FN4O2	InChI=1/C26H31FN4O2/c27-20-10-11-23-19(17-20)12-14-31(23)15-13-28-25(32)22(16-18-6-2-1-3-7-18)30-26-29-21-8-4-5-9-24(21)33-26/h4-5,8-11,17-18,22H,1-3,6-7,12-16H2,(H,28,32)(H,29,30)/t22-/s2	BKAMPSRSQOUJKP-ANBDAQEENA-N	(2S)-2-(1,3-benzoxazol-2-ylamino)-3-cyclohexyl-N-[2-(5-fluoro-2,3-dihydro-1H-indol-1-yl)ethyl]propanamide::Heterocyclic arylaminoethyl amide, 13a	>10000								Curated from the literature by BindingDB	10.1016/j.bmcl.2005.12.095	16446091			Tully, DC; Liu, H; Alper, PB; Chatterjee, AK; Epple, R; Roberts, MJ; Williams, JA; Nguyen, KT; Woodmansee, DH; Tumanut, C; Li, J; Spraggon, G; Chang, J; Tuntland, T; Harris, JL; Karanewsky, DS	GNF	11316876	46519635
C28H33FN4O4	InChI=1/C28H33FN4O4/c29-20-10-11-24-19(15-20)12-13-33(24)17-21(16-26(34)35)30-27(36)23(14-18-6-2-1-3-7-18)32-28-31-22-8-4-5-9-25(22)37-28/h4-5,8-11,15,18,21,23H,1-3,6-7,12-14,16-17H2,(H,30,36)(H,31,32)(H,34,35)/t21-,23-/s2	PLORMMYDFRWDDE-HLOJJTHLNA-N	(3S)-3-[(2S)-2-(1,3-benzoxazol-2-ylamino)-3-cyclohexylpropanamido]-4-(5-fluoro-2,3-dihydro-1H-indol-1-yl)butanoic acid::Heterocyclic arylaminoethyl amide, 13f	>10000								Curated from the literature by BindingDB	10.1016/j.bmcl.2005.12.095	16446091			Tully, DC; Liu, H; Alper, PB; Chatterjee, AK; Epple, R; Roberts, MJ; Williams, JA; Nguyen, KT; Woodmansee, DH; Tumanut, C; Li, J; Spraggon, G; Chang, J; Tuntland, T; Harris, JL; Karanewsky, DS	GNF	11466327	46519640
C20H27N5O	InChI=1/C20H27N5O/c1-5-6-12-17(13-21)25-14-18(23-24-25)20(4,15(2)3)22-19(26)16-10-8-7-9-11-16/h7-11,14-15,17H,5-6,12H2,1-4H3,(H,22,26)/t17-,20-/s2	YXMOQWJIHWOMKL-ODFXZGDXNA-N	1, 2, 3 -Triazole Nitrile Inhibitor, 11a::N-[(2S)-2-{1-[(1S)-1-cyanopentyl]-1H-1,2,3-triazol-4-yl}-3-methylbutan-2-yl]benzamide	>10000						6.1	37	Curated from the literature by BindingDB	10.1021/jm060701s	17034136			Patterson, AW; Wood, WJ; Hornsby, M; Lesley, S; Spraggon, G; Ellman, JA	University of California at Berkeley	16090559	46519497
C18H25N5OS	InChI=1/C18H25N5OS/c1-5-6-7-15(10-19)23-11-16(21-22-23)18(4,13(2)3)20-17(24)14-8-9-25-12-14/h8-9,11-13,15H,5-7H2,1-4H3,(H,20,24)/t15-,18-/s2	JGVQFQVAOSUKHO-YKHWREDPNA-N	1, 2, 3 -Triazole Nitrile Inhibitor, 11b::N-[(2S)-2-{1-[(1S)-1-cyanopentyl]-1H-1,2,3-triazol-4-yl}-3-methylbutan-2-yl]thiophene-3-carboxamide	>10000						6.1	37	Curated from the literature by BindingDB	10.1021/jm060701s	17034136			Patterson, AW; Wood, WJ; Hornsby, M; Lesley, S; Spraggon, G; Ellman, JA	University of California at Berkeley	16090560	46519498
C23H31N5O	InChI=1/C23H31N5O/c1-3-4-15-20(16-24)28-17-21(26-27-28)23(2,19-13-9-6-10-14-19)25-22(29)18-11-7-5-8-12-18/h5,7-8,11-12,17,19-20H,3-4,6,9-10,13-15H2,1-2H3,(H,25,29)/t20-,23-/s2	NHQOHQQJEZGZHW-CSHCTHBINA-N	1, 2, 3 -Triazole Nitrile Inhibitor, 11c::N-[(1S)-1-{1-[(1S)-1-cyanopentyl]-1H-1,2,3-triazol-4-yl}-1-cyclohexylethyl]benzamide	>10000						6.1	37	Curated from the literature by BindingDB	10.1021/jm060701s	17034136			Patterson, AW; Wood, WJ; Hornsby, M; Lesley, S; Spraggon, G; Ellman, JA	University of California at Berkeley	16090561	46519499
C21H29N5OS	InChI=1/C21H29N5OS/c1-3-4-10-18(13-22)26-14-19(24-25-26)21(2,17-8-6-5-7-9-17)23-20(27)16-11-12-28-15-16/h11-12,14-15,17-18H,3-10H2,1-2H3,(H,23,27)/t18-,21-/s2	ORQKIPRFYXHIBY-PUUMMNGONA-N	1, 2, 3 -Triazole Nitrile Inhibitor, 11d::N-[(1S)-1-{1-[(1S)-1-cyanopentyl]-1H-1,2,3-triazol-4-yl}-1-cyclohexylethyl]thiophene-3-carboxamide	>10000						6.1	37	Curated from the literature by BindingDB	10.1021/jm060701s	17034136			Patterson, AW; Wood, WJ; Hornsby, M; Lesley, S; Spraggon, G; Ellman, JA	University of California at Berkeley	16090562	46519500
C23H28N6O4	InChI=1/C23H28N6O4/c1-14-5-7-15(8-6-14)20(23(32)28-10-9-19-21(28)18(30)12-33-19)25-22(31)16-3-2-4-17(11-16)29-13-24-26-27-29/h2-4,11,13-15,19-21H,5-10,12H2,1H3,(H,25,31)/t14-,15-,19-,20+,21-/s2	DRETYBQYKAFRPH-UTGAILNRNA-N	US8552202, Compound 10	>10000								US Patent				US8552202	Quibell, M; Watts, JP; Flinn, NS	Amura Therapeutics Limited	58101975	172098650
C22H27ClN2O4	InChI=1/C22H27ClN2O4/c1-13-7-9-14(10-8-13)18(24-21(27)15-5-3-2-4-6-15)22(28)25-11-16(23)20-19(25)17(26)12-29-20/h2-6,13-14,16,18-20H,7-12H2,1H3,(H,24,27)/t13-,14-,16-,18+,19-,20-/s2	ZFKPOKNTFMTPJB-SFFNLCTGNA-N	US8552202, Compound 6	>10000								US Patent				US8552202	Quibell, M; Watts, JP; Flinn, NS	Amura Therapeutics Limited	58101974	172098646
C22H27FN2O4	InChI=1/C22H27FN2O4/c1-13-7-9-14(10-8-13)18(24-21(27)15-5-3-2-4-6-15)22(28)25-11-16(23)20-19(25)17(26)12-29-20/h2-6,13-14,16,18-20H,7-12H2,1H3,(H,24,27)/t13-,14-,16-,18-,19+,20+/s2	KLJDDHMAENWYIR-ZLAODKKVNA-N	US8552202, Compound 5	>10000								US Patent				US8552202	Quibell, M; Watts, JP; Flinn, NS	Amura Therapeutics Limited	58101967	172098644
C22H28N2O4	InChI=1/C22H28N2O4/c1-14-7-9-15(10-8-14)19(23-21(26)16-5-3-2-4-6-16)22(27)24-12-11-18-20(24)17(25)13-28-18/h2-6,14-15,18-20H,7-13H2,1H3,(H,23,26)/t14-,15?,18-,19+,20-/s2	MZMUFCSCXROGTF-RNIMRPGKNA-N	US8552202, Compound 4	>10000								US Patent				US8552202	Quibell, M; Watts, JP; Flinn, NS	Amura Therapeutics Limited	58101968	172098643
C20H28N2O4	InChI=1/C20H28N2O4/c1-14(2)12-17(19(24)21-16-10-6-7-11-18(16)23)22-20(25)26-13-15-8-4-3-5-9-15/h3-5,8-9,14,16-17H,6-7,10-13H2,1-2H3,(H,21,24)(H,22,25)/t16?,17-/s2	XDQXFQABFIWNIW-XMMHCCIVNA-N	benzyl N-[(1S)-3-methyl-1-[(2-oxocyclohexyl)carbamoyl]butyl]carbamate::carbocyclic analogue, 8	>10000								Curated from the literature by BindingDB	10.1021/jm000320t	11262083			Marquis, RW; Ru, Y; Zeng, J; Trout, RE; LoCastro, SM; Gribble, AD; Witherington, J; Fenwick, AE; Garnier, B; Tomaszek, T; Tew, D; Hemling, ME; Quinn, CJ; Smith, WW; Zhao, B; McQueney, MS; Janson, CA; D'Alessio, K; Veber, DF	GSK	10832380	46519805
C18H26N2O4S	InChI=1/C18H26N2O4S/c1-5-14-15(13(21)9-24-14)20-17(23)12(8-18(2,3)4)19-16(22)11-6-7-25-10-11/h6-7,10,12,14-15H,5,8-9H2,1-4H3,(H,19,22)(H,20,23)/t12-,14-,15+/s2	DUVDFBHAXHAWFR-FJBXCPOZNA-N	CHEMBL512367::N-((S)-1-((2S,3S)-2-ethyl-4-oxotetrahydrofuran-3-ylamino)-4,4-dimethyl-1-oxopentan-2-yl)thiophene-3-carboxamide	10000								ChEMBL	10.1016/j.bmc.2008.12.020	19124252			Ayesa, S; Lindquist, C; Agback, T; Benkestock, K; Classon, B; Henderson, I; Hewitt, E; Jansson, K; Kallin, A; Sheppard, D; Samuelsson, B	Medivir AB	44571297	104107550
C31H38N4O3	InChI=1S/C31H38N4O3/c36-30(23-33-31(37)38-24-26-12-6-2-7-13-26)34-28(15-14-25-10-4-1-5-11-25)22-32-27-16-18-29(19-17-27)35-20-8-3-9-21-35/h1-2,4-7,10-13,16-19,28,32H,3,8-9,14-15,20-24H2,(H,33,37)(H,34,36)/t28-/m0/s1	WJIZWWMYIHVOAM-NDEPHWFRSA-N	({3-Phenyl-1-[(4-piperidin-1-yl-phenylamino)-methyl]-propylcarbamoyl}-methyl)-carbamic acid benzyl ester::CHEMBL170814	>10000								ChEMBL	10.1016/j.bmcl.2003.10.009	14684304			Kim, TS; Hague, AB; Lee, TI; Lian, B; Tegley, CM; Wang, X; Burgess, TL; Qian, YX; Ross, S; Tagari, P; Lin, CH; Mayeda, C; Dao, J; Jordan, S; Mohr, C; Cheetham, J; Viswanadhan, V; Tasker, AS	Amgen Inc.	44383254	104027565
C26H33F3N4O5	InChI=1S/C26H33F3N4O5/c1-5-9-18(19(34)21-32-33-23(37-21)24(2,3)4)30-22(36)25(14-7-6-8-15-25)31-20(35)16-10-12-17(13-11-16)38-26(27,28)29/h10-13,18H,5-9,14-15H2,1-4H3,(H,30,36)(H,31,35)/t18-/m0/s1	IWXHPRDVQOTEBD-SFHVURJKSA-N	CHEMBL209181	10000								ChEMBL	10.1016/j.bmcl.2006.03.001	16546382			Palmer, JT; Hirschbein, BL; Cheung, H; McCarter, J; Janc, JW; Yu, ZW; Wesolowski, G	Celera Genomics, Inc.	10187105	163359988
C12H26OS2	InChI=1/C12H26OS2/c1-3-5-7-9-11-14-15(13)12-10-8-6-4-2/h3-12H2,1-2H3	FBPVGCZBKKKGRF-UHFFFAOYNA-N	CHEMBL1224171::S-hexyl hexane-1-sulfinothioate	10400								ChEMBL	10.1016/j.bmcl.2010.07.062	20692829			Waag, T; Gelhaus, C; Rath, J; Stich, A; Leippe, M; Schirmeister, T	University of W&#252;rzburg	14849212	117646972
C39H47N8O5R+	InChI=1/C40H48N8O5/c41-26-35(46-36(50)25-29-13-17-31(18-14-29)30-10-5-2-6-11-30)39(53)47-33(12-7-22-45-40(42)43)38(52)48-34(24-28-15-19-32(49)20-16-28)37(51)44-23-21-27-8-3-1-4-9-27/h1-6,8-11,13-20,33-35,49H,7,12,21-26,41H2,(H,44,51)(H,46,50)(H,47,53)(H,48,52)(H4,42,43,45)/p+1/t33-,34+,35+/s2	NHCYVPYZNFHZFB-IALYCBIZNA-O	(2R)-5-[(diaminomethylidene)amino]-2-[(2S)-2-formamido-2-[1-(4-phenylphenyl)acetamido]ethan-1-aminium]-N-[(1S)-2-(4-hydroxyphenyl)-1-[(2-phenylethyl)carbamoyl]ethyl]pentanamide::Tripeptide derivative, 11	10700						5.5	25	Curated from the literature by BindingDB	10.1021/jm701190v	18278855			Chowdhury, SF; Joseph, L; Kumar, S; Tulsidas, SR; Bhat, S; Ziomek, E; M&eacute;nard, R; Sivaraman, J; Purisima, EO	National Research Council Canada	24768348	49689076
C28H35N3O6S	InChI=1/C28H35N3O6S/c1-3-24-25(23(32)18-37-24)30-27(34)22(17-28(2)15-7-8-16-28)29-26(33)19-11-13-20(14-12-19)31-38(35,36)21-9-5-4-6-10-21/h4-6,9-14,22,24-25,31H,3,7-8,15-18H2,1-2H3,(H,29,33)(H,30,34)/t22-,24-,25+/s2	SKTUOKAQLMXSFD-MPFSLBDFNA-N	4-Benzenesulfonylamino-N-[1-(2S-ethyl-4-oxo-tetrahydro-furan-3S-ylcarbamoyl)-2S-(1-methyl-cyclopentyl)-ethyl]-benzamide::CHEMBL482388	11000								ChEMBL	10.1016/j.bmc.2008.12.020	19124252			Ayesa, S; Lindquist, C; Agback, T; Benkestock, K; Classon, B; Henderson, I; Hewitt, E; Jansson, K; Kallin, A; Sheppard, D; Samuelsson, B	Medivir AB	44570674	104107157
C24H35N3O6S	InChI=1/C24H35N3O6S/c1-5-20-21(19(28)15-33-20)26-23(30)18(14-24(2)12-6-7-13-24)25-22(29)16-8-10-17(11-9-16)27(3)34(4,31)32/h8-11,18,20-21H,5-7,12-15H2,1-4H3,(H,25,29)(H,26,30)/t18-,20-,21+/s2	ZAJWZYOGSAVOOQ-HZWUGFIUNA-N	CHEMBL482166::N-[1-(2S-Ethyl-4-oxo-tetrahydro-furan-3S-ylcarbamoyl)-2S-(1-methyl-cyclopentyl)-ethyl]-4-(methanesulfonyl-methylamino)-benzamide	11000								ChEMBL	10.1016/j.bmc.2008.12.020	19124252			Ayesa, S; Lindquist, C; Agback, T; Benkestock, K; Classon, B; Henderson, I; Hewitt, E; Jansson, K; Kallin, A; Sheppard, D; Samuelsson, B	Medivir AB	44571324	104107583
C28H34FN3O6S	InChI=1/C28H34FN3O6S/c1-3-23-25(22(33)17-38-23)31-27(35)21(16-28(2)14-6-7-15-28)30-26(34)18-10-12-19(13-11-18)32-39(36,37)24-9-5-4-8-20(24)29/h4-5,8-13,21,23,25,32H,3,6-7,14-17H2,1-2H3,(H,30,34)(H,31,35)/t21-,23-,25+/s2	ZTZJEMIITUQFII-SSXFQGCINA-N	CHEMBL515588::N-[1-(2S-Ethyl-4-oxo-tetrahydro-furan-3S-ylcarbamoyl)-2S-(1-methyl-cyclopentyl)-ethyl]-4-(2-fluoro-benzenesulfonylamino)-benzamide	11000								ChEMBL	10.1016/j.bmc.2008.12.020	19124252			Ayesa, S; Lindquist, C; Agback, T; Benkestock, K; Classon, B; Henderson, I; Hewitt, E; Jansson, K; Kallin, A; Sheppard, D; Samuelsson, B	Medivir AB	44570959	104107367
C16H19BrN4O2	InChI=1S/C16H19BrN4O2/c17-11-4-5-12(13(19)10-11)14(22)21-16(6-2-1-3-7-16)15(23)20-9-8-18/h4-5,10H,1-3,6-7,9,19H2,(H,20,23)(H,21,22)	KVQZUZVIKTWMTQ-UHFFFAOYSA-N	CHEMBL3605410	11000								ChEMBL	10.1021/acs.jmedchem.5b00746	26280490			BoriÅ¡ek, J; VizoviÅ¡ek, M; Sosnowski, P; Turk, B; Turk, D; Mohar, B; Novic, M	National Institute of Chemistry	91885636	319493819
C29H37N3O7S	InChI=1/C29H37N3O7S/c1-4-25-26(24(33)18-39-25)31-28(35)23(17-29(2)15-5-6-16-29)30-27(34)19-7-9-20(10-8-19)32-40(36,37)22-13-11-21(38-3)12-14-22/h7-14,23,25-26,32H,4-6,15-18H2,1-3H3,(H,30,34)(H,31,35)/t23-,25-,26+/s2	DRNQQVHLNODFOO-HDCLXKGUNA-N	CHEMBL475269::N-[1-(2S-Ethyl-4-oxo-tetrahydro-furan-3S-ylcarbamoyl)-2S-(1-methyl-cyclopentyl)-ethyl]-4-(4-methoxy-benzenesulfonylamino)-benzamide	11000								ChEMBL	10.1016/j.bmc.2008.12.020	19124252			Ayesa, S; Lindquist, C; Agback, T; Benkestock, K; Classon, B; Henderson, I; Hewitt, E; Jansson, K; Kallin, A; Sheppard, D; Samuelsson, B	Medivir AB	44570999	104107386
C29H28F6N4O5	InChI=1S/C29H28F6N4O5/c1-2-6-21(22(40)25-39-38-24(43-25)18-7-11-19(12-8-18)28(30,31)32)36-26(42)27(15-4-3-5-16-27)37-23(41)17-9-13-20(14-10-17)44-29(33,34)35/h7-14,21H,2-6,15-16H2,1H3,(H,36,42)(H,37,41)/t21-/m0/s1	QKFIBTRJEFARQH-NRFANRHFSA-N	CHEMBL208577	11000								ChEMBL	10.1016/j.bmcl.2006.03.001	16546382			Palmer, JT; Hirschbein, BL; Cheung, H; McCarter, J; Janc, JW; Yu, ZW; Wesolowski, G	Celera Genomics, Inc.	10121949	163359990
C34H40FN3O3	InChI=1/C34H40FN3O3/c1-41-29-14-8-13-27(22-29)33(39)36-30(17-15-24-9-4-2-5-10-24)34(40)37-31(25-11-6-3-7-12-25)23-38-20-19-26-21-28(35)16-18-32(26)38/h3,6-8,11-14,16,18,21-22,24,30-31H,2,4-5,9-10,15,17,19-20,23H2,1H3,(H,36,39)(H,37,40)/t30-,31+/s2	CJWOAEZXWVCWLU-XLXAPLRVNA-N	(2S)-4-cyclohexyl-N-[(1S)-2-(5-fluoro-2,3-dihydro-1H-indol-1-yl)-1-phenylethyl]-2-[(3-methoxyphenyl)formamido]butanamide::arylaminoethyl amide, 8d	>11000								Curated from the literature by BindingDB	10.1016/j.bmcl.2005.12.056	16412634			Alper, PB; Liu, H; Chatterjee, AK; Nguyen, KT; Tully, DC; Tumanut, C; Li, J; Harris, JL; Tuntland, T; Chang, J; Gordon, P; Hollenbeck, T; Karanewsky, DS	GNF	11295906	46519606
C6H14OS2	InChI=1/C6H14OS2/c1-3-5-8-9(7)6-4-2/h3-6H2,1-2H3	XPRZAEWSYWTDSQ-UHFFFAOYNA-N	CHEMBL1224166::S-propyl propane-1-sulfinothioate	11300								ChEMBL	10.1016/j.bmcl.2010.07.062	20692829			Waag, T; Gelhaus, C; Rath, J; Stich, A; Leippe, M; Schirmeister, T	University of W&#252;rzburg	74761	117646968
C26H31F4N3O4	InChI=1/C26H31F4N3O4/c1-17(2)23(16-31-20-7-9-21(10-8-20)37-26(28,29)30)32-25(35)22(18-3-5-19(27)6-4-18)15-24(34)33-11-13-36-14-12-33/h3-10,17,22-23,31H,11-16H2,1-2H3,(H,32,35)/t22-,23+/s2	KJAHPFVPXUFAGF-VUEPYQETNA-N	(2S)-2-(4-fluorophenyl)-N-[(2S)-3-methyl-1-{[4-(trifluoromethoxy)phenyl]amino}butan-2-yl]-4-(morpholin-4-yl)-4-oxobutanamide::succinamide peptidomimetic, 32	11530								Curated from the literature by BindingDB	10.1016/j.bmcl.2007.02.049	17382545			Chatterjee, AK; Liu, H; Tully, DC; Guo, J; Epple, R; Russo, R; Williams, J; Roberts, M; Tuntland, T; Chang, J; Gordon, P; Hollenbeck, T; Tumanut, C; Li, J; Harris, JL	GNF	11180007	46519672
C26H32F3N3O4	InChI=1/C26H32F3N3O4/c1-18(2)23(17-30-20-8-10-21(11-9-20)36-26(27,28)29)31-25(34)22(19-6-4-3-5-7-19)16-24(33)32-12-14-35-15-13-32/h3-11,18,22-23,30H,12-17H2,1-2H3,(H,31,34)/t22-,23+/s2	CNJNVNZFKGRALN-VUEPYQETNA-N	(2S)-N-[(2S)-3-methyl-1-{[4-(trifluoromethoxy)phenyl]amino}butan-2-yl]-4-(morpholin-4-yl)-4-oxo-2-phenylbutanamide::succinamide peptidomimetic, 31	11530								Curated from the literature by BindingDB	10.1016/j.bmcl.2007.02.049	17382545			Chatterjee, AK; Liu, H; Tully, DC; Guo, J; Epple, R; Russo, R; Williams, J; Roberts, M; Tuntland, T; Chang, J; Gordon, P; Hollenbeck, T; Tumanut, C; Li, J; Harris, JL	GNF	11283547	46519671
C29H25BrN6O4	InChI=1/C29H25BrN6O4/c30-23-8-4-5-19(13-23)14-26(29(40)32-24(16-31)15-25-17-36(35-34-25)18-27(37)38)33-28(39)22-11-9-21(10-12-22)20-6-2-1-3-7-20/h1-13,17,24,26H,14-15,18H2,(H,32,40)(H,33,39)(H,37,38)/t24-,26-/s2	XIVUPFVOZFGDGY-OXEVFYLTNA-N	CHEMBL3805560	11700								ChEMBL	10.1021/acsmedchemlett.5b00474	26985300			Schmitz, J; Li, T; Bartz, U; GÃ¼tschow, M	University of Bonn	127051318	341104670
C24H28ClFN4O2	InChI=1/C24H28ClFN4O2/c25-17-6-11-22-20(15-17)29-24(32-22)30-21(14-16-4-2-1-3-5-16)23(31)28-13-12-27-19-9-7-18(26)8-10-19/h6-11,15-16,21,27H,1-5,12-14H2,(H,28,31)(H,29,30)/t21-/s2	UVIURDAJPPTIKT-RNZRUAGMNA-N	(2S)-2-[(5-chloro-1,3-benzoxazol-2-yl)amino]-3-cyclohexyl-N-{2-[(4-fluorophenyl)amino]ethyl}propanamide::Heterocyclic arylaminoethyl amide, 7e	11800								Curated from the literature by BindingDB	10.1016/j.bmcl.2005.12.095	16446091			Tully, DC; Liu, H; Alper, PB; Chatterjee, AK; Epple, R; Roberts, MJ; Williams, JA; Nguyen, KT; Woodmansee, DH; Tumanut, C; Li, J; Spraggon, G; Chang, J; Tuntland, T; Harris, JL; Karanewsky, DS	GNF	11294094	46519625
C31H30N4O7	InChI=1/C31H30N4O7/c1-40-23-16-14-22(15-17-23)33-31(39)42-20-25-30(38)35(19-27(36)32-18-8-13-28(37)41-2)26-12-7-6-11-24(26)29(34-25)21-9-4-3-5-10-21/h3-17,25H,18-20H2,1-2H3,(H,32,36)(H,33,39)/b13-8+/t25-/s2	OHEJOLVWZJMOFE-JIIJUBCGNA-N	(R)-Methyl4-(2-(3-((4-methoxyphenylcarbamoyloxy)methyl)-2-oxo-5-phenyl-2,3-dihydro-1H-benzo[e][1,4]diazepin-1-yl)acetamido)but-2-enoate::CHEMBL1171635	12000								ChEMBL	10.1016/j.bmc.2010.06.010	20598553			Bova, F; Ettari, R; Micale, N; Carnovale, C; Schirmeister, T; Gelhaus, C; Leippe, M; Grasso, S; Zappala, M	Universit&#163; di Messina	49798883	104143874
C23H33N3O6S	InChI=1/C23H33N3O6S/c1-4-19-20(18(27)14-32-19)25-22(29)17(13-23(2)11-5-6-12-23)24-21(28)15-7-9-16(10-8-15)26-33(3,30)31/h7-10,17,19-20,26H,4-6,11-14H2,1-3H3,(H,24,28)(H,25,29)/t17-,19-,20+/s2	YOJBVDOLDVVFSO-VANWGATQNA-N	CHEMBL471972::N-[1-(2S-Ethyl-4-oxo-tetrahydro-furan-3S-ylcarbamoyl)-2S-(1-methyl-cyclopentyl)-ethyl]-4-methanesulfonylaminobenzamide	12000								ChEMBL	10.1016/j.bmc.2008.12.020	19124252			Ayesa, S; Lindquist, C; Agback, T; Benkestock, K; Classon, B; Henderson, I; Hewitt, E; Jansson, K; Kallin, A; Sheppard, D; Samuelsson, B	Medivir AB	44571298	104107551
C25H35N3O6S	InChI=1/C25H35N3O6S/c1-3-21-22(20(29)15-34-21)27-24(31)19(14-25(2)12-4-5-13-25)26-23(30)16-6-8-17(9-7-16)28-35(32,33)18-10-11-18/h6-9,18-19,21-22,28H,3-5,10-15H2,1-2H3,(H,26,30)(H,27,31)/t19-,21-,22+/s2	YJBKBVOKBCOKHA-SQIWIYQBNA-N	4-Cyclopropanesulfonylamino-N-[1-(2S-ethyl-4-oxo-tetrahydro-furan-3S-ylcarbamoyl)-2S-(1-methyl-cyclopentyl)-ethyl]-benzamide::CHEMBL479831	12000								ChEMBL	10.1016/j.bmc.2008.12.020	19124252			Ayesa, S; Lindquist, C; Agback, T; Benkestock, K; Classon, B; Henderson, I; Hewitt, E; Jansson, K; Kallin, A; Sheppard, D; Samuelsson, B	Medivir AB	44570671	104107154
C34H30N4O6	InChI=1/C34H30N4O6/c1-43-31(40)19-10-20-35-30(39)21-38-29-18-8-7-16-26(29)32(24-12-3-2-4-13-24)36-28(33(38)41)22-44-34(42)37-27-17-9-14-23-11-5-6-15-25(23)27/h2-19,28H,20-22H2,1H3,(H,35,39)(H,37,42)/b19-10+/t28-/s2	UAJOTLYJEAIKDS-QKPFTASWNA-N	(R)-Methyl4-(2-(3-((naphthalen-1-ylcarbamoyloxy)methyl)-2-oxo-5-phenyl-2,3-dihydro-1H-benzo[e][1,4]diazepin-1-yl)acetamido)but-2-enoate::CHEMBL1171636	12200								ChEMBL	10.1016/j.bmc.2010.06.010	20598553			Bova, F; Ettari, R; Micale, N; Carnovale, C; Schirmeister, T; Gelhaus, C; Leippe, M; Grasso, S; Zappala, M	Universit&#163; di Messina	49798886	104143875
C27H34N4O6S	InChI=1/C27H34N4O6S/c1-3-23-24(22(32)17-37-23)30-26(34)21(16-27(2)12-4-5-13-27)29-25(33)18-6-8-19(9-7-18)31-38(35,36)20-10-14-28-15-11-20/h6-11,14-15,21,23-24,31H,3-5,12-13,16-17H2,1-2H3,(H,29,33)(H,30,34)/t21-,23-,24+/s2	BSYYAVSXHHIAFT-ISVAFMPHNA-N	CHEMBL481424::N-[1-(2S-Ethyl-4-oxo-tetrahydro-furan-3S-ylcarbamoyl)-2S-(1-methyl-cyclopentyl)-ethyl]-4-(pyridine-4-sulfonylamino)-benzamide	13000								ChEMBL	10.1016/j.bmc.2008.12.020	19124252			Ayesa, S; Lindquist, C; Agback, T; Benkestock, K; Classon, B; Henderson, I; Hewitt, E; Jansson, K; Kallin, A; Sheppard, D; Samuelsson, B	Medivir AB	44571131	104107438
C26H33N3O6S2	InChI=1/C26H33N3O6S2/c1-3-21-23(20(30)16-35-21)28-25(32)19(15-26(2)12-4-5-13-26)27-24(31)17-8-10-18(11-9-17)29-37(33,34)22-7-6-14-36-22/h6-11,14,19,21,23,29H,3-5,12-13,15-16H2,1-2H3,(H,27,31)(H,28,32)/t19-,21-,23+/s2	KODUWBVRDNFSES-RIZSWIKDNA-N	CHEMBL482218::N-[1-(2S-Ethyl-4-oxo-tetrahydro-furan-3S-ylcarbamoyl)-2S-(1-methyl-cyclopentyl)-ethyl]-4-(thiophene-2-sulfonylamino)-benzamide	13000								ChEMBL	10.1016/j.bmc.2008.12.020	19124252			Ayesa, S; Lindquist, C; Agback, T; Benkestock, K; Classon, B; Henderson, I; Hewitt, E; Jansson, K; Kallin, A; Sheppard, D; Samuelsson, B	Medivir AB	44571212	104107473
C27H34N4O6S	InChI=1/C27H34N4O6S/c1-3-22-24(21(32)17-37-22)30-26(34)20(16-27(2)13-5-6-14-27)29-25(33)18-9-11-19(12-10-18)31-38(35,36)23-8-4-7-15-28-23/h4,7-12,15,20,22,24,31H,3,5-6,13-14,16-17H2,1-2H3,(H,29,33)(H,30,34)/t20-,22-,24+/s2	UNCVRLMOEPDIDB-WDDYRURGNA-N	CHEMBL480836::N-[1-(2S-Ethyl-4-oxo-tetrahydro-furan-3S-ylcarbamoyl)-2S-(1-methyl-cyclopentyl)-ethyl]-4-(pyridine-2-sulfonylamino)-benzamide	13000								ChEMBL	10.1016/j.bmc.2008.12.020	19124252			Ayesa, S; Lindquist, C; Agback, T; Benkestock, K; Classon, B; Henderson, I; Hewitt, E; Jansson, K; Kallin, A; Sheppard, D; Samuelsson, B	Medivir AB	44571173	104107457
C39H36ClF3N4O6S	InChI=1S/C39H36ClF3N4O6S/c1-2-54(51,52)22-21-29(19-17-26-11-5-3-6-12-26)44-35(48)24-47-34-16-10-9-15-30(34)36(27-13-7-4-8-14-27)45-33(37(47)49)25-53-38(50)46-32-20-18-28(40)23-31(32)39(41,42)43/h3-16,18,20-23,29,33H,2,17,19,24-25H2,1H3,(H,44,48)(H,46,50)/b22-21+/t29-,33+/m0/s1	SQGORGFXCWFDEK-QJYCUBOESA-N	CHEMBL403991	13500								ChEMBL	10.1021/jm701141u	18232656			Ettari, R; Nizi, E; Di Francesco, ME; Dude, MA; Pradel, G; Vicik, R; Schirmeister, T; Micale, N; Grasso, S; Zappala, M	University of Messina	24801230	160850665
C18H14N2O4	InChI=1S/C18H14N2O4/c1-10(21)24-17-7-12-6-15-16(23-9-22-15)8-14(12)18(20-17)11-2-4-13(19)5-3-11/h2-8H,9,19H2,1H3	TVXBMBSELOOKKI-UHFFFAOYSA-N	3-Acetoxy-1-(4-aminophenyl)-6,7-methylenedioxyisoquinoline::CHEMBL594178	13600								ChEMBL	10.1016/j.bmc.2009.08.013	19709887			Micale, N; Ettari, R; Schirmeister, T; Evers, A; Gelhaus, C; Leippe, M; Zappala, M; Grasso, S	Universit&#163; di Messina	46226622	104158645
C27H34N4O6S	InChI=1/C27H34N4O6S/c1-3-23-24(22(32)17-37-23)30-26(34)21(15-27(2)12-4-5-13-27)29-25(33)18-8-10-19(11-9-18)31-38(35,36)20-7-6-14-28-16-20/h6-11,14,16,21,23-24,31H,3-5,12-13,15,17H2,1-2H3,(H,29,33)(H,30,34)/t21-,23-,24+/s2	AVAXSGXOQJUXHZ-ISVAFMPHNA-N	CHEMBL480638::N-[1-(2S-Ethyl-4-oxo-tetrahydro-furan-3S-ylcarbamoyl)-2S-(1-methyl-cyclopentyl)-ethyl]-4-(pyridine-3-sulfonylamino)-benzamide	14000								ChEMBL	10.1016/j.bmc.2008.12.020	19124252			Ayesa, S; Lindquist, C; Agback, T; Benkestock, K; Classon, B; Henderson, I; Hewitt, E; Jansson, K; Kallin, A; Sheppard, D; Samuelsson, B	Medivir AB	44571132	104107439
C22H32N4O6S	InChI=1/C22H32N4O6S/c1-4-17-19(16(27)13-32-17)25-21(29)15(11-22(2)9-5-6-10-22)24-20(28)14-7-8-18(23-12-14)26-33(3,30)31/h7-8,12,15,17,19H,4-6,9-11,13H2,1-3H3,(H,23,26)(H,24,28)(H,25,29)/t15-,17-,19+/s2	SCQVTRFXCLAKRG-MFBGTAMNNA-N	CHEMBL519763::N-[1-(2S-Ethyl-4-oxo-tetrahydro-furan-3S-ylcarbamoyl)-2S-(1-methyl-cyclopentyl)-ethyl]-6-methanesulfonylaminonicotinamide	14000								ChEMBL	10.1016/j.bmc.2008.12.020	19124252			Ayesa, S; Lindquist, C; Agback, T; Benkestock, K; Classon, B; Henderson, I; Hewitt, E; Jansson, K; Kallin, A; Sheppard, D; Samuelsson, B	Medivir AB	44570917	104107344
C29H37N3O7S	InChI=1/C29H37N3O7S/c1-4-25-26(24(33)18-39-25)31-28(35)23(17-29(2)14-5-6-15-29)30-27(34)19-10-12-20(13-11-19)32-40(36,37)22-9-7-8-21(16-22)38-3/h7-13,16,23,25-26,32H,4-6,14-15,17-18H2,1-3H3,(H,30,34)(H,31,35)/t23-,25-,26+/s2	BTHLZKFLHOUZNZ-HDCLXKGUNA-N	CHEMBL475669::N-[1-(2S-Ethyl-4-oxo-tetrahydro-furan-3S-ylcarbamoyl)-2S-(1-methyl-cyclopentyl)-ethyl]-4-(3-methoxy-benzenesulfonylamino)-benzamide	14000								ChEMBL	10.1016/j.bmc.2008.12.020	19124252			Ayesa, S; Lindquist, C; Agback, T; Benkestock, K; Classon, B; Henderson, I; Hewitt, E; Jansson, K; Kallin, A; Sheppard, D; Samuelsson, B	Medivir AB	25242432	104107411
C16H21N3O5	InChI=1S/C16H21N3O5/c1-4-6-11(17-16(21)23-9-10(2)3)13(20)15-19-18-14(24-15)12-7-5-8-22-12/h5,7-8,10-11H,4,6,9H2,1-3H3,(H,17,21)/t11-/m0/s1	QSFFAUMRNCREGS-NSHDSACASA-N	CHEMBL210702	14000								ChEMBL	10.1016/j.bmcl.2006.03.001	16546382			Palmer, JT; Hirschbein, BL; Cheung, H; McCarter, J; Janc, JW; Yu, ZW; Wesolowski, G	Celera Genomics, Inc.	44412365	163359987
C36H30ClF3N4O7S	InChI=1/C36H30ClF3N4O7S/c1-50-25-13-15-26(16-14-25)52(48,49)19-7-18-41-32(45)21-44-31-11-6-5-10-27(31)33(23-8-3-2-4-9-23)42-30(34(44)46)22-51-35(47)43-29-17-12-24(37)20-28(29)36(38,39)40/h2-17,19-20,30H,18,21-22H2,1H3,(H,41,45)(H,43,47)/b19-7+	HRNWFMOUQSMTQH-FBCYGCLPNA-N	CHEMBL271992	14000								ChEMBL	10.1021/jm701141u	18232656			Ettari, R; Nizi, E; Di Francesco, ME; Dude, MA; Pradel, G; Vicik, R; Schirmeister, T; Micale, N; Grasso, S; Zappala, M	University of Messina	44457308	160850663
C17H23N3O5	InChI=1S/C17H23N3O5/c1-4-5-7-12(18-17(22)24-10-11(2)3)14(21)16-20-19-15(25-16)13-8-6-9-23-13/h6,8-9,11-12H,4-5,7,10H2,1-3H3,(H,18,22)/t12-/m0/s1	VJKUHFCRWLXJJW-LBPRGKRZSA-N	CHEMBL272374	14000								ChEMBL	10.1016/j.bmc.2007.11.015	18053726			Maryanoff, BE; Costanzo, MJ	Johnson&amp; Johnson Pharmaceutical Research&amp; Development	44452964	160853385
C22H33F3N4O4	InChI=1/C22H33F3N4O4/c1-15(14-26-16-5-7-17(8-6-16)33-22(23,24)25)27-19(30)18(13-21(2,3)4)28-20(31)29-9-11-32-12-10-29/h5-8,15,18,26H,9-14H2,1-4H3,(H,27,30)(H,28,31)/t15-,18-/s2	MCMLWTOYLYDICJ-YKHWREDPNA-N	(2S)-4,4-dimethyl-2-(morpholin-4-ylcarbonylamino)-N-[(2S)-1-{[4-(trifluoromethoxy)phenyl]amino}propan-2-yl]pentanamide::arylaminoethyl amide deriv. 34	14600								Curated from the literature by BindingDB	10.1016/j.bmcl.2006.07.033	16876402			Tully, DC; Liu, H; Chatterjee, AK; Alper, PB; Epple, R; Williams, JA; Roberts, MJ; Woodmansee, DH; Masick, BT; Tumanut, C; Li, J; Spraggon, G; Hornsby, M; Chang, J; Tuntland, T; Hollenbeck, T; Gordon, P; Harris, JL; Karanewsky, DS	GNF	23648407	46519725
C29H37N3O6S	InChI=1/C29H37N3O6S/c1-3-25-26(24(33)18-38-25)31-28(35)23(17-29(2)15-7-8-16-29)30-27(34)21-11-13-22(14-12-21)32-39(36,37)19-20-9-5-4-6-10-20/h4-6,9-14,23,25-26,32H,3,7-8,15-19H2,1-2H3,(H,30,34)(H,31,35)/t23-,25-,26+/s2	GMZOWRNWXUOCCS-HDCLXKGUNA-N	CHEMBL475062::N-[1-(2S-Ethyl-4-oxo-tetrahydro-furan-3S-ylcarbamoyl)-2S-(1-methyl-cyclopentyl)-ethyl]-4-phenylmethanesulfonylamino-benzamide	15000								ChEMBL	10.1016/j.bmc.2008.12.020	19124252			Ayesa, S; Lindquist, C; Agback, T; Benkestock, K; Classon, B; Henderson, I; Hewitt, E; Jansson, K; Kallin, A; Sheppard, D; Samuelsson, B	Medivir AB	44570719	104107185
C34H51N7O6	InChI=1S/C34H51N7O6/c1-7-10-23(27(42)32(46)37-21-13-14-21)38-31(45)26-22-12-9-11-20(22)18-41(26)33(47)28(34(4,5)6)40-30(44)25(19(3)8-2)39-29(43)24-17-35-15-16-36-24/h15-17,19-23,25-26,28H,7-14,18H2,1-6H3,(H,37,46)(H,38,45)(H,39,43)(H,40,44)/t19-,20?,22?,23-,25-,26-,28+/m0/s1	RVJBUCMHUAHGDW-GOWSVVPHSA-N	(S)-2-((S)-3,3-Dimethyl-2-{(S)-3-methyl-2-[(pyrazine-2-carbonyl)-amino]-pentanoylamino}-butyryl)-octahydro-cyclopenta[c]pyrrole-1-carboxylic acid (1-cyclopropylaminooxalyl-butyl)-amide::CHEMBL2371795	15000								ChEMBL	10.1016/j.bmcl.2004.07.007	15341970			Yip, Y; Victor, F; Lamar, J; Johnson, R; Wang, QM; Glass, JI; Yumibe, N; Wakulchik, M; Munroe, J; Chen, SH	Lilly Research Laboratory	73347119	104040784
C18H18F2O2	InChI=1S/C18H18F2O2/c1-12(2)11-13-7-8-15(18(20)17(13)19)14-5-3-4-6-16(14)22-10-9-21/h3-9,12H,10-11H2,1-2H3	DKFPXJJEONKADI-UHFFFAOYSA-N	2-{2-[2,3-difluoro-4-(2-methylpropyl)phenyl]phenoxy}acetaldehyde::Aldehyde Inhibitor, 12e	>15000						6.1	37	Curated from the literature by BindingDB	10.1021/jm070111+	17469812			Inagaki, H; Tsuruoka, H; Hornsby, M; Lesley, SA; Spraggon, G; Ellman, JA	University of California at Berkeley	16720100	46519504
C22H31N5OS	InChI=1/C22H31N5OS/c1-4-5-6-19(13-23)27-14-20(25-26-27)22(3,18-9-7-16(2)8-10-18)24-21(28)17-11-12-29-15-17/h11-12,14-16,18-19H,4-10H2,1-3H3,(H,24,28)/t16-,18?,19-,22-/s2	GEOZVEILQGZHSF-IBGVCNCPNA-N	1, 2, 3 -Triazole Nitrile Inhibitor, 11e::N-[(1S)-1-{1-[(1S)-1-cyanopentyl]-1H-1,2,3-triazol-4-yl}-1-(4-methylcyclohexyl)ethyl]thiophene-3-carboxamide	>15000						6.1	37	Curated from the literature by BindingDB	10.1021/jm060701s	17034136			Patterson, AW; Wood, WJ; Hornsby, M; Lesley, S; Spraggon, G; Ellman, JA	University of California at Berkeley	16090563	46519501
C23H30F3N3O6S	InChI=1/C23H30F3N3O6S/c1-3-18-19(17(30)13-35-18)28-21(32)16(12-22(2)10-4-5-11-22)27-20(31)14-6-8-15(9-7-14)29-36(33,34)23(24,25)26/h6-9,16,18-19,29H,3-5,10-13H2,1-2H3,(H,27,31)(H,28,32)/t16-,18-,19+/s2	UUBUEFKXOTVGTJ-RDPBGZEKNA-N	CHEMBL519633::N-[1-(2S-Ethyl-4-oxo-tetrahydro-furan-3S-ylcarbamoyl)-2S-(1-methyl-cyclopentyl)-ethyl]-4-trifluoromethanesulfonylamino-benzamide	15000								ChEMBL	10.1016/j.bmc.2008.12.020	19124252			Ayesa, S; Lindquist, C; Agback, T; Benkestock, K; Classon, B; Henderson, I; Hewitt, E; Jansson, K; Kallin, A; Sheppard, D; Samuelsson, B	Medivir AB	44571360	104107618
C23H33N3O6S	InChI=1/C23H33N3O6S/c1-4-19-20(18(27)14-32-19)26-22(29)17(13-23(2)10-5-6-11-23)25-21(28)15-8-7-9-16(12-15)33(30,31)24-3/h7-9,12,17,19-20,24H,4-6,10-11,13-14H2,1-3H3,(H,25,28)(H,26,29)/t17-,19-,20+/s2	AYFRUPJRCLMPCX-VANWGATQNA-N	CHEMBL482168::N-[1-(2S-Ethyl-4-oxo-tetrahydro-furan-3S-ylcarbamoyl)-2S-(1-methyl-cyclopentyl)-ethyl]-3-methylsulfamoyl-benzamide	15000								ChEMBL	10.1016/j.bmc.2008.12.020	19124252			Ayesa, S; Lindquist, C; Agback, T; Benkestock, K; Classon, B; Henderson, I; Hewitt, E; Jansson, K; Kallin, A; Sheppard, D; Samuelsson, B	Medivir AB	44571326	104107585
C26H32FN3O5R	InChI=1/C27H34FN3O5/c1-27(2,3)15-22(30-25(34)18-6-5-7-21(13-18)36-4)26(35)29-20(14-24(32)33)16-31-11-10-17-12-19(28)8-9-23(17)31/h5-9,12-13,20,22H,10-11,14-16H2,1-4H3,(H,29,35)(H,30,34)(H,32,33)/t20-,22-/s2	YLLKTSVLFWTXPB-MGRUGCKGNA-N	(3S)-4-(5-fluoro-2,3-dihydro-1H-indol-1-yl)-3-[(2S)-2-[(3-methoxyphenyl)formamido]-4,4-dimethylpentanamido]butanoic acid::arylaminoethyl amide compound 11	>15000								Curated from the literature by BindingDB	10.1016/j.bmcl.2005.12.056	16412634			Alper, PB; Liu, H; Chatterjee, AK; Nguyen, KT; Tully, DC; Tumanut, C; Li, J; Harris, JL; Tuntland, T; Chang, J; Gordon, P; Hollenbeck, T; Karanewsky, DS	GNF	11496988	46519618
C25H37N3O6S	InChI=1/C25H37N3O6S/c1-5-21-22(20(29)15-34-21)27-24(31)19(14-25(4)12-6-7-13-25)26-23(30)17-8-10-18(11-9-17)28-35(32,33)16(2)3/h8-11,16,19,21-22,28H,5-7,12-15H2,1-4H3,(H,26,30)(H,27,31)/t19-,21-,22+/s2	PYUCRBRSVPPZAU-SQIWIYQBNA-N	CHEMBL482348::N-[1-(2S-Ethyl-4-oxo-tetrahydro-furan-3S-ylcarbamoyl)-2S-(1-methyl-cyclopentyl)-ethyl]-4-(propane-2-sulfonylamino)-benzamide	15000								ChEMBL	10.1016/j.bmc.2008.12.020	19124252			Ayesa, S; Lindquist, C; Agback, T; Benkestock, K; Classon, B; Henderson, I; Hewitt, E; Jansson, K; Kallin, A; Sheppard, D; Samuelsson, B	Medivir AB	44571361	104107619
C29H38FN3O4	InChI=1/C29H38FN3O4/c1-37-25-9-5-8-22(17-25)28(35)32-26(12-10-20-6-3-2-4-7-20)29(36)31-24(19-34)18-33-15-14-21-16-23(30)11-13-27(21)33/h5,8-9,11,13,16-17,20,24,26,34H,2-4,6-7,10,12,14-15,18-19H2,1H3,(H,31,36)(H,32,35)/t24-,26+/s2	MVXHEBDPHVJIEJ-LIIQWTDENA-N	(2S)-4-cyclohexyl-N-[(2R)-1-(5-fluoro-2,3-dihydro-1H-indol-1-yl)-3-hydroxypropan-2-yl]-2-[(3-methoxyphenyl)formamido]butanamide::arylaminoethyl amide, 8i	15530								Curated from the literature by BindingDB	10.1016/j.bmcl.2005.12.056	16412634			Alper, PB; Liu, H; Chatterjee, AK; Nguyen, KT; Tully, DC; Tumanut, C; Li, J; Harris, JL; Tuntland, T; Chang, J; Gordon, P; Hollenbeck, T; Karanewsky, DS	GNF	23648352	46519609
C24H36N4O6S	InChI=1/C24H36N4O6S/c1-5-20-21(19(29)15-34-20)26-23(31)18(14-24(2)12-6-7-13-24)25-22(30)16-8-10-17(11-9-16)27-35(32,33)28(3)4/h8-11,18,20-21,27H,5-7,12-15H2,1-4H3,(H,25,30)(H,26,31)/t18-,20-,21+/s2	JUBANRFPTYBEFO-HZWUGFIUNA-N	4-(N-Dimethylamino)-sulfonylamino-N-[1-(2S-ethyl-4-oxo-tetrahydro-furan-3S-ylcarbamoyl)-2S-(1-methyl-cyclopentyl)-ethyl]-benzamide::CHEMBL521115	16000								ChEMBL	10.1016/j.bmc.2008.12.020	19124252			Ayesa, S; Lindquist, C; Agback, T; Benkestock, K; Classon, B; Henderson, I; Hewitt, E; Jansson, K; Kallin, A; Sheppard, D; Samuelsson, B	Medivir AB	44570673	104107156
C27H36N4O6S2	InChI=1/C27H36N4O6S2/c1-5-22-23(21(32)15-37-22)30-25(34)20(14-27(4)12-6-7-13-27)29-24(33)18-8-10-19(11-9-18)31-39(35,36)26-16(2)28-17(3)38-26/h8-11,20,22-23,31H,5-7,12-15H2,1-4H3,(H,29,33)(H,30,34)/t20-,22-,23+/s2	DJRVVLWXUBGPPP-CPNRMYNTNA-N	4-(2,4-Dimethyl-thiazole-5-sulfonylamino)-N-[1-(2S-ethyl-4-oxo-tetrahydro-furan-3S-ylcarbamoyl)-2S-(1-methyl-cyclopentyl)-ethyl]-benzamide::CHEMBL474458	16000								ChEMBL	10.1016/j.bmc.2008.12.020	19124252			Ayesa, S; Lindquist, C; Agback, T; Benkestock, K; Classon, B; Henderson, I; Hewitt, E; Jansson, K; Kallin, A; Sheppard, D; Samuelsson, B	Medivir AB	25242431	104107511
C24H27N3O5	InChI=1S/C24H27N3O5/c28-20-19(21(26-20)32-18-12-6-2-7-13-18)25-22(29)24(14-8-3-9-15-24)27-23(30)31-16-17-10-4-1-5-11-17/h1-2,4-7,10-13,19,21H,3,8-9,14-16H2,(H,25,29)(H,26,28)(H,27,30)/t19-,21-/m1/s1	AOOLAAKZAJVJMI-TZIWHRDSSA-N	CHEMBL64245::[1-((3S,4R)-2-Oxo-4-phenoxy-azetidin-3-ylcarbamoyl)-cyclohexyl]-carbamic acid benzyl ester	16000								ChEMBL	10.1016/s0960-894x(03)00304-4	12781193			Setti, EL; Davis, D; Chung, T; McCarter, J	Ligand Pharmaceuticals	44304861	104020734
C27H36N2O5	InChI=1S/C27H36N2O5/c1-4-33-19-25(30)23(16-15-21-11-7-5-8-12-21)28-26(31)24(17-20(2)3)29-27(32)34-18-22-13-9-6-10-14-22/h5-14,20,23-24H,4,15-19H2,1-3H3,(H,28,31)(H,29,32)/t23-,24-/m0/s1	BYVCMSDJMRGLSL-ZEQRLZLVSA-N	CHEMBL327290::[(S)-1-((S)-3-Ethoxy-2-oxo-1-phenethyl-propylcarbamoyl)-3-methyl-butyl]-carbamic acid benzyl ester	16700								ChEMBL	10.1016/s0960-894x(02)00611-x	12270170			Mendonca, RV; Venkatraman, S; Palmer, JT	Celera	44329643	104012312
C26H34N4O6S2	InChI=1/C26H34N4O6S2/c1-4-21-22(20(31)15-36-21)29-24(33)19(13-26(3)11-5-6-12-26)28-23(32)17-7-9-18(10-8-17)30-38(34,35)25-27-14-16(2)37-25/h7-10,14,19,21-22,30H,4-6,11-13,15H2,1-3H3,(H,28,32)(H,29,33)/t19-,21-,22+/s2	YURRZFQQYWIPGX-SQIWIYQBNA-N	CHEMBL481986::N-[1-(2S-Ethyl-4-oxo-tetrahydro-furan-3S-ylcarbamoyl)-2S-(1-methyl-cyclopentyl)-ethyl]-4-(5-methyl-thiazole-2-sulfonylamino)-benzamide	17000								ChEMBL	10.1016/j.bmc.2008.12.020	19124252			Ayesa, S; Lindquist, C; Agback, T; Benkestock, K; Classon, B; Henderson, I; Hewitt, E; Jansson, K; Kallin, A; Sheppard, D; Samuelsson, B	Medivir AB	44571255	104107512
C24H35N3O6S	InChI=1/C24H35N3O6S/c1-4-20-21(19(28)15-33-20)26-23(30)18(14-24(3)12-6-7-13-24)25-22(29)16-8-10-17(11-9-16)27-34(31,32)5-2/h8-11,18,20-21,27H,4-7,12-15H2,1-3H3,(H,25,29)(H,26,30)/t18-,20-,21+/s2	NQJRWXSEROIEBL-HZWUGFIUNA-N	4-Ethanesulfonylamino-N-[1-(2S-ethyl-4-oxo-tetrahydro-furan-3S-ylcarbamoyl)-2S-(1-methyl-cyclopentyl)-ethyl]-benzamide::CHEMBL480381	17000								ChEMBL	10.1016/j.bmc.2008.12.020	19124252			Ayesa, S; Lindquist, C; Agback, T; Benkestock, K; Classon, B; Henderson, I; Hewitt, E; Jansson, K; Kallin, A; Sheppard, D; Samuelsson, B	Medivir AB	44571358	104107616
C30H34F3N3O4	InChI=1/C30H34F3N3O4/c1-39-24-12-10-23(11-13-24)34-16-17-35-28(37)25(18-20-6-3-2-4-7-20)36-29(38)27-15-14-26(40-27)21-8-5-9-22(19-21)30(31,32)33/h5,8-15,19-20,25,34H,2-4,6-7,16-18H2,1H3,(H,35,37)(H,36,38)/t25-/s2	NZOFHAVIEGVENV-KSYWNVGFNA-N	(2S)-3-cyclohexyl-N-{2-[(4-methoxyphenyl)amino]ethyl}-2-({5-[3-(trifluoromethyl)phenyl]furan-2-yl}formamido)propanamide::arylaminoethyl amide, 20	>17400								Curated from the literature by BindingDB	10.1016/j.bmcl.2005.08.017	16183279			Liu, H; Tully, DC; Epple, R; Bursulaya, B; Li, J; Harris, JL; Williams, JA; Russo, R; Tumanut, C; Roberts, MJ; Alper, PB; He, Y; Karanewsky, DS	GNF	11649751	46519595
C31H40FN3O5R	InChI=1/C32H42FN3O5/c33-27-11-12-29-26(20-27)13-14-36(29)21-28(23-40-22-25-9-5-2-6-10-25)34-32(38)41-30(19-24-7-3-1-4-8-24)31(37)35-15-17-39-18-16-35/h2,5-6,9-12,20,24,28,30H,1,3-4,7-8,13-19,21-23H2,(H,34,38)/t28-,30+/s2	YVNKVURFOBPKHU-UUZOHGHPNA-N	(2S)-3-cyclohexyl-1-(morpholin-4-yl)-1-oxopropan-2-yl N-[(2R)-1-(benzyloxy)-3-(5-fluoro-2,3-dihydro-1H-indol-1-yl)propan-2-yl]carbamate::Arylaminoethyl carbamate, 10	17700								Curated from the literature by BindingDB	10.1016/j.bmcl.2006.07.032	16876407			Tully, DC; Liu, H; Chatterjee, AK; Alper, PB; Williams, JA; Roberts, MJ; Mutnick, D; Woodmansee, DH; Hollenbeck, T; Gordon, P; Chang, J; Tuntland, T; Tumanut, C; Li, J; Harris, JL; Karanewsky, DS	GNF	11421700	46519685
C23H32N4O6	InChI=1S/C23H32N4O6/c1-5-10-15(17(28)19-27-26-18(32-19)16-11-9-14-31-16)24-20(29)23(12-7-6-8-13-23)25-21(30)33-22(2,3)4/h9,11,14-15H,5-8,10,12-13H2,1-4H3,(H,24,29)(H,25,30)/t15-/m0/s1	CMCVBOBNUPQRNQ-HNNXBMFYSA-N	CHEMBL209216	18000								ChEMBL	10.1016/j.bmcl.2006.03.001	16546382			Palmer, JT; Hirschbein, BL; Cheung, H; McCarter, J; Janc, JW; Yu, ZW; Wesolowski, G	Celera Genomics, Inc.	44412440	163359997
C25H36F3N3O4	InChI=1/C25H36F3N3O4/c1-18(17-29-21-7-9-22(10-8-21)35-25(26,27)28)30-24(33)20(15-19-5-3-2-4-6-19)16-23(32)31-11-13-34-14-12-31/h7-10,18-20,29H,2-6,11-17H2,1H3,(H,30,33)/t18-,20+/s2	LMIDTIHLIAUTKA-HOFUVJEBNA-N	(2R)-2-(cyclohexylmethyl)-4-(morpholin-4-yl)-4-oxo-N-[(2S)-1-{[4-(trifluoromethoxy)phenyl]amino}propan-2-yl]butanamide::succinamide peptidomimetic, 9	18900								Curated from the literature by BindingDB	10.1016/j.bmcl.2007.02.049	17382545			Chatterjee, AK; Liu, H; Tully, DC; Guo, J; Epple, R; Russo, R; Williams, J; Roberts, M; Tuntland, T; Chang, J; Gordon, P; Hollenbeck, T; Tumanut, C; Li, J; Harris, JL	GNF	11225780	46519649
C28H29F3N4O5	InChI=1S/C28H29F3N4O5/c1-2-9-21(22(36)25-35-34-24(39-25)19-10-5-3-6-11-19)32-26(38)27(16-7-4-8-17-27)33-23(37)18-12-14-20(15-13-18)40-28(29,30)31/h3,5-6,10-15,21H,2,4,7-9,16-17H2,1H3,(H,32,38)(H,33,37)/t21-/m0/s1	IVMAUBHAANPYCK-NRFANRHFSA-N	CHEMBL211050	19000								ChEMBL	10.1016/j.bmc.2007.11.015	18053726			Maryanoff, BE; Costanzo, MJ	Johnson&amp; Johnson Pharmaceutical Research&amp; Development	10144235	160853383
C28H29F3N4O5	InChI=1S/C28H29F3N4O5/c1-2-9-21(22(36)25-35-34-24(39-25)19-10-5-3-6-11-19)32-26(38)27(16-7-4-8-17-27)33-23(37)18-12-14-20(15-13-18)40-28(29,30)31/h3,5-6,10-15,21H,2,4,7-9,16-17H2,1H3,(H,32,38)(H,33,37)/t21-/m0/s1	IVMAUBHAANPYCK-NRFANRHFSA-N	CHEMBL211050	19000								ChEMBL	10.1016/j.bmcl.2006.03.001	16546382			Palmer, JT; Hirschbein, BL; Cheung, H; McCarter, J; Janc, JW; Yu, ZW; Wesolowski, G	Celera Genomics, Inc.	10144235	160853383
C23H21ClN4O4	InChI=1/C23H21ClN4O4/c24-17-12-15-5-6-19(17)32-11-2-1-9-28-10-3-4-16(22(28)31)20(29)26-18(13-15)21(30)27-23(14-25)7-8-23/h1-6,10,12,18H,7-9,11,13H2,(H,26,29)(H,27,30)/b2-1+/t18-/s2	CCXJCTFWPYNFQK-VEVMUSCANA-N	CHEMBL4073811	>20000								ChEMBL		29590750			Giroud, M; Dietzel, U; Anselm, L; Banner, D; Kuglstatter, A; Benz, J; Blanc, JB; Gaufreteau, D; Liu, H; Lin, X; Stich, A; Kuhn, B; Schuler, F; Kaiser, M; Brun, R; Schirmeister, T; Kisker, C; Diederich, F; Haap, W	ETH Zurich	137641334	404341565
C26H39N3O6S	InChI=1/C26H39N3O6S/c1-4-6-15-36(33,34)29-19-11-9-18(10-12-19)24(31)27-20(16-26(3)13-7-8-14-26)25(32)28-23-21(30)17-35-22(23)5-2/h9-12,20,22-23,29H,4-8,13-17H2,1-3H3,(H,27,31)(H,28,32)/t20-,22-,23+/s2	RPTVKXZZMRFLSY-CPNRMYNTNA-N	4-(Butane-1-sulfonylamino)-N-[1-(2S-ethyl-4-oxo-tetrahydro-furan-3S-ylcarbamoyl)-2S-(1-methyl-cyclopentyl)-ethyl]-benzamide::CHEMBL519115	21000								ChEMBL	10.1016/j.bmc.2008.12.020	19124252			Ayesa, S; Lindquist, C; Agback, T; Benkestock, K; Classon, B; Henderson, I; Hewitt, E; Jansson, K; Kallin, A; Sheppard, D; Samuelsson, B	Medivir AB	44571359	104107617
C35H28ClF3N4O6S	InChI=1S/C35H28ClF3N4O6S/c36-24-16-17-28(27(20-24)35(37,38)39)42-34(46)49-22-29-33(45)43(21-31(44)40-18-9-19-50(47,48)25-12-5-2-6-13-25)30-15-8-7-14-26(30)32(41-29)23-10-3-1-4-11-23/h1-17,19-20,29H,18,21-22H2,(H,40,44)(H,42,46)/b19-9+/t29-/m1/s1	RNHSSDNFJFFHOV-CVBWCKDCSA-N	CHEMBL408071	21900								ChEMBL	10.1021/jm701141u	18232656			Ettari, R; Nizi, E; Di Francesco, ME; Dude, MA; Pradel, G; Vicik, R; Schirmeister, T; Micale, N; Grasso, S; Zappala, M	University of Messina	24800875	160850669
C22H23N5O3S	InChI=1/C22H23N5O3S/c1-14(2)13-17(20(28)24-11-10-23)27(3)22(29)16-8-6-15(7-9-16)19-25-21(30-26-19)18-5-4-12-31-18/h4-9,12,14,17H,11,13H2,1-3H3,(H,24,28)/t17-/s2	YTRUVEXJHJGKRP-AGDOHHJYNA-N	CHEMBL1651360::N-{4-[5-(2-Thienyl)-1,2,4-oxadiazol-3-yl]benzoyl}-N-methylleucyl-glycine-nitrile	>22000								ChEMBL	10.1021/jm101272p	21128614			Frizler, M; Lohr, F; Furtmann, N; Klas, J; Gutschow, M	University of Bonn	50994141	125085390
C26H34N2O5	InChI=1S/C26H34N2O5/c1-19(2)16-23(28-26(31)33-17-21-12-8-5-9-13-21)25(30)27-22(24(29)18-32-3)15-14-20-10-6-4-7-11-20/h4-13,19,22-23H,14-18H2,1-3H3,(H,27,30)(H,28,31)/t22-,23-/m0/s1	LFBQUZAMAXVHFV-GOTSBHOMSA-N	CHEMBL100095::[(S)-1-((S)-3-Methoxy-2-oxo-1-phenethyl-propylcarbamoyl)-3-methyl-butyl]-carbamic acid benzyl ester	22300								ChEMBL	10.1016/s0960-894x(02)00611-x	12270170			Mendonca, RV; Venkatraman, S; Palmer, JT	Celera	9825191	104012315
C24H35N3O6S	InChI=1/C24H35N3O6S/c1-5-20-21(19(28)14-33-20)26-23(30)18(13-24(3)10-6-7-11-24)25-22(29)17-9-8-16(12-15(17)2)27-34(4,31)32/h8-9,12,18,20-21,27H,5-7,10-11,13-14H2,1-4H3,(H,25,29)(H,26,30)/t18-,20-,21+/s2	QCRGWTCBYZUSJE-HZWUGFIUNA-N	CHEMBL516749::N-[1-(2S-Ethyl-4-oxo-tetrahydro-furan-3S-ylcarbamoyl)-2S-(1-methyl-cyclopentyl)-ethyl]-4-methanesulfonylamino-2-methyl-benzamide	23000								ChEMBL	10.1016/j.bmc.2008.12.020	19124252			Ayesa, S; Lindquist, C; Agback, T; Benkestock, K; Classon, B; Henderson, I; Hewitt, E; Jansson, K; Kallin, A; Sheppard, D; Samuelsson, B	Medivir AB	44570836	104107268
C27H33ClN4O6S	InChI=1/C27H33ClN4O6S/c1-3-21-23(20(33)16-38-21)31-26(35)19(15-27(2)12-4-5-13-27)30-25(34)17-8-10-18(11-9-17)32-39(36,37)22-7-6-14-29-24(22)28/h6-11,14,19,21,23,32H,3-5,12-13,15-16H2,1-2H3,(H,30,34)(H,31,35)/t19-,21-,23+/s2	BBMJJSLSNUWCEV-RIZSWIKDNA-N	4-(2-Chloro-pyridine-3-sulfonylamino)-N-[1-(2S-ethyl-4-oxo-tetrahydro-furan-3S-ylcarbamoyl)-2S-(1-methyl-cyclopentyl)-ethyl]-benzamide::CHEMBL515251	23000								ChEMBL	10.1016/j.bmc.2008.12.020	19124252			Ayesa, S; Lindquist, C; Agback, T; Benkestock, K; Classon, B; Henderson, I; Hewitt, E; Jansson, K; Kallin, A; Sheppard, D; Samuelsson, B	Medivir AB	44571175	104107459
C26H35N5O6S	InChI=1/C26H35N5O6S/c1-4-21-22(20(32)16-37-21)29-24(34)19(15-26(2)11-5-6-12-26)28-23(33)17-7-9-18(10-8-17)30-38(35,36)25-27-13-14-31(25)3/h7-10,13-14,19,21-22,30H,4-6,11-12,15-16H2,1-3H3,(H,28,33)(H,29,34)/t19-,21-,22+/s2	OZAJPIULESPARZ-SQIWIYQBNA-N	CHEMBL519136::N-[1-(2S-Ethyl-4-oxo-tetrahydro-furan-3S-ylcarbamoyl)-2S-(1-methyl-cyclopentyl)-ethyl]-4-(1-methyl-1H-imidazole-2-sulfonylamino)-benzamide	24000								ChEMBL	10.1016/j.bmc.2008.12.020	19124252			Ayesa, S; Lindquist, C; Agback, T; Benkestock, K; Classon, B; Henderson, I; Hewitt, E; Jansson, K; Kallin, A; Sheppard, D; Samuelsson, B	Medivir AB	44571213	104107474
C23H33N3O6S	InChI=1/C23H33N3O6S/c1-4-19-20(18(27)14-32-19)26-22(29)17(13-23(2)11-5-6-12-23)25-21(28)15-7-9-16(10-8-15)33(30,31)24-3/h7-10,17,19-20,24H,4-6,11-14H2,1-3H3,(H,25,28)(H,26,29)/t17-,19-,20+/s2	FUPOZVCALWJWNA-VANWGATQNA-N	CHEMBL482167::N-[1-(2S-Ethyl-4-oxo-tetrahydro-furan-3S-ylcarbamoyl)-2S-(1-methyl-cyclopentyl)-ethyl]-4-methylsulfamoyl-benzamide	27000								ChEMBL	10.1016/j.bmc.2008.12.020	19124252			Ayesa, S; Lindquist, C; Agback, T; Benkestock, K; Classon, B; Henderson, I; Hewitt, E; Jansson, K; Kallin, A; Sheppard, D; Samuelsson, B	Medivir AB	44571325	104107584
C26H34N4O6S2	InChI=1/C26H34N4O6S2/c1-4-21-22(20(31)14-36-21)29-24(33)19(13-26(3)11-5-6-12-26)28-23(32)17-7-9-18(10-8-17)30-38(34,35)25-27-16(2)15-37-25/h7-10,15,19,21-22,30H,4-6,11-14H2,1-3H3,(H,28,32)(H,29,33)/t19-,21-,22+/s2	RAWKRQUFGGLXQI-SQIWIYQBNA-N	CHEMBL481433::N-[1-(2S-Ethyl-4-oxo-tetrahydro-furan-3S-ylcarbamoyl)-2S-(1-methyl-cyclopentyl)-ethyl]-4-(4-methyl-thiazole-2-sulfonylamino)-benzamide	27000								ChEMBL	10.1016/j.bmc.2008.12.020	19124252			Ayesa, S; Lindquist, C; Agback, T; Benkestock, K; Classon, B; Henderson, I; Hewitt, E; Jansson, K; Kallin, A; Sheppard, D; Samuelsson, B	Medivir AB	44571214	104107475
C20H21N3O5	InChI=1S/C20H21N3O5/c1-2-3-10-15(21-20(25)27-13-14-8-5-4-6-9-14)17(24)19-23-22-18(28-19)16-11-7-12-26-16/h4-9,11-12,15H,2-3,10,13H2,1H3,(H,21,25)/t15-/m0/s1	KDFFVZAWFLBDPT-HNNXBMFYSA-N	CHEMBL411498	28000								ChEMBL	10.1016/j.bmc.2007.11.015	18053726			Maryanoff, BE; Costanzo, MJ	Johnson&amp; Johnson Pharmaceutical Research&amp; Development	44452963	160853391
C19H19N3O5	InChI=1S/C19H19N3O5/c1-2-7-14(20-19(24)26-12-13-8-4-3-5-9-13)16(23)18-22-21-17(27-18)15-10-6-11-25-15/h3-6,8-11,14H,2,7,12H2,1H3,(H,20,24)/t14-/m0/s1	WRMKMRQOTNABKR-AWEZNQCLSA-N	CHEMBL210759	28000								ChEMBL	10.1016/j.bmcl.2006.03.001	16546382			Palmer, JT; Hirschbein, BL; Cheung, H; McCarter, J; Janc, JW; Yu, ZW; Wesolowski, G	Celera Genomics, Inc.	44412355	163360004
C24H35N3O7S	InChI=1/C24H35N3O7S/c1-5-19-21(18(28)14-34-19)26-23(30)17(13-24(2)10-6-7-11-24)25-22(29)16-9-8-15(12-20(16)33-3)27-35(4,31)32/h8-9,12,17,19,21,27H,5-7,10-11,13-14H2,1-4H3,(H,25,29)(H,26,30)/t17-,19-,21+/s2	DOPWKZJMYVHQGX-HSNFIPHSNA-N	CHEMBL479460::N-[1-(2S-Ethyl-4-oxo-tetrahydro-furan-3S-ylcarbamoyl)-2S-(1-methyl-cyclopentyl)-ethyl]-4-methanesulfonylamino-2-methoxy-benzamide	29000								ChEMBL	10.1016/j.bmc.2008.12.020	19124252			Ayesa, S; Lindquist, C; Agback, T; Benkestock, K; Classon, B; Henderson, I; Hewitt, E; Jansson, K; Kallin, A; Sheppard, D; Samuelsson, B	Medivir AB	44570834	104107266
C31H25Cl2F3N4O6	InChI=1/C31H25Cl2F3N4O6/c1-45-27(42)8-5-13-37-26(41)16-40-25-12-10-19(32)14-21(25)28(18-6-3-2-4-7-18)38-24(29(40)43)17-46-30(44)39-23-11-9-20(33)15-22(23)31(34,35)36/h2-12,14-15,24H,13,16-17H2,1H3,(H,37,41)(H,39,44)/b8-5+/t24-/s2	YLRYZOGPSPNUJU-NFAYEDBFNA-N	(R)-Methyl4-(2-(7-chloro-3-((4-chloro-2-(trifluoromethyl)phenylcarbamoyloxy)methyl-2-oxo-5-phenyl-2,3-dihydro-1Hbenzo[e][1,4]diazepin-1-yl)acetamido)but-2-enoate::CHEMBL1171804	29800								ChEMBL	10.1016/j.bmc.2010.06.010	20598553			Bova, F; Ettari, R; Micale, N; Carnovale, C; Schirmeister, T; Gelhaus, C; Leippe, M; Grasso, S; Zappala, M	Universit&#163; di Messina	49798905	104143871
C25H36FN3O4	InChI=1/C25H36FN3O4/c1-18(17-29-10-9-20-16-21(26)7-8-22(20)29)27-25(31)33-23(15-19-5-3-2-4-6-19)24(30)28-11-13-32-14-12-28/h7-8,16,18-19,23H,2-6,9-15,17H2,1H3,(H,27,31)/t18-,23-/s2	UHWUDNGZHRLVOI-FHOZDOBVNA-N	(2S)-3-cyclohexyl-1-(morpholin-4-yl)-1-oxopropan-2-yl N-[(2S)-1-(5-fluoro-2,3-dihydro-1H-indol-1-yl)propan-2-yl]carbamate::Arylaminoethyl carbamate, 3	>30000								Curated from the literature by BindingDB	10.1016/j.bmcl.2006.07.032	16876407			Tully, DC; Liu, H; Chatterjee, AK; Alper, PB; Williams, JA; Roberts, MJ; Mutnick, D; Woodmansee, DH; Hollenbeck, T; Gordon, P; Chang, J; Tuntland, T; Tumanut, C; Li, J; Harris, JL; Karanewsky, DS	GNF	23648370	46519682
C24H34FN3O4	InChI=1/C24H34FN3O4/c25-20-6-7-21-19(17-20)8-10-27(21)11-9-26-24(30)32-22(16-18-4-2-1-3-5-18)23(29)28-12-14-31-15-13-28/h6-7,17-18,22H,1-5,8-16H2,(H,26,30)/t22-/s2	GDNNTWIIBVVEBQ-ANBDAQEENA-N	(2S)-3-cyclohexyl-1-(morpholin-4-yl)-1-oxopropan-2-yl N-[2-(5-fluoro-2,3-dihydro-1H-indol-1-yl)ethyl]carbamate::Arylaminoethyl carbamate, 8	>30000								Curated from the literature by BindingDB	10.1016/j.bmcl.2006.07.032	16876407			Tully, DC; Liu, H; Chatterjee, AK; Alper, PB; Williams, JA; Roberts, MJ; Mutnick, D; Woodmansee, DH; Hollenbeck, T; Gordon, P; Chang, J; Tuntland, T; Tumanut, C; Li, J; Harris, JL; Karanewsky, DS	GNF	23648371	46519683
C29H42FN3O4	InChI=1/C29H42FN3O4/c1-29(2)19-33(25-11-10-22(30)17-23(25)29)18-24(21-8-9-21)31-28(35)37-26(16-20-6-4-3-5-7-20)27(34)32-12-14-36-15-13-32/h10-11,17,20-21,24,26H,3-9,12-16,18-19H2,1-2H3,(H,31,35)/t24-,26+/s2	XAXXJCXWAJJGKZ-LIIQWTDENA-N	(2S)-3-cyclohexyl-1-(morpholin-4-yl)-1-oxopropan-2-yl N-[(1S)-1-cyclopropyl-2-(5-fluoro-3,3-dimethyl-2,3-dihydro-1H-indol-1-yl)ethyl]carbamate::Arylaminoethyl carbamate, 19	>30000								Curated from the literature by BindingDB	10.1016/j.bmcl.2006.07.032	16876407			Tully, DC; Liu, H; Chatterjee, AK; Alper, PB; Williams, JA; Roberts, MJ; Mutnick, D; Woodmansee, DH; Hollenbeck, T; Gordon, P; Chang, J; Tuntland, T; Tumanut, C; Li, J; Harris, JL; Karanewsky, DS	GNF	23648379	46519693
C27H38FN3O4	InChI=1/C27H38FN3O4/c1-19(17-31-18-27(9-10-27)22-16-21(28)7-8-23(22)31)29-26(33)35-24(15-20-5-3-2-4-6-20)25(32)30-11-13-34-14-12-30/h7-8,16,19-20,24H,2-6,9-15,17-18H2,1H3,(H,29,33)/t19-,24-/s2	STUFXVTWLOTSDC-OUNGTCIYNA-N	(2S)-3-cyclohexyl-1-(morpholin-4-yl)-1-oxopropan-2-yl N-[(2S)-1-{5'-fluoro-1',2'-dihydrospiro[cyclopropane-1,3'-indole]}propan-2-yl]carbamate::Arylaminoethyl carbamate, 20	>30000								Curated from the literature by BindingDB	10.1016/j.bmcl.2006.07.032	16876407			Tully, DC; Liu, H; Chatterjee, AK; Alper, PB; Williams, JA; Roberts, MJ; Mutnick, D; Woodmansee, DH; Hollenbeck, T; Gordon, P; Chang, J; Tuntland, T; Tumanut, C; Li, J; Harris, JL; Karanewsky, DS	GNF	23648380	46519694
C21H31F3N4O4	InChI=1/C21H31F3N4O4/c1-20(2,3)14-17(27-19(30)28-10-12-31-13-11-28)18(29)26-9-8-25-15-4-6-16(7-5-15)32-21(22,23)24/h4-7,17,25H,8-14H2,1-3H3,(H,26,29)(H,27,30)/t17-/s2	KNOJAPCNRYZFOZ-AGDOHHJYNA-N	(2S)-4,4-dimethyl-2-(morpholin-4-ylcarbonylamino)-N-(2-{[4-(trifluoromethoxy)phenyl]amino}ethyl)pentanamide::arylaminoethyl amide deriv. 33	>30000								Curated from the literature by BindingDB	10.1016/j.bmcl.2006.07.033	16876402			Tully, DC; Liu, H; Chatterjee, AK; Alper, PB; Epple, R; Williams, JA; Roberts, MJ; Woodmansee, DH; Masick, BT; Tumanut, C; Li, J; Spraggon, G; Hornsby, M; Chang, J; Tuntland, T; Hollenbeck, T; Gordon, P; Harris, JL; Karanewsky, DS	GNF	23648406	46519724
C25H31F3N4O6S	InChI=1/C25H31F3N4O6S/c1-18(15-29-20-7-9-21(10-8-20)38-25(26,27)28)30-23(33)22(31-24(34)32-11-13-37-14-12-32)17-39(35,36)16-19-5-3-2-4-6-19/h2-10,18,22,29H,11-17H2,1H3,(H,30,33)(H,31,34)/t18-,22-/s2	LIOLGHUQUQDMDF-MSODYQBLNA-N	(2R)-2-(morpholin-4-ylcarbonylamino)-3-(phenylmethane)sulfonyl-N-[(2S)-1-{[4-(trifluoromethoxy)phenyl]amino}propan-2-yl]propanamide::arylaminoethyl amide deriv. 37	>30000								Curated from the literature by BindingDB	10.1016/j.bmcl.2006.07.033	16876402			Tully, DC; Liu, H; Chatterjee, AK; Alper, PB; Epple, R; Williams, JA; Roberts, MJ; Woodmansee, DH; Masick, BT; Tumanut, C; Li, J; Spraggon, G; Hornsby, M; Chang, J; Tuntland, T; Hollenbeck, T; Gordon, P; Harris, JL; Karanewsky, DS	GNF	9547980	46519728
C27H31F6N3O4	InChI=1/C27H31F6N3O4/c1-17(2)23(16-34-20-6-8-21(9-7-20)40-27(31,32)33)35-25(38)22(15-24(37)36-10-12-39-13-11-36)18-4-3-5-19(14-18)26(28,29)30/h3-9,14,17,22-23,34H,10-13,15-16H2,1-2H3,(H,35,38)/t22-,23+/s2	VFIINNXDHUALJV-VUEPYQETNA-N	(2S)-N-[(2S)-3-methyl-1-{[4-(trifluoromethoxy)phenyl]amino}butan-2-yl]-4-(morpholin-4-yl)-4-oxo-2-[3-(trifluoromethyl)phenyl]butanamide::succinamide peptidomimetic, 37	>30000								Curated from the literature by BindingDB	10.1016/j.bmcl.2007.02.049	17382545			Chatterjee, AK; Liu, H; Tully, DC; Guo, J; Epple, R; Russo, R; Williams, J; Roberts, M; Tuntland, T; Chang, J; Gordon, P; Hollenbeck, T; Tumanut, C; Li, J; Harris, JL	GNF	23648367	46519677
C26H38F3N3O4	InChI=1/C26H38F3N3O4/c1-19(18-30-22-9-11-23(12-10-22)36-26(27,28)29)31-25(34)21(8-7-20-5-3-2-4-6-20)17-24(33)32-13-15-35-16-14-32/h9-12,19-21,30H,2-8,13-18H2,1H3,(H,31,34)/t19-,21+/s2	CWXIAWHWURXDDU-LMPOMZQGNA-N	(2R)-2-(2-cyclohexylethyl)-4-(morpholin-4-yl)-4-oxo-N-[(2S)-1-{[4-(trifluoromethoxy)phenyl]amino}propan-2-yl]butanamide::succinamide peptidomimetic, 20	>30000								Curated from the literature by BindingDB	10.1016/j.bmcl.2007.02.049	17382545			Chatterjee, AK; Liu, H; Tully, DC; Guo, J; Epple, R; Russo, R; Williams, J; Roberts, M; Tuntland, T; Chang, J; Gordon, P; Hollenbeck, T; Tumanut, C; Li, J; Harris, JL	GNF	11329727	46519660
C27H30ClFN4O3	InChI=1/C27H30ClFN4O3/c1-16(15-33-23-11-10-19(29)13-18(23)14-24(33)34)30-26(35)22(12-17-6-3-2-4-7-17)32-27-31-21-9-5-8-20(28)25(21)36-27/h5,8-11,13,16-17,22H,2-4,6-7,12,14-15H2,1H3,(H,30,35)(H,31,32)/t16-,22-/s2	DLQIZWCJJBWHIA-ZCXKWNTKNA-N	(2S)-2-[(7-chloro-1,3-benzoxazol-2-yl)amino]-3-cyclohexyl-N-[(2S)-1-(5-fluoro-2-oxo-2,3-dihydro-1H-indol-1-yl)propan-2-yl]propanamide::Heterocyclic arylaminoethyl amide, 12g	>30000								Curated from the literature by BindingDB	10.1016/j.bmcl.2005.12.095	16446091			Tully, DC; Liu, H; Alper, PB; Chatterjee, AK; Epple, R; Roberts, MJ; Williams, JA; Nguyen, KT; Woodmansee, DH; Tumanut, C; Li, J; Spraggon, G; Chang, J; Tuntland, T; Harris, JL; Karanewsky, DS	GNF	23648360	46519634
C23H34FN3O3	InChI=1/C23H34FN3O3/c24-20-6-8-21(9-7-20)25-10-11-26-23(29)19(16-18-4-2-1-3-5-18)17-22(28)27-12-14-30-15-13-27/h6-9,18-19,25H,1-5,10-17H2,(H,26,29)/t19-/s2	PCPRFWRYDRLZKD-TWYLJJHKNA-N	(2R)-2-(cyclohexylmethyl)-N-{2-[(4-fluorophenyl)amino]ethyl}-4-(morpholin-4-yl)-4-oxobutanamide::succinamide peptidomimetic, 4	>30000								Curated from the literature by BindingDB	10.1016/j.bmcl.2007.02.049	17382545			Chatterjee, AK; Liu, H; Tully, DC; Guo, J; Epple, R; Russo, R; Williams, J; Roberts, M; Tuntland, T; Chang, J; Gordon, P; Hollenbeck, T; Tumanut, C; Li, J; Harris, JL	GNF	11396020	46519644
C24H34F3N3O4	InChI=1/C24H34F3N3O4/c25-24(26,27)34-21-8-6-20(7-9-21)28-10-11-29-23(32)19(16-18-4-2-1-3-5-18)17-22(31)30-12-14-33-15-13-30/h6-9,18-19,28H,1-5,10-17H2,(H,29,32)/t19-/s2	XLQGAYZYFHQOIR-TWYLJJHKNA-N	(2R)-2-(cyclohexylmethyl)-4-(morpholin-4-yl)-4-oxo-N-(2-{[4-(trifluoromethoxy)phenyl]amino}ethyl)butanamide::succinamide peptidomimetic, 8	>30000								Curated from the literature by BindingDB	10.1016/j.bmcl.2007.02.049	17382545			Chatterjee, AK; Liu, H; Tully, DC; Guo, J; Epple, R; Russo, R; Williams, J; Roberts, M; Tuntland, T; Chang, J; Gordon, P; Hollenbeck, T; Tumanut, C; Li, J; Harris, JL	GNF	11397590	46519648
C24H34F3N3O4	InChI=1/C24H34F3N3O4/c1-17(16-28-20-6-8-21(9-7-20)34-24(25,26)27)29-23(32)19(14-18-4-2-3-5-18)15-22(31)30-10-12-33-13-11-30/h6-9,17-19,28H,2-5,10-16H2,1H3,(H,29,32)/t17-,19+/s2	ISASYAAYECPXSH-ZSFWTHPBNA-N	(2R)-2-(cyclopentylmethyl)-4-(morpholin-4-yl)-4-oxo-N-[(2S)-1-{[4-(trifluoromethoxy)phenyl]amino}propan-2-yl]butanamide::succinamide peptidomimetic, 17	>30000								Curated from the literature by BindingDB	10.1016/j.bmcl.2007.02.049	17382545			Chatterjee, AK; Liu, H; Tully, DC; Guo, J; Epple, R; Russo, R; Williams, J; Roberts, M; Tuntland, T; Chang, J; Gordon, P; Hollenbeck, T; Tumanut, C; Li, J; Harris, JL	GNF	11431699	46519657
C27H34N4O6S	InChI=1/C27H34N4O6S/c1-3-22-24(21(32)17-37-22)30-26(34)20(15-27(2)13-7-8-14-27)29-25(33)18-11-12-23(28-16-18)31-38(35,36)19-9-5-4-6-10-19/h4-6,9-12,16,20,22,24H,3,7-8,13-15,17H2,1-2H3,(H,28,31)(H,29,33)(H,30,34)/t20-,22-,24+/s2	HAZCKIILVLDGRW-WDDYRURGNA-N	6-Benzenesulfonylamino-N-[1-(2S-ethyl-4-oxo-tetrahydro-furan-3S-ylcarbamoyl)-2S-(1-methyl-cyclopentyl)-ethyl]-nicotinamide::CHEMBL517082	31000								ChEMBL	10.1016/j.bmc.2008.12.020	19124252			Ayesa, S; Lindquist, C; Agback, T; Benkestock, K; Classon, B; Henderson, I; Hewitt, E; Jansson, K; Kallin, A; Sheppard, D; Samuelsson, B	Medivir AB	44570916	104107343
C14H14OS2	InChI=1/C14H14OS2/c15-17(12-14-9-5-2-6-10-14)16-11-13-7-3-1-4-8-13/h1-10H,11-12H2	VUJONJHZKSZFSA-UHFFFAOYNA-N	CHEMBL1224167::S-benzyl phenylmethanesulfinothioate	31700								ChEMBL	10.1016/j.bmcl.2010.07.062	20692829			Waag, T; Gelhaus, C; Rath, J; Stich, A; Leippe, M; Schirmeister, T	University of W&#252;rzburg	10244468	117646969
C28H36FN3O3	InChI=1/C28H36FN3O3/c1-35-24-9-5-8-22(19-24)27(33)31-25(12-10-20-6-3-2-4-7-20)28(34)30-15-17-32-16-14-21-18-23(29)11-13-26(21)32/h5,8-9,11,13,18-20,25H,2-4,6-7,10,12,14-17H2,1H3,(H,30,34)(H,31,33)/t25-/s2	LOORXGKOZGTVMS-KSYWNVGFNA-N	(2S)-4-cyclohexyl-N-[2-(5-fluoro-2,3-dihydro-1H-indol-1-yl)ethyl]-2-[(3-methoxyphenyl)formamido]butanamide::arylaminoethyl amide, 8a	>33750								Curated from the literature by BindingDB	10.1016/j.bmcl.2005.12.056	16412634			Alper, PB; Liu, H; Chatterjee, AK; Nguyen, KT; Tully, DC; Tumanut, C; Li, J; Harris, JL; Tuntland, T; Chang, J; Gordon, P; Hollenbeck, T; Karanewsky, DS	GNF	11784942	46519603
C30H38FN3O5	InChI=1/C30H38FN3O5/c1-39-25-9-5-8-22(17-25)29(37)33-26(12-10-20-6-3-2-4-7-20)30(38)32-24(18-28(35)36)19-34-15-14-21-16-23(31)11-13-27(21)34/h5,8-9,11,13,16-17,20,24,26H,2-4,6-7,10,12,14-15,18-19H2,1H3,(H,32,38)(H,33,37)(H,35,36)/t24-,26-/s2	FDENHLZVJJPOHM-OXEVFYLTNA-N	(3S)-3-[(2S)-4-cyclohexyl-2-[(3-methoxyphenyl)formamido]butanamido]-4-(5-fluoro-2,3-dihydro-1H-indol-1-yl)butanoic acid::arylaminoethyl amide, 8q	>37000								Curated from the literature by BindingDB	10.1016/j.bmcl.2005.12.056	16412634			Alper, PB; Liu, H; Chatterjee, AK; Nguyen, KT; Tully, DC; Tumanut, C; Li, J; Harris, JL; Tuntland, T; Chang, J; Gordon, P; Hollenbeck, T; Karanewsky, DS	GNF	11249688	46519615
C31H37N3O3	InChI=1/C31H37N3O3/c1-37-28-18-16-27(17-19-28)32-20-21-33-31(36)29(22-23-8-4-2-5-9-23)34-30(35)26-14-12-25(13-15-26)24-10-6-3-7-11-24/h3,6-7,10-19,23,29,32H,2,4-5,8-9,20-22H2,1H3,(H,33,36)(H,34,35)/t29-/s2	CLFFUHRIORMEDS-KSTXGFNDNA-N	(2S)-3-cyclohexyl-N-{2-[(4-methoxyphenyl)amino]ethyl}-2-[(4-phenylphenyl)formamido]propanamide::arylaminoethyl amide, 9	>37000								Curated from the literature by BindingDB	10.1016/j.bmcl.2005.08.017	16183279			Liu, H; Tully, DC; Epple, R; Bursulaya, B; Li, J; Harris, JL; Williams, JA; Russo, R; Tumanut, C; Roberts, MJ; Alper, PB; He, Y; Karanewsky, DS	GNF	11306593	46519584
C16H21N3O4S	InChI=1/C16H21N3O4S/c1-12(2)10-24(22,23)11-14(16(21)18-9-8-17)19-15(20)13-6-4-3-5-7-13/h3-7,12,14H,9-11H2,1-2H3,(H,18,21)(H,19,20)/t14-/s2	UZUOWECTKZDQDW-YQTOOIBONA-N	CHEMBL2153172	37000								ChEMBL	10.1021/jm300734k	22686657			Frizler, M; Schmitz, J; Schulz-Fincke, AC; Gutschow, M	University of Bonn	60148518	163341233
C29H31F3N4O6	InChI=1S/C29H31F3N4O6/c1-3-7-22(23(37)26-36-35-25(41-26)19-10-12-20(40-2)13-11-19)33-27(39)28(16-5-4-6-17-28)34-24(38)18-8-14-21(15-9-18)42-29(30,31)32/h8-15,22H,3-7,16-17H2,1-2H3,(H,33,39)(H,34,38)/t22-/m0/s1	RSSVJSZGQYSYNQ-QFIPXVFZSA-N	CHEMBL210198	37000								ChEMBL	10.1016/j.bmc.2007.11.015	18053726			Maryanoff, BE; Costanzo, MJ	Johnson&amp; Johnson Pharmaceutical Research&amp; Development	10167323	160853387
C31H37N3O4	InChI=1/C31H37N3O4/c1-37-26-18-14-25(15-19-26)32-20-21-33-31(36)29(22-23-8-4-2-5-9-23)34-30(35)24-12-16-28(17-13-24)38-27-10-6-3-7-11-27/h3,6-7,10-19,23,29,32H,2,4-5,8-9,20-22H2,1H3,(H,33,36)(H,34,35)/t29-/s2	FNHJCRXTPKRSGT-KSTXGFNDNA-N	(2S)-3-cyclohexyl-N-{2-[(4-methoxyphenyl)amino]ethyl}-2-[(4-phenoxyphenyl)formamido]propanamide::arylaminoethyl amide, 12	>37000								Curated from the literature by BindingDB	10.1016/j.bmcl.2005.08.017	16183279			Liu, H; Tully, DC; Epple, R; Bursulaya, B; Li, J; Harris, JL; Williams, JA; Russo, R; Tumanut, C; Roberts, MJ; Alper, PB; He, Y; Karanewsky, DS	GNF	23648337	46519587
C29H31F3N4O6	InChI=1S/C29H31F3N4O6/c1-3-7-22(23(37)26-36-35-25(41-26)19-10-12-20(40-2)13-11-19)33-27(39)28(16-5-4-6-17-28)34-24(38)18-8-14-21(15-9-18)42-29(30,31)32/h8-15,22H,3-7,16-17H2,1-2H3,(H,33,39)(H,34,38)/t22-/m0/s1	RSSVJSZGQYSYNQ-QFIPXVFZSA-N	CHEMBL210198	37000								ChEMBL	10.1016/j.bmcl.2006.03.001	16546382			Palmer, JT; Hirschbein, BL; Cheung, H; McCarter, J; Janc, JW; Yu, ZW; Wesolowski, G	Celera Genomics, Inc.	10167323	160853387
C42H49N9O6	InChI=1S/C42H49N9O6/c43-36(52)26-35(48-37(53)25-29-18-20-31(21-19-29)30-15-8-3-9-16-30)41(57)49-32(17-10-22-47-42(45)46)39(55)51-34(24-28-13-6-2-7-14-28)40(56)50-33(38(44)54)23-27-11-4-1-5-12-27/h1-9,11-16,18-21,32-35H,10,17,22-26H2,(H2,43,52)(H2,44,54)(H,48,53)(H,49,57)(H,50,56)(H,51,55)(H4,45,46,47)/t32-,33?,34?,35?/m1/s1	ADSYPURZLYYVBR-RKZOSYLKSA-N	2-(2-Biphenyl-4-yl-acetylamino)-N*1*-{1-[1-(1-carbamoyl-2-phenyl-ethylcarbamoyl)-2-phenyl-ethylcarbamoyl]-4-guanidino-butyl}-succinamide::CHEMBL150395	38000								ChEMBL	10.1021/jm020238t	12431059			Chowdhury, SF; Sivaraman, J; Wang, J; Devanathan, G; Lachance, P; Qi, H; Menard, R; Lefebvre, J; Konishi, Y; Cygler, M; Sulea, T; Purisima, EO	National Research Council of Canada	44366650	104014167
C23H26N2O6	InChI=1S/C23H26N2O6/c1-23(2,3)31-22(27)24-25-20(26)12-15-11-18(29-5)19(30-6)13-17(15)21(25)14-7-9-16(28-4)10-8-14/h7-13H,1-6H3,(H,24,27)	JAWVOGMXOFTLLP-UHFFFAOYSA-N	2-tert-Butyloxycarbonylamino-6,7-dimethoxy-1-(4-methoxyphenyl)-2H-isoquinolin-3-one::CHEMBL595127	39700								ChEMBL	10.1016/j.bmc.2009.08.013	19709887			Micale, N; Ettari, R; Schirmeister, T; Evers, A; Gelhaus, C; Leippe, M; Zappala, M; Grasso, S	Universit&#163; di Messina	44552367	104158652
C14H19N3O4S2	InChI=1/C14H19N3O4S2/c1-10(2)8-23(20,21)9-11(13(18)16-6-5-15)17-14(19)12-4-3-7-22-12/h3-4,7,10-11H,6,8-9H2,1-2H3,(H,16,18)(H,17,19)	ATSAUOXACLHIAU-UHFFFAOYNA-N	CHEMBL2153163	>40000								ChEMBL	10.1021/jm300734k	22686657			Frizler, M; Schmitz, J; Schulz-Fincke, AC; Gutschow, M	University of Bonn	60166365	163341234
C16H21N3O4S	InChI=1/C16H21N3O4S/c1-12(2)10-24(22,23)11-14(16(21)18-9-8-17)19-15(20)13-6-4-3-5-7-13/h3-7,12,14H,9-11H2,1-2H3,(H,18,21)(H,19,20)/t14-/s2	UZUOWECTKZDQDW-YQTOOIBONA-N	CHEMBL2153172	>40000								ChEMBL	10.1021/jm300734k	22686657			Frizler, M; Schmitz, J; Schulz-Fincke, AC; Gutschow, M	University of Bonn	60148518	163341233
AuCl3	InChI=1S/Au.3ClH/h;3*1H/q+3;;;/p-3	RJHLTVSLYWWTEF-UHFFFAOYSA-K	CHEMBL182062::Na[AuCl4]::gold chloride sodium::gold sodium chloride::hydrochloroauric acid, sodium salt::natrium tetrachloroauratum::sodium chloroaurate::sodium gold chloride::sodium gold(III) chloride::sodium tetrachloridoauratesodium tetrachloridoaurate(1-)sodium tetrachloridoaurate(III)::sodium tetrachloroaurate::sodium tetrachloroaurate(1-)::sodium tetrachloroaurate(III)::tetrachloroaurate(1-…	48000								ChEMBL	10.1016/j.bmcl.2004.07.073	15380210			Chircorian, A; Barrios, AM	University of Southern California	26030	104041206
C29H30F3N3O4	InChI=1/C29H30F3N3O4/c30-29(31,32)39-24-13-11-23(12-14-24)33-20-26(22-9-5-2-6-10-22)34-28(37)25(21-7-3-1-4-8-21)19-27(36)35-15-17-38-18-16-35/h1-14,25-26,33H,15-20H2,(H,34,37)/t25-,26+/s2	PSBWTPWDDHNYPT-TWKOHBGMNA-N	(2S)-4-(morpholin-4-yl)-4-oxo-2-phenyl-N-[(1S)-1-phenyl-2-{[4-(trifluoromethoxy)phenyl]amino}ethyl]butanamide::succinamide peptidomimetic, 30	48370								Curated from the literature by BindingDB	10.1016/j.bmcl.2007.02.049	17382545			Chatterjee, AK; Liu, H; Tully, DC; Guo, J; Epple, R; Russo, R; Williams, J; Roberts, M; Tuntland, T; Chang, J; Gordon, P; Hollenbeck, T; Tumanut, C; Li, J; Harris, JL	GNF	11387157	46519670
C30H36ClFN4O4	InChI=1/C30H36ClFN4O4/c1-2-39-28(37)17-23(18-36-13-12-20-15-22(32)9-11-26(20)36)33-29(38)25(14-19-6-4-3-5-7-19)35-30-34-24-10-8-21(31)16-27(24)40-30/h8-11,15-16,19,23,25H,2-7,12-14,17-18H2,1H3,(H,33,38)(H,34,35)/t23-,25-/s2	DVIPRUPOWUEFKW-CHJWJPBENA-N	Heterocyclic arylaminoethyl amide, 13h::ethyl (3S)-3-[(2S)-2-[(6-chloro-1,3-benzoxazol-2-yl)amino]-3-cyclohexylpropanamido]-4-(5-fluoro-2,3-dihydro-1H-indol-1-yl)butanoate	>50000								Curated from the literature by BindingDB	10.1016/j.bmcl.2005.12.095	16446091			Tully, DC; Liu, H; Alper, PB; Chatterjee, AK; Epple, R; Roberts, MJ; Williams, JA; Nguyen, KT; Woodmansee, DH; Tumanut, C; Li, J; Spraggon, G; Chang, J; Tuntland, T; Harris, JL; Karanewsky, DS	GNF	11238468	46519642
C41H57N7O6	InChI=1S/C41H57N7O6/c1-6-14-30(34(49)39(53)44-25(2)26-15-9-7-10-16-26)45-38(52)33-29-20-13-19-28(29)24-48(33)40(54)35(41(3,4)5)47-37(51)32(27-17-11-8-12-18-27)46-36(50)31-23-42-21-22-43-31/h7,9-10,15-16,21-23,25,27-30,32-33,35H,6,8,11-14,17-20,24H2,1-5H3,(H,44,53)(H,45,52)(H,46,50)(H,47,51)/t25-,28?,29?,30?,32+,33+,35-/m1/s1	HXTMIBPLBAXENS-MZLWHXCWSA-N	2-((S)-2-{(S)-2-Cyclohexyl-2-[((R)-pyrazine-2-carbonyl)-amino]-acetylamino}-3,3-dimethyl-butyryl)-octahydro-cyclopenta[c]pyrrole-1-carboxylic acid [1-(1-phenyl-ethylaminooxalyl)-butyl]-amide::CHEMBL184035	51000								ChEMBL	10.1016/j.bmcl.2004.07.007	15341970			Yip, Y; Victor, F; Lamar, J; Johnson, R; Wang, QM; Glass, JI; Yumibe, N; Wakulchik, M; Munroe, J; Chen, SH	Lilly Research Laboratory	44394250	104040782
C40H44N7O7R-	InChI=1/C41H47N7O7/c42-41(43)45-22-7-12-33(39(54)48-34(24-28-15-19-32(49)20-16-28)38(53)44-23-21-27-8-3-1-4-9-27)47-40(55)35(26-37(51)52)46-36(50)25-29-13-17-31(18-14-29)30-10-5-2-6-11-30/h1-6,8-11,13-20,33-35,49H,7,12,21-26H2,(H,44,53)(H,46,50)(H,47,55)(H,48,54)(H,51,52)(H4,42,43,45)/p-1/t33-,34+,35+/s2	ATDXCVYNOWLYJR-IALYCBIZNA-M	(3S)-3-{[(1R)-4-[(diaminomethylidene)amino]-1-{[(1S)-2-(4-hydroxyphenyl)-1-[(2-phenylethyl)carbamoyl]ethyl]carbamoyl}butyl]carbamoyl}-3-[1-(4-phenylphenyl)acetamido]propanoate::Tripeptide derivative, 12	57500						5.5	25	Curated from the literature by BindingDB	10.1021/jm701190v	18278855			Chowdhury, SF; Joseph, L; Kumar, S; Tulsidas, SR; Bhat, S; Ziomek, E; M&eacute;nard, R; Sivaraman, J; Purisima, EO	National Research Council Canada	24768349	49689077
C32H28ClF3N4O7	InChI=1/C32H28ClF3N4O7/c1-45-21-12-9-19(10-13-21)29-22-6-3-4-7-26(22)40(17-27(41)37-15-5-8-28(42)46-2)30(43)25(38-29)18-47-31(44)39-24-14-11-20(33)16-23(24)32(34,35)36/h3-14,16,25H,15,17-18H2,1-2H3,(H,37,41)(H,39,44)/b8-5+/t25-/s2	LTEVKXRSBMANJL-DXCIHAJPNA-N	(R)-Methyl4-(2-(3-((4-chloro-2-(trifluoromethyl)phenylcarbamoyloxy)-5-(methoxyphenyl)-2-oxo-2,3-dihydro-1H-benzo[e][1,4]diazepin-1-yl)acetamido)but-2-enoate::CHEMBL1171634	59900								ChEMBL	10.1016/j.bmc.2010.06.010	20598553			Bova, F; Ettari, R; Micale, N; Carnovale, C; Schirmeister, T; Gelhaus, C; Leippe, M; Grasso, S; Zappala, M	Universit&#163; di Messina	49798882	104143873
C16H21N3O4S	InChI=1S/C16H21N3O4S/c1-5-7-10(17-15(21)23-16(2,3)4)12(20)14-19-18-13(22-14)11-8-6-9-24-11/h6,8-10H,5,7H2,1-4H3,(H,17,21)/t10-/m0/s1	HKXMUSYUJHMGHH-JTQLQIEISA-N	CHEMBL210315	63000								ChEMBL	10.1016/j.bmcl.2006.03.001	16546382			Palmer, JT; Hirschbein, BL; Cheung, H; McCarter, J; Janc, JW; Yu, ZW; Wesolowski, G	Celera Genomics, Inc.	44412341	163359996
C28H41N3O6S	InChI=1/C28H41N3O6S/c1-3-24-25(23(32)18-37-24)30-27(34)22(17-28(2)15-7-8-16-28)29-26(33)19-11-13-20(14-12-19)31-38(35,36)21-9-5-4-6-10-21/h11-14,21-22,24-25,31H,3-10,15-18H2,1-2H3,(H,29,33)(H,30,34)/t22-,24-,25+/s2	KDURMCIRQZVMSZ-MPFSLBDFNA-N	4-Cyclohexanesulfonylamino-N-[1-(2S-ethyl-4-oxotetrahydro-furan-3S-ylcarbamoyl)-2S-(1-methyl-cyclopentyl)-ethyl]-benzamide::CHEMBL482191	64000								ChEMBL	10.1016/j.bmc.2008.12.020	19124252			Ayesa, S; Lindquist, C; Agback, T; Benkestock, K; Classon, B; Henderson, I; Hewitt, E; Jansson, K; Kallin, A; Sheppard, D; Samuelsson, B	Medivir AB	44570672	104107155
C27H34F3N3O5	InChI=1/C27H34F3N3O5/c1-18(2)24(17-31-20-6-10-22(11-7-20)38-27(28,29)30)32-26(35)23(19-4-8-21(36-3)9-5-19)16-25(34)33-12-14-37-15-13-33/h4-11,18,23-24,31H,12-17H2,1-3H3,(H,32,35)/t23-,24+/s2	FBLAHLSPEPOPEB-UIYJTSPENA-N	(2S)-2-(4-methoxyphenyl)-N-[(2S)-3-methyl-1-{[4-(trifluoromethoxy)phenyl]amino}butan-2-yl]-4-(morpholin-4-yl)-4-oxobutanamide::succinamide peptidomimetic, 34	>65000								Curated from the literature by BindingDB	10.1016/j.bmcl.2007.02.049	17382545			Chatterjee, AK; Liu, H; Tully, DC; Guo, J; Epple, R; Russo, R; Williams, J; Roberts, M; Tuntland, T; Chang, J; Gordon, P; Hollenbeck, T; Tumanut, C; Li, J; Harris, JL	GNF	11203484	46519674
C34H38N4O6	InChI=1/C34H38N4O6/c1-43-30(40)12-7-13-35-29(39)20-38-28-11-6-5-10-26(28)31(25-8-3-2-4-9-25)36-27(32(38)41)21-44-33(42)37-34-17-22-14-23(18-34)16-24(15-22)19-34/h2-12,22-24,27H,13-21H2,1H3,(H,35,39)(H,37,42)/b12-7+/t22?,23?,24?,27-,34?/s2	YCXHYWRDMLPORG-QMMOCMQLNA-N	(R)-Methyl4-(2-(3-((adamantan-1-ylcarbamoyloxy)methyl)-2-oxo-5-phenyl-2,3-dihydro-1H-benzo[e][1,4]diazepin-1-yl)acetamido)but-2-enoate::CHEMBL1171802	65000								ChEMBL	10.1016/j.bmc.2010.06.010	20598553			Bova, F; Ettari, R; Micale, N; Carnovale, C; Schirmeister, T; Gelhaus, C; Leippe, M; Grasso, S; Zappala, M	Universit&#163; di Messina	49798903	104143878
C28H32ClFN4O4	InChI=1/C28H32ClFN4O4/c29-19-6-8-22-25(14-19)38-28(32-22)33-23(12-17-4-2-1-3-5-17)27(37)31-21(15-26(35)36)16-34-11-10-18-13-20(30)7-9-24(18)34/h6-9,13-14,17,21,23H,1-5,10-12,15-16H2,(H,31,37)(H,32,33)(H,35,36)/t21-,23-/s2	ICWNTBUEKRQPME-HLOJJTHLNA-N	(3S)-3-[(2S)-2-[(6-chloro-1,3-benzoxazol-2-yl)amino]-3-cyclohexylpropanamido]-4-(5-fluoro-2,3-dihydro-1H-indol-1-yl)butanoic acid::Heterocyclic arylaminoethyl amide, 13g	>70000								Curated from the literature by BindingDB	10.1016/j.bmcl.2005.12.095	16446091			Tully, DC; Liu, H; Alper, PB; Chatterjee, AK; Epple, R; Roberts, MJ; Williams, JA; Nguyen, KT; Woodmansee, DH; Tumanut, C; Li, J; Spraggon, G; Chang, J; Tuntland, T; Harris, JL; Karanewsky, DS	GNF	11376188	46519641
C41H48N8O6	InChI=1S/C41H48N8O6/c42-37(52)33(23-27-11-4-1-5-12-27)48-39(54)34(24-28-13-6-2-7-14-28)49-38(53)32(17-10-22-45-41(43)44)47-40(55)35(26-50)46-36(51)25-29-18-20-31(21-19-29)30-15-8-3-9-16-30/h1-9,11-16,18-21,32-35,50H,10,17,22-26H2,(H2,42,52)(H,46,51)(H,47,55)(H,48,54)(H,49,53)(H4,43,44,45)/t32-,33?,34?,35?/m1/s1	AEZXKYAJDWEGFY-RKZOSYLKSA-N	2-[2-(2-Biphenyl-4-yl-acetylamino)-3-hydroxy-propionylamino]-5-guanidino-pentanoic acid [1-(1-carbamoyl-2-phenyl-ethylcarbamoyl)-2-phenyl-ethyl]-amide::CHEMBL148700	74000								ChEMBL	10.1021/jm020238t	12431059			Chowdhury, SF; Sivaraman, J; Wang, J; Devanathan, G; Lachance, P; Qi, H; Menard, R; Lefebvre, J; Konishi, Y; Cygler, M; Sulea, T; Purisima, EO	National Research Council of Canada	44366254	104014177
C30H34N4O6	InChI=1/C30H34N4O6/c1-39-27(36)17-10-18-31-26(35)19-34-25-16-9-8-15-23(25)28(21-11-4-2-5-12-21)33-24(29(34)37)20-40-30(38)32-22-13-6-3-7-14-22/h2,4-5,8-12,15-17,22,24H,3,6-7,13-14,18-20H2,1H3,(H,31,35)(H,32,38)/b17-10+/t24-/s2	IPRYOVAALHXMID-PLVGSANYNA-N	(R)-Methyl4-(2-(3-((cyclohexylcarbamoyloxy)methyl)-2-oxo-5-phenyl-2,3-dihydro-1H-benzo[e][1,4]diazepin-1-yl)acetamido)but-2-enoate::CHEMBL1171094	76500								ChEMBL	10.1016/j.bmc.2010.06.010	20598553			Bova, F; Ettari, R; Micale, N; Carnovale, C; Schirmeister, T; Gelhaus, C; Leippe, M; Grasso, S; Zappala, M	Universit&#163; di Messina	49798902	104143877
C31H36ClN3O3	InChI=1/C31H36ClN3O3/c1-38-28-16-14-27(15-17-28)33-18-19-34-31(37)29(20-22-6-3-2-4-7-22)35-30(36)24-12-10-23(11-13-24)25-8-5-9-26(32)21-25/h5,8-17,21-22,29,33H,2-4,6-7,18-20H2,1H3,(H,34,37)(H,35,36)/t29-/s2	YNQXTTHFCORBRM-KSTXGFNDNA-N	(2S)-2-{[4-(3-chlorophenyl)phenyl]formamido}-3-cyclohexyl-N-{2-[(4-methoxyphenyl)amino]ethyl}propanamide::arylaminoethyl amide, 10	>79000								Curated from the literature by BindingDB	10.1016/j.bmcl.2005.08.017	16183279			Liu, H; Tully, DC; Epple, R; Bursulaya, B; Li, J; Harris, JL; Williams, JA; Russo, R; Tumanut, C; Roberts, MJ; Alper, PB; He, Y; Karanewsky, DS	GNF	23648335	46519585
C26H24ClF3N4O5	InChI=1/C26H24ClF3N4O5/c1-15(35)6-5-11-31-23(36)13-34-22-8-4-3-7-18(22)16(2)32-21(24(34)37)14-39-25(38)33-20-10-9-17(27)12-19(20)26(28,29)30/h3-5,7-12,21H,6,13-14H2,1-2H3,(H,31,36)(H,33,38)/b11-5+/t21-/s2	BGJSZUYEDUCVFF-RYIRNQMKNA-N	CHEMBL1952264	82000								ChEMBL	10.1016/j.ejmech.2011.02.058	21420760			Ettari, R; Zappala, M; Micale, N; Grazioso, G; Giofre, S; Schirmeister, T; Grasso, S	University of Messina	91930547	136968023
C23H34FN3O3	InChI=1/C23H34FN3O3/c24-20-6-8-21(9-7-20)25-10-11-26-22(28)17-19(16-18-4-2-1-3-5-18)23(29)27-12-14-30-15-13-27/h6-9,18-19,25H,1-5,10-17H2,(H,26,28)/t19-/s2	GBWWFYPYZLWCDD-TWYLJJHKNA-N	(3R)-3-(cyclohexylmethyl)-N-{2-[(4-fluorophenyl)amino]ethyl}-4-(morpholin-4-yl)-4-oxobutanamide::succinamide peptidomimetic, 6	>100000								Curated from the literature by BindingDB	10.1016/j.bmcl.2007.02.049	17382545			Chatterjee, AK; Liu, H; Tully, DC; Guo, J; Epple, R; Russo, R; Williams, J; Roberts, M; Tuntland, T; Chang, J; Gordon, P; Hollenbeck, T; Tumanut, C; Li, J; Harris, JL	GNF	11327594	46519646
C23H34FN3O3	InChI=1/C23H34FN3O3/c24-20-6-8-21(9-7-20)25-10-11-26-22(28)17-19(16-18-4-2-1-3-5-18)23(29)27-12-14-30-15-13-27/h6-9,18-19,25H,1-5,10-17H2,(H,26,28)/t19-/s2	GBWWFYPYZLWCDD-TWYLJJHKNA-N	(3S)-3-(cyclohexylmethyl)-N-{2-[(4-fluorophenyl)amino]ethyl}-4-(morpholin-4-yl)-4-oxobutanamide::succinamide peptidomimetic, 7	>100000								Curated from the literature by BindingDB	10.1016/j.bmcl.2007.02.049	17382545			Chatterjee, AK; Liu, H; Tully, DC; Guo, J; Epple, R; Russo, R; Williams, J; Roberts, M; Tuntland, T; Chang, J; Gordon, P; Hollenbeck, T; Tumanut, C; Li, J; Harris, JL	GNF	23648362	46519647
C23H34FN3O3	InChI=1/C23H34FN3O3/c24-20-6-8-21(9-7-20)25-10-11-26-23(29)19(16-18-4-2-1-3-5-18)17-22(28)27-12-14-30-15-13-27/h6-9,18-19,25H,1-5,10-17H2,(H,26,29)/t19-/s2	PCPRFWRYDRLZKD-TWYLJJHKNA-N	(2S)-2-(cyclohexylmethyl)-N-{2-[(4-fluorophenyl)amino]ethyl}-4-(morpholin-4-yl)-4-oxobutanamide::succinamide peptidomimetic, 5	>100000								Curated from the literature by BindingDB	10.1016/j.bmcl.2007.02.049	17382545			Chatterjee, AK; Liu, H; Tully, DC; Guo, J; Epple, R; Russo, R; Williams, J; Roberts, M; Tuntland, T; Chang, J; Gordon, P; Hollenbeck, T; Tumanut, C; Li, J; Harris, JL	GNF	23648361	46519645
C32H40ClFN4O4	InChI=1/C32H40ClFN4O4/c1-32(2,3)42-29(39)18-24(19-38-14-13-21-16-23(34)10-12-27(21)38)35-30(40)26(15-20-7-5-4-6-8-20)37-31-36-25-11-9-22(33)17-28(25)41-31/h9-12,16-17,20,24,26H,4-8,13-15,18-19H2,1-3H3,(H,35,40)(H,36,37)/t24-,26-/s2	UFUIWSCEKYYNSU-OXEVFYLTNA-N	Heterocyclic arylaminoethyl amide, 13i::tert-butyl (3S)-3-[(2S)-2-[(6-chloro-1,3-benzoxazol-2-yl)amino]-3-cyclohexylpropanamido]-4-(5-fluoro-2,3-dihydro-1H-indol-1-yl)butanoate	>100000								Curated from the literature by BindingDB	10.1016/j.bmcl.2005.12.095	16446091			Tully, DC; Liu, H; Alper, PB; Chatterjee, AK; Epple, R; Roberts, MJ; Williams, JA; Nguyen, KT; Woodmansee, DH; Tumanut, C; Li, J; Spraggon, G; Chang, J; Tuntland, T; Harris, JL; Karanewsky, DS	GNF	11456165	46519643
C37H44FN3O5	InChI=1/C37H44FN3O5/c1-45-32-14-8-13-29(22-32)36(43)40-33(17-15-26-9-4-2-5-10-26)37(44)39-31(23-35(42)46-25-27-11-6-3-7-12-27)24-41-20-19-28-21-30(38)16-18-34(28)41/h3,6-8,11-14,16,18,21-22,26,31,33H,2,4-5,9-10,15,17,19-20,23-25H2,1H3,(H,39,44)(H,40,43)/t31-,33-/s2	GPMLCNUTCIRRIV-DLGNZKIMNA-N	arylaminoethyl amide, 8p::benzyl (3S)-3-[(2S)-4-cyclohexyl-2-[(3-methoxyphenyl)formamido]butanamido]-4-(5-fluoro-2,3-dihydro-1H-indol-1-yl)butanoate	>100000								Curated from the literature by BindingDB	10.1016/j.bmcl.2005.12.056	16412634			Alper, PB; Liu, H; Chatterjee, AK; Nguyen, KT; Tully, DC; Tumanut, C; Li, J; Harris, JL; Tuntland, T; Chang, J; Gordon, P; Hollenbeck, T; Karanewsky, DS	GNF	11456379	46509652
C23H27F3N4O4	InChI=1/C23H27F3N4O4/c24-23(25,26)34-19-8-6-18(7-9-19)27-10-11-28-21(31)20(16-17-4-2-1-3-5-17)29-22(32)30-12-14-33-15-13-30/h1-9,20,27H,10-16H2,(H,28,31)(H,29,32)/t20-/s2	APPKAZSWZRTNJZ-GNLPSFAGNA-N	(2S)-2-(morpholin-4-ylcarbonylamino)-3-phenyl-N-(2-{[4-(trifluoromethoxy)phenyl]amino}ethyl)propanamide::arylaminoethyl amide deriv. 32	>100000								Curated from the literature by BindingDB	10.1016/j.bmcl.2006.07.033	16876402			Tully, DC; Liu, H; Chatterjee, AK; Alper, PB; Epple, R; Williams, JA; Roberts, MJ; Woodmansee, DH; Masick, BT; Tumanut, C; Li, J; Spraggon, G; Hornsby, M; Chang, J; Tuntland, T; Hollenbeck, T; Gordon, P; Harris, JL; Karanewsky, DS	GNF	23648405	46519723
C27H40FN3O4	InChI=1/C27H40FN3O4/c1-19(17-31-18-27(2,3)22-16-21(28)9-10-23(22)31)29-26(33)35-24(15-20-7-5-4-6-8-20)25(32)30-11-13-34-14-12-30/h9-10,16,19-20,24H,4-8,11-15,17-18H2,1-3H3,(H,29,33)/t19-,24-/s2	VJUQPOHHLBRDOA-OUNGTCIYNA-N	(2S)-3-cyclohexyl-1-(morpholin-4-yl)-1-oxopropan-2-yl N-[(2S)-1-(5-fluoro-3,3-dimethyl-2,3-dihydro-1H-indol-1-yl)propan-2-yl]carbamate::Arylaminoethyl carbamate, 18	>100000								Curated from the literature by BindingDB	10.1016/j.bmcl.2006.07.032	16876407			Tully, DC; Liu, H; Chatterjee, AK; Alper, PB; Williams, JA; Roberts, MJ; Mutnick, D; Woodmansee, DH; Hollenbeck, T; Gordon, P; Chang, J; Tuntland, T; Tumanut, C; Li, J; Harris, JL; Karanewsky, DS	GNF	16046125	46519692
C27H40FN3O4	InChI=1/C27H40FN3O4/c1-19(18-31-23-10-9-22(28)16-21(23)17-27(31,2)3)29-26(33)35-24(15-20-7-5-4-6-8-20)25(32)30-11-13-34-14-12-30/h9-10,16,19-20,24H,4-8,11-15,17-18H2,1-3H3,(H,29,33)/t19-,24-/s2	GMITXZKKLJUEMR-OUNGTCIYNA-N	(2S)-3-cyclohexyl-1-(morpholin-4-yl)-1-oxopropan-2-yl N-[(2S)-1-(5-fluoro-2,2-dimethyl-2,3-dihydro-1H-indol-1-yl)propan-2-yl]carbamate::Arylaminoethyl carbamate, 17	>100000								Curated from the literature by BindingDB	10.1016/j.bmcl.2006.07.032	16876407			Tully, DC; Liu, H; Chatterjee, AK; Alper, PB; Williams, JA; Roberts, MJ; Mutnick, D; Woodmansee, DH; Hollenbeck, T; Gordon, P; Chang, J; Tuntland, T; Tumanut, C; Li, J; Harris, JL; Karanewsky, DS	GNF	23648378	46519691
C22H32F3N3O5	InChI=1/C22H32F3N3O5/c1-15(14-26-16-5-7-17(8-6-16)33-22(23,24)25)27-20(30)32-18(13-21(2,3)4)19(29)28-9-11-31-12-10-28/h5-8,15,18,26H,9-14H2,1-4H3,(H,27,30)/t15-,18-/s2	VVPSHHIMDSUHCQ-YKHWREDPNA-N	(2S)-4,4-dimethyl-1-(morpholin-4-yl)-1-oxopentan-2-yl N-[(2S)-1-{[4-(trifluoromethoxy)phenyl]amino}propan-2-yl]carbamate::Arylaminoethyl carbamate, 16	>100000								Curated from the literature by BindingDB	10.1016/j.bmcl.2006.07.032	16876407			Tully, DC; Liu, H; Chatterjee, AK; Alper, PB; Williams, JA; Roberts, MJ; Mutnick, D; Woodmansee, DH; Hollenbeck, T; Gordon, P; Chang, J; Tuntland, T; Tumanut, C; Li, J; Harris, JL; Karanewsky, DS	GNF	23648377	46519690
C24H28F3N3O5	InChI=1/C24H28F3N3O5/c1-17(16-28-19-7-9-20(10-8-19)35-24(25,26)27)29-23(32)34-21(15-18-5-3-2-4-6-18)22(31)30-11-13-33-14-12-30/h2-10,17,21,28H,11-16H2,1H3,(H,29,32)/t17-,21-/s2	SOIPFVFRBJCCLH-LOZPKSJANA-N	(2S)-1-(morpholin-4-yl)-1-oxo-3-phenylpropan-2-yl N-[(2S)-1-{[4-(trifluoromethoxy)phenyl]amino}propan-2-yl]carbamate::Arylaminoethyl carbamate, 15	>100000								Curated from the literature by BindingDB	10.1016/j.bmcl.2006.07.032	16876407			Tully, DC; Liu, H; Chatterjee, AK; Alper, PB; Williams, JA; Roberts, MJ; Mutnick, D; Woodmansee, DH; Hollenbeck, T; Gordon, P; Chang, J; Tuntland, T; Tumanut, C; Li, J; Harris, JL; Karanewsky, DS	GNF	23644742	46509653
C24H34F3N3O5	InChI=1/C24H34F3N3O5/c1-17(16-28-19-7-9-20(10-8-19)35-24(25,26)27)29-23(32)34-21(15-18-5-3-2-4-6-18)22(31)30-11-13-33-14-12-30/h7-10,17-18,21,28H,2-6,11-16H2,1H3,(H,29,32)/t17-,21-/s2	KRPHKEJLLOAKFV-LOZPKSJANA-N	(2S)-3-cyclohexyl-1-(morpholin-4-yl)-1-oxopropan-2-yl N-[(2S)-1-{[4-(trifluoromethoxy)phenyl]amino}propan-2-yl]carbamate::Arylaminoethyl carbamate, 11	>100000								Curated from the literature by BindingDB	10.1016/j.bmcl.2006.07.032	16876407			Tully, DC; Liu, H; Chatterjee, AK; Alper, PB; Williams, JA; Roberts, MJ; Mutnick, D; Woodmansee, DH; Hollenbeck, T; Gordon, P; Chang, J; Tuntland, T; Tumanut, C; Li, J; Harris, JL; Karanewsky, DS	GNF	23648373	46519686
C24H25F6N3O4	InChI=1/C24H25F6N3O4/c25-23(26,27)17-3-1-16(2-4-17)20(15-21(34)33-11-13-36-14-12-33)22(35)32-10-9-31-18-5-7-19(8-6-18)37-24(28,29)30/h1-8,20,31H,9-15H2,(H,32,35)/t20-/s2	LCNDBRZXONXLLV-GNLPSFAGNA-N	(2S)-4-(morpholin-4-yl)-4-oxo-N-(2-{[4-(trifluoromethoxy)phenyl]amino}ethyl)-2-[4-(trifluoromethyl)phenyl]butanamide::succinamide peptidomimetic, 41	>100000								Curated from the literature by BindingDB	10.1016/j.bmcl.2007.02.049	17382545			Chatterjee, AK; Liu, H; Tully, DC; Guo, J; Epple, R; Russo, R; Williams, J; Roberts, M; Tuntland, T; Chang, J; Gordon, P; Hollenbeck, T; Tumanut, C; Li, J; Harris, JL	GNF	23648369	46519681
C24H34FN3O5R	InChI=1/C25H36FN3O5/c26-20-6-7-22-19(15-20)8-9-29(22)16-21(17-30)27-25(32)34-23(14-18-4-2-1-3-5-18)24(31)28-10-12-33-13-11-28/h6-7,15,18,21,23,30H,1-5,8-14,16-17H2,(H,27,32)/t21-,23+/s2	XUJLISIHNHPVBN-UPMWDJCYNA-N	(2S)-3-cyclohexyl-1-(morpholin-4-yl)-1-oxopropan-2-yl N-[(2R)-1-(5-fluoro-2,3-dihydro-1H-indol-1-yl)-3-hydroxypropan-2-yl]carbamate::Arylaminoethyl carbamate, 9	>100000								Curated from the literature by BindingDB	10.1016/j.bmcl.2006.07.032	16876407			Tully, DC; Liu, H; Chatterjee, AK; Alper, PB; Williams, JA; Roberts, MJ; Mutnick, D; Woodmansee, DH; Hollenbeck, T; Gordon, P; Chang, J; Tuntland, T; Tumanut, C; Li, J; Harris, JL; Karanewsky, DS	GNF	23648372	46519684
C21H23N3O4	InChI=1S/C21H23N3O4/c1-2-3-10-16(22-18(25)13-12-15-8-5-4-6-9-15)19(26)21-24-23-20(28-21)17-11-7-14-27-17/h4-9,11,14,16H,2-3,10,12-13H2,1H3,(H,22,25)/t16-/m0/s1	CSOOXDXAJXMTRR-INIZCTEOSA-N	CHEMBL272375	100000								ChEMBL	10.1016/j.bmc.2007.11.015	18053726			Maryanoff, BE; Costanzo, MJ	Johnson&amp; Johnson Pharmaceutical Research&amp; Development	44452965	160853389
C28H32N4O3	InChI=1/C28H32N4O3/c1-21(33)11-10-16-29-26(34)20-32-25-15-7-6-14-23(25)27(22-12-4-2-5-13-22)30-24(28(32)35)19-31-17-8-3-9-18-31/h2,4-7,10,12-16,24H,3,8-9,11,17-20H2,1H3,(H,29,34)/b16-10+/t24-/s2	FPXOBBGZGPTBCY-HATIUFRFNA-N	CHEMBL1952262	>100000								ChEMBL	10.1016/j.ejmech.2011.02.058	21420760			Ettari, R; Zappala, M; Micale, N; Grazioso, G; Giofre, S; Schirmeister, T; Grasso, S	University of Messina	91930545	136968021
C11H16OS2	InChI=1/C11H16OS2/c1-11(2,3)13-14(12)9-10-7-5-4-6-8-10/h4-8H,9H2,1-3H3	YSMFDQIECFTBNG-UHFFFAOYNA-N	CHEMBL1224242::S-tert-butyl phenylmethanesulfinothioate	>100000								ChEMBL	10.1016/j.bmcl.2010.07.062	20692829			Waag, T; Gelhaus, C; Rath, J; Stich, A; Leippe, M; Schirmeister, T	University of W&#252;rzburg	13184126	117646973
C12H22OS2	InChI=1/C12H22OS2/c13-15(12-9-5-2-6-10-12)14-11-7-3-1-4-8-11/h11-12H,1-10H2	VWEVDSRWQSDKAA-UHFFFAOYNA-N	CHEMBL1224169::S-cyclohexyl cyclohexanesulfinothioate	>100000								ChEMBL	10.1016/j.bmcl.2010.07.062	20692829			Waag, T; Gelhaus, C; Rath, J; Stich, A; Leippe, M; Schirmeister, T	University of W&#252;rzburg	49865938	117646970
C20H21N3O4	InChI=1S/C20H21N3O4/c1-2-7-15(21-17(24)12-11-14-8-4-3-5-9-14)18(25)20-23-22-19(27-20)16-10-6-13-26-16/h3-6,8-10,13,15H,2,7,11-12H2,1H3,(H,21,24)/t15-/m0/s1	MJWAQGWWWAVZBT-HNNXBMFYSA-N	CHEMBL210712	100000								ChEMBL	10.1016/j.bmcl.2006.03.001	16546382			Palmer, JT; Hirschbein, BL; Cheung, H; McCarter, J; Janc, JW; Yu, ZW; Wesolowski, G	Celera Genomics, Inc.	44412354	163360001
C27H29F6N3O4	InChI=1/C27H29F6N3O4/c28-26(29,30)19-5-3-17(4-6-19)22(15-24(37)36-11-13-39-14-12-36)25(38)35-23(18-1-2-18)16-34-20-7-9-21(10-8-20)40-27(31,32)33/h3-10,18,22-23,34H,1-2,11-16H2,(H,35,38)/t22-,23+/s2	SCMZSMNINRMDKK-VUEPYQETNA-N	(2S)-N-[(1S)-1-cyclopropyl-2-{[4-(trifluoromethoxy)phenyl]amino}ethyl]-4-(morpholin-4-yl)-4-oxo-2-[4-(trifluoromethyl)phenyl]butanamide::succinamide peptidomimetic, 40	>100000								Curated from the literature by BindingDB	10.1016/j.bmcl.2007.02.049	17382545			Chatterjee, AK; Liu, H; Tully, DC; Guo, J; Epple, R; Russo, R; Williams, J; Roberts, M; Tuntland, T; Chang, J; Gordon, P; Hollenbeck, T; Tumanut, C; Li, J; Harris, JL	GNF	11410560	46519680
C25H27F6N3O4	InChI=1/C25H27F6N3O4/c1-16(15-32-19-6-8-20(9-7-19)38-25(29,30)31)33-23(36)21(14-22(35)34-10-12-37-13-11-34)17-2-4-18(5-3-17)24(26,27)28/h2-9,16,21,32H,10-15H2,1H3,(H,33,36)/t16-,21-/s2	WVXJSILFDKEKGC-SYAPSAMCNA-N	(2S)-4-(morpholin-4-yl)-4-oxo-N-[(2S)-1-{[4-(trifluoromethoxy)phenyl]amino}propan-2-yl]-2-[4-(trifluoromethyl)phenyl]butanamide::succinamide peptidomimetic, 39	>100000								Curated from the literature by BindingDB	10.1016/j.bmcl.2007.02.049	17382545			Chatterjee, AK; Liu, H; Tully, DC; Guo, J; Epple, R; Russo, R; Williams, J; Roberts, M; Tuntland, T; Chang, J; Gordon, P; Hollenbeck, T; Tumanut, C; Li, J; Harris, JL	GNF	11432773	46519679
C27H31F6N3O4	InChI=1/C27H31F6N3O4/c1-17(2)23(16-34-18-7-9-19(10-8-18)40-27(31,32)33)35-25(38)21(15-24(37)36-11-13-39-14-12-36)20-5-3-4-6-22(20)26(28,29)30/h3-10,17,21,23,34H,11-16H2,1-2H3,(H,35,38)/t21-,23+/s2	UPHPOJUBQMILJG-UPMWDJCYNA-N	(2S)-N-[(2S)-3-methyl-1-{[4-(trifluoromethoxy)phenyl]amino}butan-2-yl]-4-(morpholin-4-yl)-4-oxo-2-[2-(trifluoromethyl)phenyl]butanamide::succinamide peptidomimetic, 38	>100000								Curated from the literature by BindingDB	10.1016/j.bmcl.2007.02.049	17382545			Chatterjee, AK; Liu, H; Tully, DC; Guo, J; Epple, R; Russo, R; Williams, J; Roberts, M; Tuntland, T; Chang, J; Gordon, P; Hollenbeck, T; Tumanut, C; Li, J; Harris, JL	GNF	23648368	46519678
C27H31F6N3O4	InChI=1/C27H31F6N3O4/c1-17(2)23(16-34-20-7-9-21(10-8-20)40-27(31,32)33)35-25(38)22(15-24(37)36-11-13-39-14-12-36)18-3-5-19(6-4-18)26(28,29)30/h3-10,17,22-23,34H,11-16H2,1-2H3,(H,35,38)/t22-,23+/s2	RDZCAQUTTHHOFB-VUEPYQETNA-N	(2S)-N-[(2S)-3-methyl-1-{[4-(trifluoromethoxy)phenyl]amino}butan-2-yl]-4-(morpholin-4-yl)-4-oxo-2-[4-(trifluoromethyl)phenyl]butanamide::succinamide peptidomimetic, 36	>100000								Curated from the literature by BindingDB	10.1016/j.bmcl.2007.02.049	17382545			Chatterjee, AK; Liu, H; Tully, DC; Guo, J; Epple, R; Russo, R; Williams, J; Roberts, M; Tuntland, T; Chang, J; Gordon, P; Hollenbeck, T; Tumanut, C; Li, J; Harris, JL	GNF	11376611	46519676
C27H34F3N3O4	InChI=1/C27H34F3N3O4/c1-18(2)24(17-31-21-8-10-22(11-9-21)37-27(28,29)30)32-26(35)23(20-6-4-19(3)5-7-20)16-25(34)33-12-14-36-15-13-33/h4-11,18,23-24,31H,12-17H2,1-3H3,(H,32,35)/t23-,24+/s2	DGYZBMMOVGHABN-UIYJTSPENA-N	(2S)-N-[(2S)-3-methyl-1-{[4-(trifluoromethoxy)phenyl]amino}butan-2-yl]-2-(4-methylphenyl)-4-(morpholin-4-yl)-4-oxobutanamide::succinamide peptidomimetic, 35	>100000								Curated from the literature by BindingDB	10.1016/j.bmcl.2007.02.049	17382545			Chatterjee, AK; Liu, H; Tully, DC; Guo, J; Epple, R; Russo, R; Williams, J; Roberts, M; Tuntland, T; Chang, J; Gordon, P; Hollenbeck, T; Tumanut, C; Li, J; Harris, JL	GNF	11375856	46519675
C26H31ClF3N3O4	InChI=1/C26H31ClF3N3O4/c1-17(2)23(16-31-20-7-9-21(10-8-20)37-26(28,29)30)32-25(35)22(18-3-5-19(27)6-4-18)15-24(34)33-11-13-36-14-12-33/h3-10,17,22-23,31H,11-16H2,1-2H3,(H,32,35)/t22-,23+/s2	WJVNWVPAGDRBSY-VUEPYQETNA-N	(2S)-2-(4-chlorophenyl)-N-[(2S)-3-methyl-1-{[4-(trifluoromethoxy)phenyl]amino}butan-2-yl]-4-(morpholin-4-yl)-4-oxobutanamide::succinamide peptidomimetic, 33	>100000								Curated from the literature by BindingDB	10.1016/j.bmcl.2007.02.049	17382545			Chatterjee, AK; Liu, H; Tully, DC; Guo, J; Epple, R; Russo, R; Williams, J; Roberts, M; Tuntland, T; Chang, J; Gordon, P; Hollenbeck, T; Tumanut, C; Li, J; Harris, JL	GNF	11238059	46519673
C24H36F3N3O4	InChI=1/C24H36F3N3O4/c1-17(16-28-19-5-7-20(8-6-19)34-24(25,26)27)29-22(32)18(9-10-23(2,3)4)15-21(31)30-11-13-33-14-12-30/h5-8,17-18,28H,9-16H2,1-4H3,(H,29,32)/t17-,18+/s2	GFEIJHATAPBSQT-ZVOYONDMNA-N	(2R)-5,5-dimethyl-2-[2-(morpholin-4-yl)-2-oxoethyl]-N-[(2S)-1-{[4-(trifluoromethoxy)phenyl]amino}propan-2-yl]hexanamide::succinamide peptidomimetic, 24	>100000								Curated from the literature by BindingDB	10.1016/j.bmcl.2007.02.049	17382545			Chatterjee, AK; Liu, H; Tully, DC; Guo, J; Epple, R; Russo, R; Williams, J; Roberts, M; Tuntland, T; Chang, J; Gordon, P; Hollenbeck, T; Tumanut, C; Li, J; Harris, JL	GNF	23648364	46519664
C23H34F3N3O4	InChI=1/C23H34F3N3O4/c1-16(15-27-18-5-7-19(8-6-18)33-23(24,25)26)28-21(31)17(14-22(2,3)4)13-20(30)29-9-11-32-12-10-29/h5-8,16-17,27H,9-15H2,1-4H3,(H,28,31)/t16-,17-/s2	AGNOSSPYAKPBTN-RXQGYGPJNA-N	(2R)-4,4-dimethyl-2-[2-(morpholin-4-yl)-2-oxoethyl]-N-[(2S)-1-{[4-(trifluoromethoxy)phenyl]amino}propan-2-yl]pentanamide::succinamide peptidomimetic, 23	>100000								Curated from the literature by BindingDB	10.1016/j.bmcl.2007.02.049	17382545			Chatterjee, AK; Liu, H; Tully, DC; Guo, J; Epple, R; Russo, R; Williams, J; Roberts, M; Tuntland, T; Chang, J; Gordon, P; Hollenbeck, T; Tumanut, C; Li, J; Harris, JL	GNF	23648363	46519663
C27H40N8O8S	InChI=1S/C27H40N8O8S/c1-15(36)32-18(10-11-44-2)26(42)35-20(13-22(29)38)25(41)31-14-23(39)33-19(12-16-6-4-3-5-7-16)27(43)34-17(24(30)40)8-9-21(28)37/h3-7,17-20H,8-14H2,1-2H3,(H2,28,37)(H2,29,38)(H2,30,40)(H,31,41)(H,32,36)(H,33,39)(H,34,43)(H,35,42)/t17-,18-,19-,20-/m0/s1	VGEFYMHTWFYHLJ-MUGJNUQGSA-N	2-(2-{2-[2-(2-Acetylamino-4-methylsulfanyl-butyrylamino)-3-carbamoyl-propionylamino]-acetylamino}-3-phenyl-propionylamino)-pentanedioic acid diamide::CHEMBL147223	>100000								ChEMBL	10.1021/jm020238t	12431059			Chowdhury, SF; Sivaraman, J; Wang, J; Devanathan, G; Lachance, P; Qi, H; Menard, R; Lefebvre, J; Konishi, Y; Cygler, M; Sulea, T; Purisima, EO	National Research Council of Canada	44366435	104014169
C37H57N7O6	InChI=1S/C37H57N7O6/c1-7-13-26(30(45)35(49)40-22(3)8-2)41-34(48)29-25-17-12-16-24(25)21-44(29)36(50)31(37(4,5)6)43-33(47)28(23-14-10-9-11-15-23)42-32(46)27-20-38-18-19-39-27/h18-20,22-26,28-29,31H,7-17,21H2,1-6H3,(H,40,49)(H,41,48)(H,42,46)(H,43,47)/t22-,24?,25?,26?,28+,29+,31-/m1/s1	QUYMXKYHCFJIIB-SANRFLFRSA-N	(S)-2-((S)-2-{(S)-2-Cyclohexyl-2-[(pyrazine-2-carbonyl)-amino]-acetylamino}-3,3-dimethyl-butyryl)-octahydro-cyclopenta[c]pyrrole-1-carboxylic acid [1-((R)-sec-butylaminooxalyl)-butyl]-amide::CHEMBL184715	107000								ChEMBL	10.1016/j.bmcl.2004.07.007	15341970			Yip, Y; Victor, F; Lamar, J; Johnson, R; Wang, QM; Glass, JI; Yumibe, N; Wakulchik, M; Munroe, J; Chen, SH	Lilly Research Laboratory	44394249	104040779
C4H3AuO4S-2	InChI=1/C4H6O4S.Au/c5-3(6)1-2(9)4(7)8;/h2,9H,1H2,(H,5,6)(H,7,8);/q;+1/p-3	XJHSMFDIQHVMCY-UHFFFAOYNA-K	CHEMBL182346::disodium [2-(sulfanyl-kappaS)butanedioato(3-)]aurate(2-)::disodium aurothiomalate	110000								ChEMBL	10.1016/j.bmcl.2004.07.073	15380210			Chircorian, A; Barrios, AM	University of Southern California	4479093	104041205
C34H51N7O6	InChI=1S/C34H51N7O6/c1-8-10-22(25(42)30(45)37-20-13-14-20)38-29(44)24-21-12-9-11-19(21)18-41(24)32(47)27(34(5,6)7)40-31(46)26(33(2,3)4)39-28(43)23-17-35-15-16-36-23/h15-17,19-22,24,26-27H,8-14,18H2,1-7H3,(H,37,45)(H,38,44)(H,39,43)(H,40,46)/t19?,21?,22-,24-,26+,27+/m0/s1	JNDNFSGZRXGNJK-DWCTXBLLSA-N	(S)-2-((S)-2-{(S)-3,3-Dimethyl-2-[(pyrazine-2-carbonyl)-amino]-butyrylamino}-3,3-dimethyl-butyryl)-octahydro-cyclopenta[c]pyrrole-1-carboxylic acid (1-cyclopropylaminooxalyl-butyl)-amide::CHEMBL2371797	123000								ChEMBL	10.1016/j.bmcl.2004.07.007	15341970			Yip, Y; Victor, F; Lamar, J; Johnson, R; Wang, QM; Glass, JI; Yumibe, N; Wakulchik, M; Munroe, J; Chen, SH	Lilly Research Laboratory	15955412	104040783
C12H10N4O3	InChI=1S/C12H10N4O3/c13-3-5-14-7-8-6-10(16(18)19)9-2-1-4-15-11(9)12(8)17/h1-2,4,6,14,17H,5,7H2	WCKCUTSAAUXUOC-UHFFFAOYSA-N	CHEMBL2312216	124000								ChEMBL	10.1021/jm301544x	23252745			Sosic, I; Mirkovic, B; Arenz, K; Stefane, B; Kos, J; Gobec, S	University of Ljubljana	71520324	164153905
C20H28N4O4	InChI=1S/C20H28N4O4/c1-7-8-15(21-19(26)28-20(2,3)4)16(25)18-23-22-17(27-18)13-9-11-14(12-10-13)24(5)6/h9-12,15H,7-8H2,1-6H3,(H,21,26)/t15-/m0/s1	TWVQQXCMYPGMIH-HNNXBMFYSA-N	CHEMBL210523	130000								ChEMBL	10.1016/j.bmcl.2006.03.001	16546382			Palmer, JT; Hirschbein, BL; Cheung, H; McCarter, J; Janc, JW; Yu, ZW; Wesolowski, G	Celera Genomics, Inc.	44412502	163359998
C36H53N7O6	InChI=1S/C36H53N7O6/c1-5-10-25(29(44)34(48)39-23-15-16-23)40-33(47)28-24-14-9-13-22(24)20-43(28)35(49)30(36(2,3)4)42-32(46)27(21-11-7-6-8-12-21)41-31(45)26-19-37-17-18-38-26/h17-19,21-25,27-28,30H,5-16,20H2,1-4H3,(H,39,48)(H,40,47)(H,41,45)(H,42,46)/t22?,24?,25-,27-,28-,30+/m0/s1	BBAWEDCPNXPBQM-RGBYBLEFSA-N	2-((S)-2-{(S)-2-Cyclohexyl-2-[(pyrazine-2-carbonyl)-amino]-acetylamino}-3,3-dimethyl-butyryl)-octahydro-cyclopenta[c]pyrrole-1-carboxylic acid (1-cyclopropylaminooxalyl-butyl)-amide::CHEMBL2371798	134000								ChEMBL	10.1016/j.bmcl.2004.07.007	15341970			Yip, Y; Victor, F; Lamar, J; Johnson, R; Wang, QM; Glass, JI; Yumibe, N; Wakulchik, M; Munroe, J; Chen, SH	Lilly Research Laboratory	24880885	104040785
C19H23N3O6	InChI=1S/C19H23N3O6/c1-12(23)28-16-14(15(24)21-16)20-17(25)19(9-5-6-10-19)22-18(26)27-11-13-7-3-2-4-8-13/h2-4,7-8,14,16H,5-6,9-11H2,1H3,(H,20,25)(H,21,24)(H,22,26)/t14-,16+/m1/s1	FUOXCWBCJJDEKN-ZBFHGGJFSA-N	Acetic acid (2S,3S)-3-[(1-benzyloxycarbonylamino-cyclopentanecarbonyl)-amino]-4-oxo-azetidin-2-yl ester::CHEMBL62453	140000								ChEMBL	10.1016/s0960-894x(03)00304-4	12781193			Setti, EL; Davis, D; Chung, T; McCarter, J	Ligand Pharmaceuticals	44304563	104020739
C27H32N4O3	InChI=1/C27H32N4O3/c1-19(2)16-28-17-23-27(34)31(18-25(33)29-15-9-10-20(3)32)24-14-8-7-13-22(24)26(30-23)21-11-5-4-6-12-21/h4-9,11-15,19,23,28H,10,16-18H2,1-3H3,(H,29,33)/b15-9+/t23-/s2	HSPFVFSFKMKSCO-BMQGMEQNNA-N	CHEMBL1952263	>140000								ChEMBL	10.1016/j.ejmech.2011.02.058	21420760			Ettari, R; Zappala, M; Micale, N; Grazioso, G; Giofre, S; Schirmeister, T; Grasso, S	University of Messina	91930546	136968022
C33H49N7O7	InChI=1S/C33H49N7O7/c1-7-9-22(26(41)31(45)36-20-12-13-20)37-30(44)25-21-11-8-10-19(21)17-40(25)32(46)27(33(3,4)5)39-29(43)24(18(2)47-6)38-28(42)23-16-34-14-15-35-23/h14-16,18-22,24-25,27H,7-13,17H2,1-6H3,(H,36,45)(H,37,44)(H,38,42)(H,39,43)/t18-,19?,21?,22+,24+,25+,27-/m1/s1	GTBJOPZBMTXXNS-TVXYOILYSA-N	2-((S)-2-{(S)-3-Methoxy-2-[(pyrazine-2-carbonyl)-amino]-butyrylamino}-3,3-dimethyl-butyryl)-octahydro-cyclopenta[c]pyrrole-1-carboxylic acid (1-cyclopropylaminooxalyl-butyl)-amide::CHEMBL2371796	146000								ChEMBL	10.1016/j.bmcl.2004.07.007	15341970			Yip, Y; Victor, F; Lamar, J; Johnson, R; Wang, QM; Glass, JI; Yumibe, N; Wakulchik, M; Munroe, J; Chen, SH	Lilly Research Laboratory	73350210	104040786
C35H34ClF3N4O6	InChI=1/C35H34ClF3N4O6/c1-21(2)17-24(14-16-31(45)48-3)40-30(44)19-43-29-12-8-7-11-25(29)32(22-9-5-4-6-10-22)41-28(33(43)46)20-49-34(47)42-27-15-13-23(36)18-26(27)35(37,38)39/h4-16,18,21,24,28H,17,19-20H2,1-3H3,(H,40,44)(H,42,47)/b16-14+/t24-,28-/s2	MWWJVCKMVKBUFV-YYYYGGMCNA-N	CHEMBL1171803::Methyl4-(2-((R)-3-((4-chloro-2-(trifluoromethyl)phenylcarbamoyloxy)methyl-2-oxo-5-phenyl-2,3-dihydro-1H-benzo[e][1,4]diazepin-1-yl)acetamido)-6-methylhept-2-enoate	>150000								ChEMBL	10.1016/j.bmc.2010.06.010	20598553			Bova, F; Ettari, R; Micale, N; Carnovale, C; Schirmeister, T; Gelhaus, C; Leippe, M; Grasso, S; Zappala, M	Universit&#163; di Messina	49798904	104143870
C31H25BrClF3N4O6	InChI=1/C31H25BrClF3N4O6/c1-45-27(42)7-4-14-37-26(41)16-40-25-6-3-2-5-21(25)28(18-8-10-19(32)11-9-18)38-24(29(40)43)17-46-30(44)39-23-13-12-20(33)15-22(23)31(34,35)36/h2-13,15,24H,14,16-17H2,1H3,(H,37,41)(H,39,44)/b7-4+/t24-/s2	KHWXFDGUCDQAID-VFQBJVLUNA-N	(R)-Methyl4-(2-(5-(4-bromophenyl)-3-((4-chloro-2-(trifluoromethyl)phenylcarbamoyloxy)methyl-2-oxo-2,3-dihydro-1H-benzo[e][1,4]diazepin-1-yl)acetamido)but-2-enoate::CHEMBL1171633	>150000								ChEMBL	10.1016/j.bmc.2010.06.010	20598553			Bova, F; Ettari, R; Micale, N; Carnovale, C; Schirmeister, T; Gelhaus, C; Leippe, M; Grasso, S; Zappala, M	Universit&#163; di Messina	49798881	104143872
C18H21N3O6	InChI=1S/C18H21N3O6/c1-11(22)27-17-14(16(24)20-17)19-15(23)13-8-5-9-21(13)18(25)26-10-12-6-3-2-4-7-12/h2-4,6-7,13-14,17H,5,8-10H2,1H3,(H,19,23)(H,20,24)/t13?,14-,17+/m1/s1	VRSUHJFYRRJBQO-ROFXEPAZSA-N	2-((2S,3S)-2-Acetoxy-4-oxo-azetidin-3-ylcarbamoyl)-pyrrolidine-1-carboxylic acid benzyl ester::CHEMBL411932	>150000								ChEMBL	10.1016/s0960-894x(03)00304-4	12781193			Setti, EL; Davis, D; Chung, T; McCarter, J	Ligand Pharmaceuticals	44304591	104020740
C19H23N3O6	InChI=1S/C19H23N3O6/c1-11(23)28-18-15(17(25)22-18)21-16(24)13-8-5-9-14(13)20-19(26)27-10-12-6-3-2-4-7-12/h2-4,6-7,13-15,18H,5,8-10H2,1H3,(H,20,26)(H,21,24)(H,22,25)/t13-,14+,15-,18+/m1/s1	PGTPLAZJSHOGIU-FSZRXZPDSA-N	Acetic acid (2S,3S)-3-{[(R)-2-((S)-benzyloxycarbonylamino)-cyclopentanecarbonyl]-amino}-4-oxo-azetidin-2-yl ester::CHEMBL65990	>150000								ChEMBL	10.1016/s0960-894x(03)00304-4	12781193			Setti, EL; Davis, D; Chung, T; McCarter, J	Ligand Pharmaceuticals	44304634	104020738
C19H25N3O5	InChI=1S/C19H25N3O5/c1-6-9-13(20-18(24)27-19(2,3)4)15(23)17-22-21-16(26-17)12-10-7-8-11-14(12)25-5/h7-8,10-11,13H,6,9H2,1-5H3,(H,20,24)/t13-/m0/s1	RZDNUHXDWHWWIR-ZDUSSCGKSA-N	CHEMBL378780	>150000								ChEMBL	10.1016/j.bmcl.2006.03.001	16546382			Palmer, JT; Hirschbein, BL; Cheung, H; McCarter, J; Janc, JW; Yu, ZW; Wesolowski, G	Celera Genomics, Inc.	44412339	163359993
C15H25N3O4	InChI=1S/C15H25N3O4/c1-7-8-10(16-14(20)22-15(4,5)6)11(19)13-18-17-12(21-13)9(2)3/h9-10H,7-8H2,1-6H3,(H,16,20)/t10-/m0/s1	XPAUHZPCDDOFJM-JTQLQIEISA-N	CHEMBL209766	>150000								ChEMBL	10.1016/j.bmcl.2006.03.001	16546382			Palmer, JT; Hirschbein, BL; Cheung, H; McCarter, J; Janc, JW; Yu, ZW; Wesolowski, G	Celera Genomics, Inc.	44412340	163359999
C19H19N3O4	InChI=1S/C19H19N3O4/c1-2-7-14(20-16(23)12-13-8-4-3-5-9-13)17(24)19-22-21-18(26-19)15-10-6-11-25-15/h3-6,8-11,14H,2,7,12H2,1H3,(H,20,23)/t14-/m0/s1	OFVTWMXKJKMHOE-AWEZNQCLSA-N	CHEMBL209294	150000								ChEMBL	10.1016/j.bmcl.2006.03.001	16546382			Palmer, JT; Hirschbein, BL; Cheung, H; McCarter, J; Janc, JW; Yu, ZW; Wesolowski, G	Celera Genomics, Inc.	44412437	163359994
C19H23N3O6	InChI=1S/C19H23N3O6/c1-12(23)28-18-15(17(25)21-18)20-16(24)14-9-5-6-10-22(14)19(26)27-11-13-7-3-2-4-8-13/h2-4,7-8,14-15,18H,5-6,9-11H2,1H3,(H,20,24)(H,21,25)/t14?,15-,18+/m1/s1	PPZLXFVYHZKNSI-MLMRRJNNSA-N	2-((2S,3S)-2-Acetoxy-4-oxo-azetidin-3-ylcarbamoyl)-piperidine-1-carboxylic acid benzyl ester::CHEMBL62923	>150000								ChEMBL	10.1016/s0960-894x(03)00304-4	12781193			Setti, EL; Davis, D; Chung, T; McCarter, J	Ligand Pharmaceuticals	44304611	104020736
C33H49N7O6	InChI=1S/C33H49N7O6/c1-7-9-22(26(41)31(45)36-20-12-13-20)37-30(44)25-21-11-8-10-19(21)17-40(25)32(46)27(33(4,5)6)39-29(43)24(18(2)3)38-28(42)23-16-34-14-15-35-23/h14-16,18-22,24-25,27H,7-13,17H2,1-6H3,(H,36,45)(H,37,44)(H,38,42)(H,39,43)/t19-,21-,22-,24-,25-,27+/m0/s1	KOKNYEMMHABSGG-RKISWGBFSA-N	(1S,5S,6R)-2-((S)-3,3-Dimethyl-2-{(S)-3-methyl-2-[(pyrazine-2-carbonyl)-amino]-butyrylamino}-butyryl)-octahydro-cyclopenta[c]pyrrole-1-carboxylic acid [1-((S)-cyclopropylaminooxalyl)-butyl]-amide::CHEMBL86453	154000								ChEMBL	10.1016/j.bmcl.2004.07.007	15341970			Yip, Y; Victor, F; Lamar, J; Johnson, R; Wang, QM; Glass, JI; Yumibe, N; Wakulchik, M; Munroe, J; Chen, SH	Lilly Research Laboratory	44321946	104027876
C15H17N3O2	InChI=1S/C15H17N3O2/c1-11-6-9-17(10-7-11)14-5-4-13(18(19)20)12-3-2-8-16-15(12)14/h2-5,8,11H,6-7,9-10H2,1H3	ABDSNJJYMMKJBF-UHFFFAOYSA-N	CHEMBL2312204	155000								ChEMBL	10.1021/jm301544x	23252745			Sosic, I; Mirkovic, B; Arenz, K; Stefane, B; Kos, J; Gobec, S	University of Ljubljana	71717313	164153899
C10H7BrN2O2	InChI=1S/C10H7BrN2O2/c11-8-5-9(13(14)15)6-3-1-2-4-7(6)10(8)12/h1-5H,12H2	LLEDLJCUWYEYLA-UHFFFAOYSA-N	CHEMBL2312203	182000								ChEMBL	10.1021/jm301544x	23252745			Sosic, I; Mirkovic, B; Arenz, K; Stefane, B; Kos, J; Gobec, S	University of Ljubljana	22988664	164153892
C14H14N2O2	InChI=1S/C14H14N2O2/c17-16(18)14-8-7-13(15-9-3-4-10-15)11-5-1-2-6-12(11)14/h1-2,5-8H,3-4,9-10H2	FLUWUUPEIABQQO-UHFFFAOYSA-N	CHEMBL570897	245000								ChEMBL	10.1021/jm301544x	23252745			Sosic, I; Mirkovic, B; Arenz, K; Stefane, B; Kos, J; Gobec, S	University of Ljubljana	4430623	163364121
C35H49F2N7O6	InChI=1S/C35H49F2N7O6/c1-35(2,3)29(43-31(47)26(19-8-5-4-6-9-19)42-30(46)24-17-38-14-15-39-24)34(50)44-18-20-10-7-11-22(20)27(44)32(48)41-23(16-25(36)37)28(45)33(49)40-21-12-13-21/h14-15,17,19-23,25-27,29H,4-13,16,18H2,1-3H3,(H,40,49)(H,41,48)(H,42,46)(H,43,47)/t20?,22?,23?,26-,27-,29+/m0/s1	QPYZXCRQKIZTNC-BZYZTYLLSA-N	2-((S)-2-{(S)-2-Cyclohexyl-2-[(pyrazine-2-carbonyl)-amino]-acetylamino}-3,3-dimethyl-butyryl)-octahydro-cyclopenta[c]pyrrole-1-carboxylic acid (1-cyclopropylaminooxalyl-3,3-difluoro-propyl)-amide::CHEMBL414805	760000								ChEMBL	10.1016/j.bmcl.2004.07.007	15341970			Yip, Y; Victor, F; Lamar, J; Johnson, R; Wang, QM; Glass, JI; Yumibe, N; Wakulchik, M; Munroe, J; Chen, SH	Lilly Research Laboratory	3011892	104040781
C20H34AuO9PS	InChI=1S/C14H20O9S.C6H15P.Au/c1-6(15)19-5-10-11(20-7(2)16)12(21-8(3)17)13(14(24)23-10)22-9(4)18;1-4-7(5-2)6-3;/h10-14,24H,5H2,1-4H3;4-6H2,1-3H3;/q;;+1/p-1/t10-,11-,12+,13-,14+;;/m1../s1	AUJRCFUBUPVWSZ-XTZHGVARSA-M	(1-Thio-beta-D-glucopyranosato)(triethylphosphine)gold2,3,4,6-tetraacetate::AURANOFIN::CHEMBL1366::Ridaura::SK&F-39162::SK-39162	>1000000								ChEMBL	10.1016/j.bmcl.2004.07.073	15380210			Chircorian, A; Barrios, AM	University of Southern California	70788951	104041207
C26H25N3O4S	InChI=1S/C26H25N3O4S/c30-23(28-22-24(31)29-25(22)34-20-14-8-3-9-15-20)21(16-18-10-4-1-5-11-18)27-26(32)33-17-19-12-6-2-7-13-19/h1-15,21-22,25H,16-17H2,(H,27,32)(H,28,30)(H,29,31)/t21-,22+,25-/m0/s1	LKVLCOTZWXWKQV-FBLLAGFSSA-N	CHEMBL31788::[(S)-1-((3R,4S)-2-Oxo-4-phenylsulfanyl-azetidin-3-ylcarbamoyl)-2-phenyl-ethyl]-carbamic acid benzyl ester		0.1							ChEMBL	10.1016/s0960-894x(02)00831-4	12467634			Zhou, NE; Guo, D; Thomas, G; Reddy, AV; Kaleta, J; Purisima, E; Menard, R; Micetich, RG; Singh, R	currently NAEJA Pharmaceutical Inc.	10457653	104014660
C26H25N3O6S	InChI=1S/C26H25N3O6S/c30-23(28-22-24(31)29-25(22)36(33,34)20-14-8-3-9-15-20)21(16-18-10-4-1-5-11-18)27-26(32)35-17-19-12-6-2-7-13-19/h1-15,21-22,25H,16-17H2,(H,27,32)(H,28,30)(H,29,31)/t21-,22+,25-/m0/s1	JICMCJAFBMCIIX-FBLLAGFSSA-N	CHEMBL287630::[(S)-1-((2S,3R)-2-Benzenesulfonyl-4-oxo-azetidin-3-ylcarbamoyl)-2-phenyl-ethyl]-carbamic acid benzyl ester		0.1							ChEMBL	10.1016/s0960-894x(02)00831-4	12467634			Zhou, NE; Guo, D; Thomas, G; Reddy, AV; Kaleta, J; Purisima, E; Menard, R; Micetich, RG; Singh, R	currently NAEJA Pharmaceutical Inc.	10346121	104014655
C21H25N5O2	InChI=1S/C21H25N5O2/c1-28-17-9-7-15(8-10-17)11-12-23-21(27)18-14-24-19(13-22)26-20(18)25-16-5-3-2-4-6-16/h7-10,14,16H,2-6,11-12H2,1H3,(H,23,27)(H,24,25,26)	VLROHFCAQABUTJ-UHFFFAOYSA-N	2-Cyano-pyrimidine, 16b::2-cyano-4-(cyclohexylamino)-N-[2-(4-methoxyphenyl)ethyl]pyrimidine-5-carboxamide		0.17					5.5	22	Curated from the literature by BindingDB	10.1021/jm0613525	17256925			Altmann, E; Aichholz, R; Betschart, C; Buhl, T; Green, J; Irie, O; Teno, N; Lattmann, R; Tintelnot-Blomley, M; Missbach, M	Novartis Pharmaceuticals	16108888	46519737
C21H25N5O2	InChI=1S/C21H25N5O2/c1-28-17-9-5-6-15(12-17)10-11-23-21(27)18-14-24-19(13-22)26-20(18)25-16-7-3-2-4-8-16/h5-6,9,12,14,16H,2-4,7-8,10-11H2,1H3,(H,23,27)(H,24,25,26)	YZBDFADJOLGKFN-UHFFFAOYSA-N	2-Cyano-pyrimidine, 16c::2-cyano-4-(cyclohexylamino)-N-[2-(3-methoxyphenyl)ethyl]pyrimidine-5-carboxamide		0.31					5.5	22	Curated from the literature by BindingDB	10.1021/jm0613525	17256925			Altmann, E; Aichholz, R; Betschart, C; Buhl, T; Green, J; Irie, O; Teno, N; Lattmann, R; Tintelnot-Blomley, M; Missbach, M	Novartis Pharmaceuticals	16108901	46519738
C25H35N7O	InChI=1S/C25H35N7O/c1-25(2,3)18-29-23-21(16-28-22(15-26)30-23)24(33)27-10-9-19-5-7-20(8-6-19)17-32-13-11-31(4)12-14-32/h5-8,16H,9-14,17-18H2,1-4H3,(H,27,33)(H,28,29,30)	GASCFELIQZXIAB-UHFFFAOYSA-N	2-Cyano-pyrimidine, 17f::2-cyano-4-[(2,2-dimethylpropyl)amino]-N-(2-{4-[(4-methylpiperazin-1-yl)methyl]phenyl}ethyl)pyrimidine-5-carboxamide		0.33					5.5	22	Curated from the literature by BindingDB	10.1021/jm0613525	17256925			Altmann, E; Aichholz, R; Betschart, C; Buhl, T; Green, J; Irie, O; Teno, N; Lattmann, R; Tintelnot-Blomley, M; Missbach, M	Novartis Pharmaceuticals	16108893	46519746
C20H25N5O2	InChI=1S/C20H25N5O2/c1-20(2,3)13-24-18-16(12-23-17(11-21)25-18)19(26)22-10-9-14-5-7-15(27-4)8-6-14/h5-8,12H,9-10,13H2,1-4H3,(H,22,26)(H,23,24,25)	GUUHOTXBVVLLAX-UHFFFAOYSA-N	2-Cyano-pyrimidine, 17a::2-cyano-4-[(2,2-dimethylpropyl)amino]-N-[2-(4-methoxyphenyl)ethyl]pyrimidine-5-carboxamide		0.34					5.5	22	Curated from the literature by BindingDB	10.1021/jm0613525	17256925			Altmann, E; Aichholz, R; Betschart, C; Buhl, T; Green, J; Irie, O; Teno, N; Lattmann, R; Tintelnot-Blomley, M; Missbach, M	Novartis Pharmaceuticals	16108890	46519741
C17H11Cl2N3O4	InChI=1S/C17H11Cl2N3O4/c1-8(23)14-16(24)12-6-11(22(25)26)7-13(19)15(12)21-17(14)20-10-4-2-9(18)3-5-10/h2-7H,1H3,(H2,20,21,24)	DVJGXMUWYFGXAS-UHFFFAOYSA-N	3-acetyl-8-chloro-2-(4-chlorophenylamino)-6-nitroquinolin-4(1H)-one::CHEMBL492175		0.437							ChEMBL	10.1021/jm8014734	19419206			Kang, DH; Jun, KY; Lee, JP; Pak, CS; Na, Y; Kwon, Y	Ewha Womans University	44566187	104104140
C25H33N7O	InChI=1S/C25H33N7O/c1-31-13-15-32(16-14-31)21-9-7-19(8-10-21)11-12-27-25(33)22-18-28-23(17-26)30-24(22)29-20-5-3-2-4-6-20/h7-10,18,20H,2-6,11-16H2,1H3,(H,27,33)(H,28,29,30)	DNXUCHBIMIYWNQ-UHFFFAOYSA-N	2-Cyano-pyrimidine, 16e::2-cyano-4-(cyclohexylamino)-N-{2-[4-(4-methylpiperazin-1-yl)phenyl]ethyl}pyrimidine-5-carboxamide		0.45					5.5	22	Curated from the literature by BindingDB	10.1021/jm0613525	17256925			Altmann, E; Aichholz, R; Betschart, C; Buhl, T; Green, J; Irie, O; Teno, N; Lattmann, R; Tintelnot-Blomley, M; Missbach, M	Novartis Pharmaceuticals	16108902	46519740
C24H29N7O2	InChI=1S/C24H29N7O2/c1-24(2,3)16-29-22-20(15-28-21(14-25)30-22)23(32)27-9-8-18-4-6-19(7-5-18)33-13-12-31-11-10-26-17-31/h4-7,10-11,15,17H,8-9,12-13,16H2,1-3H3,(H,27,32)(H,28,29,30)	HWNYTOPEHDSGOF-UHFFFAOYSA-N	2-Cyano-pyrimidine, 17h::2-cyano-4-[(2,2-dimethylpropyl)amino]-N-(2-{4-[2-(1H-imidazol-1-yl)ethoxy]phenyl}ethyl)pyrimidine-5-carboxamide		0.52					5.5	22	Curated from the literature by BindingDB	10.1021/jm0613525	17256925			Altmann, E; Aichholz, R; Betschart, C; Buhl, T; Green, J; Irie, O; Teno, N; Lattmann, R; Tintelnot-Blomley, M; Missbach, M	Novartis Pharmaceuticals	16108894	46519748
C23H30N4O6S	InChI=1/C23H30N4O6S/c1-15(2)13-18(26-23(30)20-7-6-12-33-20)22(29)25-17-10-9-16(3)27(14-19(17)28)34(31,32)21-8-4-5-11-24-21/h4-8,11-12,15-18H,9-10,13-14H2,1-3H3,(H,25,29)(H,26,30)/t16-,17+,18+/s2	JOBQWEVUTRQKOK-TWAUYLRJNA-N	CHEMBL1807649		0.53							ChEMBL	10.1016/j.bmcl.2011.06.045	21733692			Kerns, JK; Nie, H; Bondinell, W; Widdowson, KL; Yamashita, DS; Rahman, A; Podolin, PL; Carpenter, DC; Jin, Q; Riflade, B; Dong, X; Nevins, N; Keller, PM; Mitchell, L; Tomaszek, T	GlaxoSmithKline	56670150	136355884
C25H31N7O3	InChI=1S/C25H31N7O3/c1-25(2,3)16-30-23-19(15-29-22(14-26)31-23)24(33)28-8-7-18-5-6-20(34-4)21(13-18)35-12-11-32-10-9-27-17-32/h5-6,9-10,13,15,17H,7-8,11-12,16H2,1-4H3,(H,28,33)(H,29,30,31)	UPWNNHRBMJWIBW-UHFFFAOYSA-N	2-Cyano-pyrimidine, 17j::2-cyano-4-[(2,2-dimethylpropyl)amino]-N-(2-{3-[2-(1H-imidazol-1-yl)ethoxy]-4-methoxyphenyl}ethyl)pyrimidine-5-carboxamide		0.58					5.5	22	Curated from the literature by BindingDB	10.1021/jm0613525	17256925			Altmann, E; Aichholz, R; Betschart, C; Buhl, T; Green, J; Irie, O; Teno, N; Lattmann, R; Tintelnot-Blomley, M; Missbach, M	Novartis Pharmaceuticals	16108895	46519750
C24H29N7O2	InChI=1S/C24H29N7O2/c1-24(2,3)16-29-22-20(15-28-21(14-25)30-22)23(32)27-8-7-18-5-4-6-19(13-18)33-12-11-31-10-9-26-17-31/h4-6,9-10,13,15,17H,7-8,11-12,16H2,1-3H3,(H,27,32)(H,28,29,30)	CAQLLDUOKIHSBN-UHFFFAOYSA-N	2-Cyano-pyrimidine, 17i::2-cyano-4-[(2,2-dimethylpropyl)amino]-N-(2-{3-[2-(1H-imidazol-1-yl)ethoxy]phenyl}ethyl)pyrimidine-5-carboxamide		0.68					5.5	22	Curated from the literature by BindingDB	10.1021/jm0613525	17256925			Altmann, E; Aichholz, R; Betschart, C; Buhl, T; Green, J; Irie, O; Teno, N; Lattmann, R; Tintelnot-Blomley, M; Missbach, M	Novartis Pharmaceuticals	16108906	46519749
C14H22N2O2	InChI=1S/C14H22N2O2/c1-11(9-12-5-3-2-4-6-12)18-14(17)13-7-8-16(13)10-15/h11-13H,2-9H2,1H3/t11-,13?/m0/s1	BEMWXCUECCHZDO-AMGKYWFPSA-N	(2S)-1-cyclohexylpropan-2-yl 1-cyanoazetidine-2-carboxylate::CHEMBL183812		0.71							ChEMBL	10.1016/j.bmcl.2005.02.033	15780613			Deaton, DN; Hassell, AM; McFadyen, RB; Miller, AB; Miller, LR; Shewchuk, LM; Tavares, FX; Willard, DH; Wright, LL	GlaxoSmithKline	44391474	104049757
C21H28N2O4S	InChI=1S/C21H28N2O4S/c1-5-15(4)20(21(25)22-18(13-24)14(2)3)23-28(26,27)19-12-8-10-16-9-6-7-11-17(16)19/h6-15,18,20,23H,5H2,1-4H3,(H,22,25)/t15?,18-,20+/m1/s1	OSWTUQCVSFYKDC-JFSACEIJSA-N	(S)-3-Methyl-2-(naphthalene-1-sulfonylamino)-pentanoic acid ((S)-1-formyl-2-methyl-propyl)-amide::CHEMBL341197		0.74							ChEMBL	10.1021/jm9803065	9784105			Yasuma, T; Oi, S; Choh, N; Nomura, T; Furuyama, N; Nishimura, A; Fujisawa, Y; Sohda, T	Takeda Chemical Industries, Ltd.	44356612	103962051
C26H26N2O4	InChI=1/C26H26N2O4/c29-18-23(16-20-10-4-1-5-11-20)27-25(30)24(17-21-12-6-2-7-13-21)28-26(31)32-19-22-14-8-3-9-15-22/h1-15,18,23-24H,16-17,19H2,(H,27,30)(H,28,31)	OIKITZBTDSAJQH-UHFFFAOYNA-N	CHEMBL115394::[1-(1-Formyl-2-phenyl-ethylcarbamoyl)-2-phenyl-ethyl]-carbamic acid benzyl ester(Cbz-Phe-Phe-CHO)		0.74							ChEMBL	10.1021/jm990412m	10669559			Leung, D; Abbenante, G; Fairlie, DP	University of Queensland	44342482	103984204
C24H33N7O	InChI=1S/C24H33N7O/c1-24(2,3)17-28-22-20(16-27-21(15-25)29-22)23(32)26-9-8-18-6-5-7-19(14-18)31-12-10-30(4)11-13-31/h5-7,14,16H,8-13,17H2,1-4H3,(H,26,32)(H,27,28,29)	LCGRTAPRJZMTIT-UHFFFAOYSA-N	2-Cyano-pyrimidine, 17e::2-cyano-4-[(2,2-dimethylpropyl)amino]-N-{2-[3-(4-methylpiperazin-1-yl)phenyl]ethyl}pyrimidine-5-carboxamide		0.82					5.5	22	Curated from the literature by BindingDB	10.1021/jm0613525	17256925			Altmann, E; Aichholz, R; Betschart, C; Buhl, T; Green, J; Irie, O; Teno, N; Lattmann, R; Tintelnot-Blomley, M; Missbach, M	Novartis Pharmaceuticals	16108904	46519745
C26H26N2O5	InChI=1S/C26H26N2O5/c29-17-22(15-20-11-13-23(30)14-12-20)27-25(31)24(16-19-7-3-1-4-8-19)28-26(32)33-18-21-9-5-2-6-10-21/h1-14,17,22,24,30H,15-16,18H2,(H,27,31)(H,28,32)/t22-,24-/m0/s1	QVDJMLQSYRSZKC-UPVQGACJSA-N	CHEMBL177914::{(S)-1-[(S)-1-Formyl-2-(4-hydroxy-phenyl)-ethylcarbamoyl]-2-phenyl-ethyl}-carbamic acid benzyl ester::{1-[1-Formyl-2-(4-hydroxy-phenyl)-ethylcarbamoyl]-2-phenyl-ethyl}-carbamic acid benzyl ester(Cbz-Phe-Tyr-CHO)		0.85							ChEMBL	10.1021/jm990412m	10669559			Leung, D; Abbenante, G; Fairlie, DP	University of Queensland	10456222	103984182
C29H31Cl2FN4O6S	InChI=1/C29H31Cl2FN4O6S/c1-15(2)23(24(37)27(39)34-17-7-8-17)35-26(38)21-12-18(43(41,42)22-6-4-3-5-19(22)31)14-36(21)28(40)29(9-10-29)25-20(32)11-16(30)13-33-25/h3-6,11,13,15,17-18,21,23H,7-10,12,14H2,1-2H3,(H,34,39)(H,35,38)/t18-,21+,23+/s2	ZZPFZJXGGZUTHR-KQISJPAINA-N	US8729061, 58		0.9					6.5		US Patent				US8729061	Banner, D; Haap, W; Kuhn, B; Luebbers, T; Peters, J; Schulz-Gasch, T	Hoffmann-La Roche Inc.	71577974	225148954
C25H28N2O4S	InChI=1S/C25H28N2O4S/c1-3-18(2)24(25(29)26-21(17-28)16-19-10-5-4-6-11-19)27-32(30,31)23-15-9-13-20-12-7-8-14-22(20)23/h4-15,17-18,21,24,27H,3,16H2,1-2H3,(H,26,29)/t18?,21-,24-/m0/s1	RCRDLQNAUGVQKY-ZCAYSAGXSA-N	(S)-3-Methyl-2-(naphthalene-1-sulfonylamino)-pentanoic acid ((S)-1-benzyl-2-oxo-ethyl)-amide::CHEMBL336591		0.95							ChEMBL	10.1021/jm9803065	9784105			Yasuma, T; Oi, S; Choh, N; Nomura, T; Furuyama, N; Nishimura, A; Fujisawa, Y; Sohda, T	Takeda Chemical Industries, Ltd.	44356399	103962047
C22H30N2O4S	InChI=1S/C22H30N2O4S/c1-5-16(4)21(22(26)23-18(14-25)13-15(2)3)24-29(27,28)20-12-8-10-17-9-6-7-11-19(17)20/h6-12,14-16,18,21,24H,5,13H2,1-4H3,(H,23,26)/t16?,18-,21-/m0/s1	IMOSLUWKGNEVCI-NOXARIMGSA-N	(S)-3-Methyl-2-(naphthalene-1-sulfonylamino)-pentanoic acid ((S)-1-formyl-3-methyl-butyl)-amide::CHEMBL134494		0.95							ChEMBL	10.1021/jm9803065	9784105			Yasuma, T; Oi, S; Choh, N; Nomura, T; Furuyama, N; Nishimura, A; Fujisawa, Y; Sohda, T	Takeda Chemical Industries, Ltd.	44356626	103962045
C26H27N3O4S	InChI=1S/C26H27N3O4S/c1-17(2)25(29-34(32,33)24-13-7-9-18-8-3-4-11-22(18)24)26(31)28-20(16-30)14-19-15-27-23-12-6-5-10-21(19)23/h3-13,15-17,20,25,27,29H,14H2,1-2H3,(H,28,31)/t20-,25+/m1/s1	JTLMIAYFCQRTPH-NLFFAJNJSA-N	(S)-N-[(R)-1-Formyl-2-(1H-indol-3-yl)-ethyl]-3-methyl-2-(naphthalene-1-sulfonylamino)-butyramide::CHEMBL136252		0.97							ChEMBL	10.1021/jm9803065	9784105			Yasuma, T; Oi, S; Choh, N; Nomura, T; Furuyama, N; Nishimura, A; Fujisawa, Y; Sohda, T	Takeda Chemical Industries, Ltd.	44357044	103962043
C27H36N4O6S	InChI=1/C27H36N4O6S/c1-18-8-11-20(12-9-18)16-22(30-27(34)24-6-5-15-37-24)26(33)29-21-13-10-19(2)31(17-23(21)32)38(35,36)25-7-3-4-14-28-25/h3-7,14-15,18-22H,8-13,16-17H2,1-2H3,(H,29,33)(H,30,34)/t18?,19-,20?,21+,22+/s2	UWIUSTCLSVVZSO-GISAUXLMNA-N	CHEMBL1807698		1							ChEMBL	10.1016/j.bmcl.2011.06.045	21733692			Kerns, JK; Nie, H; Bondinell, W; Widdowson, KL; Yamashita, DS; Rahman, A; Podolin, PL; Carpenter, DC; Jin, Q; Riflade, B; Dong, X; Nevins, N; Keller, PM; Mitchell, L; Tomaszek, T	GlaxoSmithKline	10098917	136355889
C20H23N5O	InChI=1S/C20H23N5O/c21-13-18-23-14-17(19(25-18)24-16-9-5-2-6-10-16)20(26)22-12-11-15-7-3-1-4-8-15/h1,3-4,7-8,14,16H,2,5-6,9-12H2,(H,22,26)(H,23,24,25)	UEZMKFGTDYYCKL-UHFFFAOYSA-N	2-Cyano-pyrimidine, 16a::2-cyano-4-(cyclohexylamino)-N-(2-phenylethyl)pyrimidine-5-carboxamide::CHEMBL386506		1.1					5.5	22	Curated from the literature by BindingDB	10.1021/jm0613525	17256925			Altmann, E; Aichholz, R; Betschart, C; Buhl, T; Green, J; Irie, O; Teno, N; Lattmann, R; Tintelnot-Blomley, M; Missbach, M	Novartis Pharmaceuticals	16108900	46519736
C20H25N5O2	InChI=1S/C20H25N5O2/c1-20(2,3)13-24-18-16(12-23-17(11-21)25-18)19(26)22-9-8-14-6-5-7-15(10-14)27-4/h5-7,10,12H,8-9,13H2,1-4H3,(H,22,26)(H,23,24,25)	GJHYTSFTSOMLTG-UHFFFAOYSA-N	2-Cyano-pyrimidine, 17b::2-cyano-4-[(2,2-dimethylpropyl)amino]-N-[2-(3-methoxyphenyl)ethyl]pyrimidine-5-carboxamide		1.2					5.5	22	Curated from the literature by BindingDB	10.1021/jm0613525	17256925			Altmann, E; Aichholz, R; Betschart, C; Buhl, T; Green, J; Irie, O; Teno, N; Lattmann, R; Tintelnot-Blomley, M; Missbach, M	Novartis Pharmaceuticals	16108891	46519742
C26H34N4O6S	InChI=1/C26H34N4O6S/c1-18-12-13-20(22(31)17-30(18)37(34,35)24-11-5-6-14-27-24)28-25(32)21(16-19-8-3-2-4-9-19)29-26(33)23-10-7-15-36-23/h5-7,10-11,14-15,18-21H,2-4,8-9,12-13,16-17H2,1H3,(H,28,32)(H,29,33)/t18-,20+,21+/s2	KZCODYXMOKIMLT-YGPNDOBFNA-N	CHEMBL1807647		1.2							ChEMBL	10.1016/j.bmcl.2011.06.045	21733692			Kerns, JK; Nie, H; Bondinell, W; Widdowson, KL; Yamashita, DS; Rahman, A; Podolin, PL; Carpenter, DC; Jin, Q; Riflade, B; Dong, X; Nevins, N; Keller, PM; Mitchell, L; Tomaszek, T	GlaxoSmithKline	9893225	136355883
C24H30N8O3	InChI=1/C24H30N8O3/c1-24(2,3)19-14-18(32(4)31-19)22(34)28-17(21(33)27-11-10-26)13-15-6-5-7-16(12-15)23-30-29-20(35-23)8-9-25/h5-7,12,14,17H,8-9,11,13,25H2,1-4H3,(H,27,33)(H,28,34)	NOMZQLLANMQZNR-UHFFFAOYNA-N	CHEMBL555122		1.26							ChEMBL	10.1016/j.bmcl.2009.06.090	19616430			Bethel, PA; Gerhardt, S; Jones, EV; Kenny, PW; Karoutchi, GI; Morley, AD; Oldham, K; Rankine, N; Augustin, M; Krapp, S; Simader, H; Steinbacher, S	AstraZeneca	56667385	163363668
C25H28N2O5S	InChI=1S/C25H28N2O5S/c1-3-17(2)24(25(30)26-20(16-28)15-18-11-13-21(29)14-12-18)27-33(31,32)23-10-6-8-19-7-4-5-9-22(19)23/h4-14,16-17,20,24,27,29H,3,15H2,1-2H3,(H,26,30)/t17?,20-,24-/m0/s1	VOLBXQXGWYNABH-OUSZHMKWSA-N	(S)-3-Methyl-2-(naphthalene-1-sulfonylamino)-pentanoic acid [(S)-1-(4-hydroxy-benzyl)-2-oxo-ethyl]-amide::CHEMBL336415		1.4							ChEMBL	10.1021/jm9803065	9784105			Yasuma, T; Oi, S; Choh, N; Nomura, T; Furuyama, N; Nishimura, A; Fujisawa, Y; Sohda, T	Takeda Chemical Industries, Ltd.	44356377	103962052
C25H24ClN3O4S	InChI=1/C25H24ClN3O4S/c1-34-17-5-7-21-18(14-17)23(30)28-20(24(31)29-25(15-27)8-9-25)13-16-4-6-22(19(26)12-16)33-11-3-2-10-32-21/h2-7,12,14,20H,8-11,13H2,1H3,(H,28,30)(H,29,31)/b3-2+/t20-/s2	WYOBYPKWWFSUMM-KMIZPUSONA-N	US9290467, 47		1.6					6.5		US Patent				US9290467	Anselm, L; Banner, D; Blanc, J; Gaufreteau, D; Haap, W; Hartmann, G; Kuhn, B; Luebbers, T; Peters, J; Spinnler, B	HOFFMANN&#8212;LA ROCHE INC.	71621169	329586843
C25H26ClN3O4S	InChI=1/C25H26ClN3O4S/c1-34-17-5-7-21-18(14-17)23(30)28-20(24(31)29-25(15-27)8-9-25)13-16-4-6-22(19(26)12-16)33-11-3-2-10-32-21/h4-7,12,14,20H,2-3,8-11,13H2,1H3,(H,28,30)(H,29,31)/t20-/s2	SCIOXNUYWMOXOM-GNLPSFAGNA-N	US9290467, 51		1.6					6.5		US Patent				US9290467	Anselm, L; Banner, D; Blanc, J; Gaufreteau, D; Haap, W; Hartmann, G; Kuhn, B; Luebbers, T; Peters, J; Spinnler, B	HOFFMANN&#8212;LA ROCHE INC.	71657038	329586847
C15H26N2O5	InChI=1/C15H26N2O5/c1-8(2)5-6-16-13(18)10(7-9(3)4)17-14(19)11-12(22-11)15(20)21/h8-12H,5-7H2,1-4H3,(H,16,18)(H,17,19)(H,20,21)/t10-,11-,12-/s2	SCMSYZJDIQPSDI-SEWXWNKDNA-N	(2S,3S)-3-[[(1S)-1-(isoamylcarbamoyl)-3-methyl-butyl]carbamoyl]oxirane-2-carboxylic acid::(2S,3S)-3-[[(2S)-4-methyl-1-(3-methylbutylamino)-1-oxidanylidene-pentan-2-yl]carbamoyl]oxirane-2-carboxylic acid::(2S,3S)-3-[[(2S)-4-methyl-1-(3-methylbutylamino)-1-oxopentan-2-yl]carbamoyl]oxirane-2-carboxylic acid::(2S,3S)-3-[[[(2S)-4-methyl-1-(3-methylbutylamino)-1-oxopentan-2-yl]amino]-oxomethyl]-2-oxira…		<1.62794							PubChem			aid1627		PubChem, PC	PCMD	123664	46516742
C18H13Cl2N3O4	InChI=1S/C18H13Cl2N3O4/c1-8-3-4-13(12(20)5-8)21-18-15(9(2)24)17(25)11-6-10(19)7-14(23(26)27)16(11)22-18/h3-7H,1-2H3,(H2,21,22,25)	AWOGCPXUTJBQEG-UHFFFAOYSA-N	3-acetyl-6-chloro-2-(2-chloro-4-methylphenylamino)-8-nitroquinolin-4(1H)-one::CHEMBL521771		1.66							ChEMBL	10.1021/jm8014734	19419206			Kang, DH; Jun, KY; Lee, JP; Pak, CS; Na, Y; Kwon, Y	Ewha Womans University	44566195	104104157
C31H35Cl2N3O7S	InChI=1/C31H35Cl2N3O7S/c1-2-24(27(37)29(39)34-21-11-15-43-16-12-21)35-28(38)25-17-22(44(41,42)26-6-4-3-5-23(26)33)18-36(25)30(40)31(13-14-31)19-7-9-20(32)10-8-19/h3-10,21-22,24-25H,2,11-18H2,1H3,(H,34,39)(H,35,38)/t22-,24+,25+/s2	YRDWNESAGCXMTG-QTJDAJECNA-N	US8729061, 53		1.7					6.5		US Patent				US8729061	Banner, D; Haap, W; Kuhn, B; Luebbers, T; Peters, J; Schulz-Gasch, T	Hoffmann-La Roche Inc.	71578057	225148949
C25H34N6O2	InChI=1S/C25H34N6O2/c1-25(2,3)17-29-23-21(16-28-22(15-26)30-23)24(32)27-12-9-18-5-7-19(8-6-18)33-20-10-13-31(4)14-11-20/h5-8,16,20H,9-14,17H2,1-4H3,(H,27,32)(H,28,29,30)	AKAUMTCIIOMDTI-UHFFFAOYSA-N	2-Cyano-pyrimidine, 17g::2-cyano-4-[(2,2-dimethylpropyl)amino]-N-(2-{4-[(1-methylpiperidin-4-yl)oxy]phenyl}ethyl)pyrimidine-5-carboxamide		1.7					5.5	22	Curated from the literature by BindingDB	10.1021/jm0613525	17256925			Altmann, E; Aichholz, R; Betschart, C; Buhl, T; Green, J; Irie, O; Teno, N; Lattmann, R; Tintelnot-Blomley, M; Missbach, M	Novartis Pharmaceuticals	16108905	46519747
C27H29N3O4S	InChI=1S/C27H29N3O4S/c1-3-18(2)26(30-35(33,34)25-14-8-10-19-9-4-5-12-23(19)25)27(32)29-21(17-31)15-20-16-28-24-13-7-6-11-22(20)24/h4-14,16-18,21,26,28,30H,3,15H2,1-2H3,(H,29,32)/t18-,21-,26+/m1/s1	FFPHAWVFZQFOJA-OFUUFJSKSA-N	CHEMBL1790993		1.9							ChEMBL	10.1021/jm9803065	9784105			Yasuma, T; Oi, S; Choh, N; Nomura, T; Furuyama, N; Nishimura, A; Fujisawa, Y; Sohda, T	Takeda Chemical Industries, Ltd.	56678399	160848499
C27H29N3O4S	InChI=1S/C27H29N3O4S/c1-3-18(2)26(30-35(33,34)25-14-8-10-19-9-4-5-12-23(19)25)27(32)29-21(17-31)15-20-16-28-24-13-7-6-11-22(20)24/h4-14,16-18,21,26,28,30H,3,15H2,1-2H3,(H,29,32)/t18?,21-,26-/m0/s1	FFPHAWVFZQFOJA-PSHWQTJJSA-N	3-Methyl-2-(naphthalene-1-sulfonylamino)-pentanoic acid [1-formyl-2-(1H-indol-3-yl)-ethyl]-amide::CHEMBL115676		1.9							ChEMBL	10.1021/jm990412m	10669559			Leung, D; Abbenante, G; Fairlie, DP	University of Queensland	6610323	103984207
C23H28N8O3	InChI=1/C23H28N8O3/c1-23(2,3)18-12-17(31(4)30-18)21(33)27-16(20(32)26-9-8-24)11-14-6-5-7-15(10-14)22-29-28-19(13-25)34-22/h5-7,10,12,16H,9,11,13,25H2,1-4H3,(H,26,32)(H,27,33)	NVOCHHPUHMFGSJ-UHFFFAOYNA-N	CHEMBL557455		2							ChEMBL	10.1016/j.bmcl.2009.06.090	19616430			Bethel, PA; Gerhardt, S; Jones, EV; Kenny, PW; Karoutchi, GI; Morley, AD; Oldham, K; Rankine, N; Augustin, M; Krapp, S; Simader, H; Steinbacher, S	AstraZeneca	56658947	163363667
C27H32N4O6S	InChI=1/C27H32N4O6S/c1-17(2)14-21(30-27(34)24-15-19-8-4-5-9-23(19)37-24)26(33)29-20-12-11-18(3)31(16-22(20)32)38(35,36)25-10-6-7-13-28-25/h4-10,13,15,17-18,20-21H,11-12,14,16H2,1-3H3,(H,29,33)(H,30,34)/t18-,20+,21+/s2	BWYBBMQLUKXECQ-YGPNDOBFNA-N	(2S)-2-(1-benzofuran-2-ylformamido)-4-methyl-N-[(4S,7R)-7-methyl-3-oxo-1-(pyridine-2-sulfonyl)azepan-4-yl]pentanamide::Azepan-3-one compound 10::CHEMBL203665		2							ChEMBL	10.1016/j.bmcl.2007.12.047	18226527			Gauthier, JY; Chauret, N; Cromlish, W; Desmarais, S; Duong, le T; Falgueyret, JP; Kimmel, DB; Lamontagne, S; Leger, S; LeRiche, T; Li, CS; Masse, F; McKay, DJ; Nicoll-Griffith, DA; Oballa, RM; Palmer, JT; Percival, MD; Riendeau, D; Robichaud, J; Rodan, GA; Rodan, SB; Seto, C; Therien, M; Truong, VL; Venuti, MC; Wesolowski, G; Young, RN; Zamboni, R; Black, WC	Merck Frosst Centre for Therapeutic Research	6918602	46519782
C28H30N4O3	InChI=1S/C28H30N4O3/c1-3-18(2)26(32-28(35)31-25-14-8-10-19-9-4-5-11-22(19)25)27(34)30-21(17-33)15-20-16-29-24-13-7-6-12-23(20)24/h4-14,16-18,21,26,29H,3,15H2,1-2H3,(H,30,34)(H2,31,32,35)/t18-,21-,26+/m1/s1	VIFRNMGMIPTJQJ-OFUUFJSKSA-N	CHEMBL1790989		2							ChEMBL	10.1021/jm9803065	9784105			Yasuma, T; Oi, S; Choh, N; Nomura, T; Furuyama, N; Nishimura, A; Fujisawa, Y; Sohda, T	Takeda Chemical Industries, Ltd.	56661312	160848512
C34H35Cl2N3O6S	InChI=1/C34H35Cl2N3O6S/c1-2-27(30(40)32(42)37-19-16-22-8-4-3-5-9-22)38-31(41)28-20-25(46(44,45)29-11-7-6-10-26(29)36)21-39(28)33(43)34(17-18-34)23-12-14-24(35)15-13-23/h3-15,25,27-28H,2,16-21H2,1H3,(H,37,42)(H,38,41)/t25-,27+,28+/s2	IWVHDBTWXSMDEF-WHGHNYNKNA-N	US8729061, 49		2					6.5		US Patent				US8729061	Banner, D; Haap, W; Kuhn, B; Luebbers, T; Peters, J; Schulz-Gasch, T	Hoffmann-La Roche Inc.	71578140	225148945
C27H29N3O4S	InChI=1S/C27H29N3O4S/c1-3-18(2)26(30-35(33,34)25-14-8-10-19-9-4-5-12-23(19)25)27(32)29-21(17-31)15-20-16-28-24-13-7-6-11-22(20)24/h4-14,16-18,21,26,28,30H,3,15H2,1-2H3,(H,29,32)/t18-,21-,26+/m1/s1	FFPHAWVFZQFOJA-OFUUFJSKSA-N	CHEMBL1790993		2							ChEMBL	10.1021/jm9803065	9784105			Yasuma, T; Oi, S; Choh, N; Nomura, T; Furuyama, N; Nishimura, A; Fujisawa, Y; Sohda, T	Takeda Chemical Industries, Ltd.	56678399	160848499
C25H27F3N4O3	InChI=1S/C25H27F3N4O3/c1-3-15(2)22(32-24(35)31-21-11-7-5-9-19(21)25(26,27)28)23(34)30-17(14-33)12-16-13-29-20-10-6-4-8-18(16)20/h4-11,13-15,17,22,29H,3,12H2,1-2H3,(H,30,34)(H2,31,32,35)/t15-,17-,22+/m1/s1	YYIPDPNKLCJYIH-JLDZCNIISA-N	CHEMBL1790991		2							ChEMBL	10.1021/jm9803065	9784105			Yasuma, T; Oi, S; Choh, N; Nomura, T; Furuyama, N; Nishimura, A; Fujisawa, Y; Sohda, T	Takeda Chemical Industries, Ltd.	56664781	160848507
C24H27N3O3	InChI=1S/C24H27N3O3/c1-3-16(2)22(27-23(29)17-9-5-4-6-10-17)24(30)26-19(15-28)13-18-14-25-21-12-8-7-11-20(18)21/h4-12,14-16,19,22,25H,3,13H2,1-2H3,(H,26,30)(H,27,29)/t16-,19-,22+/m1/s1	XALMMLXCBLXHHZ-PERKRYKHSA-N	CHEMBL1790996		2.1							ChEMBL	10.1021/jm9803065	9784105			Yasuma, T; Oi, S; Choh, N; Nomura, T; Furuyama, N; Nishimura, A; Fujisawa, Y; Sohda, T	Takeda Chemical Industries, Ltd.	56675090	160848504
C27H29N3O4S	InChI=1S/C27H29N3O4S/c1-18(2)14-25(30-35(33,34)26-13-7-9-19-8-3-4-11-23(19)26)27(32)29-21(17-31)15-20-16-28-24-12-6-5-10-22(20)24/h3-13,16-18,21,25,28,30H,14-15H2,1-2H3,(H,29,32)/t21-,25+/m1/s1	KBNKMZOCQXORFK-BWKNWUBXSA-N	(S)-4-Methyl-2-(naphthalene-1-sulfonylamino)-pentanoic acid [(R)-1-formyl-2-(1H-indol-3-yl)-ethyl]-amide::CHEMBL341577		2.2							ChEMBL	10.1021/jm9803065	9784105			Yasuma, T; Oi, S; Choh, N; Nomura, T; Furuyama, N; Nishimura, A; Fujisawa, Y; Sohda, T	Takeda Chemical Industries, Ltd.	44357071	103962036
C25H30N4O2S	InChI=1S/C25H30N4O2S/c1-3-17(2)23(29-25(32)27-14-18-9-5-4-6-10-18)24(31)28-20(16-30)13-19-15-26-22-12-8-7-11-21(19)22/h4-12,15-17,20,23,26H,3,13-14H2,1-2H3,(H,28,31)(H2,27,29,32)/t17-,20-,23+/m1/s1	GJLXFFKSGIYTBC-LLBVYWAGSA-N	CHEMBL1790995		2.2							ChEMBL	10.1021/jm9803065	9784105			Yasuma, T; Oi, S; Choh, N; Nomura, T; Furuyama, N; Nishimura, A; Fujisawa, Y; Sohda, T	Takeda Chemical Industries, Ltd.	56668196	160848505
C24H29N3O4S	InChI=1S/C24H29N3O4S/c1-4-17(3)23(27-32(30,31)20-11-9-16(2)10-12-20)24(29)26-19(15-28)13-18-14-25-22-8-6-5-7-21(18)22/h5-12,14-15,17,19,23,25,27H,4,13H2,1-3H3,(H,26,29)/t17-,19-,23+/m1/s1	FGQCYIJCJZGOCQ-BOCKYXSRSA-N	CHEMBL1790999		2.2							ChEMBL	10.1021/jm9803065	9784105			Yasuma, T; Oi, S; Choh, N; Nomura, T; Furuyama, N; Nishimura, A; Fujisawa, Y; Sohda, T	Takeda Chemical Industries, Ltd.	56678400	160848500
C24H28N4O2S	InChI=1S/C24H28N4O2S/c1-3-16(2)22(28-24(31)27-18-9-5-4-6-10-18)23(30)26-19(15-29)13-17-14-25-21-12-8-7-11-20(17)21/h4-12,14-16,19,22,25H,3,13H2,1-2H3,(H,26,30)(H2,27,28,31)/t16-,19-,22+/m1/s1	ZBTGGZNSFPJDHD-PERKRYKHSA-N	CHEMBL1791000		2.2							ChEMBL	10.1021/jm9803065	9784105			Yasuma, T; Oi, S; Choh, N; Nomura, T; Furuyama, N; Nishimura, A; Fujisawa, Y; Sohda, T	Takeda Chemical Industries, Ltd.	56675091	160848502
C20H38N6O5	InChI=1S/C20H38N6O5/c1-11(2)9-15(24-13(5)27)17(28)26-16(10-12(3)4)18(29)25-14(19(30)31)7-6-8-23-20(21)22/h11-12,14-16H,6-10H2,1-5H3,(H,24,27)(H,25,29)(H,26,28)(H,30,31)(H4,21,22,23)/t14-,15-,16-/m0/s1	OLNJKAXRBXUBTB-JYJNAYRXSA-N	(S)-2-((S)-2-Acetylamino-4-(S)-methyl-pentanoylamino)-4-methyl-pentanoic acid (1-formyl-4-guanidino-butyl)-amide::(S)-2-Acetylamino-4-methyl-pentanoic acid [(R)-1-((S)-1-formyl-4-guanidino-butylcarbamoyl)-3-methyl-butyl]-amide::(S)-2-Acetylamino-4-methyl-pentanoic acid [(S)-1-((S)-1-formyl-4-guanidino-butylcarbamoyl)-3-methyl-butyl]-amide::(S)-2-[(S)-2-((S)-2-Acetylamino-4-methyl-pentanoylamino)-…		2.5							ChEMBL	10.1021/jm9803065	9784105			Yasuma, T; Oi, S; Choh, N; Nomura, T; Furuyama, N; Nishimura, A; Fujisawa, Y; Sohda, T	Takeda Chemical Industries, Ltd.	189069	104128012
C29H33Cl2N3O7S	InChI=1/C29H33Cl2N3O7S/c1-3-22(25(35)27(37)32-14-15-41-2)33-26(36)23-16-20(42(39,40)24-7-5-4-6-21(24)31)17-34(23)28(38)29(12-13-29)18-8-10-19(30)11-9-18/h4-11,20,22-23H,3,12-17H2,1-2H3,(H,32,37)(H,33,36)/t20-,22+,23+/s2	KIDPFKMKRUSRRX-NLQHXOMJNA-N	US8729061, 54		2.6					6.5		US Patent				US8729061	Banner, D; Haap, W; Kuhn, B; Luebbers, T; Peters, J; Schulz-Gasch, T	Hoffmann-La Roche Inc.	71578056	225148950
C30H35Cl2N3O6S	InChI=1/C30H35Cl2N3O6S/c1-4-23(26(36)28(38)33-16-18(2)3)34-27(37)24-15-21(42(40,41)25-8-6-5-7-22(25)32)17-35(24)29(39)30(13-14-30)19-9-11-20(31)12-10-19/h5-12,18,21,23-24H,4,13-17H2,1-3H3,(H,33,38)(H,34,37)/t21-,23+,24+/s2	YBSWDIITMXRJIB-SJPXBPGYNA-N	US8729061, 55		2.6					6.5		US Patent				US8729061	Banner, D; Haap, W; Kuhn, B; Luebbers, T; Peters, J; Schulz-Gasch, T	Hoffmann-La Roche Inc.	71578054	225148951
C26H25N3O5	InChI=1S/C26H25N3O5/c30-23(28-22-24(31)29-25(22)34-20-14-8-3-9-15-20)21(16-18-10-4-1-5-11-18)27-26(32)33-17-19-12-6-2-7-13-19/h1-15,21-22,25H,16-17H2,(H,27,32)(H,28,30)(H,29,31)/t21-,22+,25+/m0/s1	NGAUZCRIRRLFOO-SGIRGMQISA-N	CHEMBL30401::[(S)-1-((3S,4R)-2-Oxo-4-phenoxy-azetidin-3-ylcarbamoyl)-2-phenyl-ethyl]-carbamic acid benzyl ester		2.6							ChEMBL	10.1016/s0960-894x(02)00831-4	12467634			Zhou, NE; Guo, D; Thomas, G; Reddy, AV; Kaleta, J; Purisima, E; Menard, R; Micetich, RG; Singh, R	currently NAEJA Pharmaceutical Inc.	44279712	104014657
C20H22N2O4	InChI=1S/C20H22N2O4/c1-15(13-23)21-19(24)18(12-16-8-4-2-5-9-16)22-20(25)26-14-17-10-6-3-7-11-17/h2-11,13,15,18H,12,14H2,1H3,(H,21,24)(H,22,25)/t15-,18-/m0/s1	IJJYXVOSNQSZOF-YJBOKZPZSA-N	CHEMBL122591::[(S)-1-((S)-1-Methyl-2-oxo-ethylcarbamoyl)-2-phenyl-ethyl]-carbamic acid benzyl ester		3							ChEMBL	10.1016/s0960-894x(01)00755-7	11814800			Yamamoto, M; Ikeda, S; Kondo, H; Inoue, S	Organon K.K.	15296015	104004181
C24H21F2IN4O4S	InChI=1/C24H21F2IN4O4S/c25-16-3-1-2-4-19(16)36(34,35)15-10-18(21(32)30-23(13-28)5-6-23)31(12-15)22(33)24(7-8-24)20-17(26)9-14(27)11-29-20/h1-4,9,11,15,18H,5-8,10,12H2,(H,30,32)/t15-,18+/s2	ZEFHIBBPLAGQMT-YTPDYWORNA-N	US9409882, 41		3					6.5		US Patent				US9409882	Anselm, L; Banner, D; Haap, W; Kuhn, B; Luebbers, T; Peters, J; Spinnler, B	Hoffmann-La Roche Inc.	73294953	375078091
C28H37N3O5S	InChI=1S/C28H37N3O5S/c1-22(2)21-26(30-28(33)31-16-18-36-19-17-31)27(32)29-24(14-13-23-9-5-3-6-10-23)15-20-37(34,35)25-11-7-4-8-12-25/h3-12,15,20,22,24,26H,13-14,16-19,21H2,1-2H3,(H,29,32)(H,30,33)/b20-15+/t24-,26-/m1/s1	YUMYYTORLYHUFW-ZUDLOMHPSA-N	CHEMBL222649		3							ChEMBL		29650289			Zwicker, JD; Diaz, NA; Guerra, AJ; Kirchhoff, PD; Wen, B; Sun, D; Carruthers, VB; Larsen, SD	Vahlteich Medicinal Chemistry Core, College of Pharmacy, University of Michigan, Ann Arbor, MI 48109, United States; Department of Medicinal Chemistry, University of Michigan, Ann Arbor, MI 48109, Un	23648296	405256005
C22H26N2O4	InChI=1/C22H26N2O4/c1-16(2)20(24-22(27)28-15-18-11-7-4-8-12-18)21(26)23-19(14-25)13-17-9-5-3-6-10-17/h3-12,14,16,19-20H,13,15H2,1-2H3,(H,23,26)(H,24,27)	NGBKFLTYGSREKK-UHFFFAOYNA-N	MDL28170::Z-Val-Phe-CHO::benzyl N-[(1S)-2-methyl-1-[(1-oxo-3-phenylpropan-2-yl)carbamoyl]propyl]carbamate::calpain inhibitor III		3.1					5.5	37	Curated from the literature by BindingDB	10.1016/j.bioorg.2013.09.002	24095934			Baek, KH; Karki, R; Lee, ES; Na, Y; Kwon, Y	Ewha Womans University, Seoul 120-750, Republic of Korea.	9907994	53785870
C27H29ClN4O4	InChI=1/C27H29ClN4O4/c28-21-11-17-3-5-24(21)36-10-2-1-9-35-23-6-4-18(19-14-30-15-19)13-20(23)25(33)31-22(12-17)26(34)32-27(16-29)7-8-27/h3-6,11,13,19,22,30H,1-2,7-10,12,14-15H2,(H,31,33)(H,32,34)/t22-/s2	AHMOZPALEOADJV-ANBDAQEENA-N	US9290467, 43		3.1					6.5		US Patent				US9290467	Anselm, L; Banner, D; Blanc, J; Gaufreteau, D; Haap, W; Hartmann, G; Kuhn, B; Luebbers, T; Peters, J; Spinnler, B	HOFFMANN&#8212;LA ROCHE INC.	71656943	329586839
C19H24N2O4S	InChI=1S/C19H24N2O4S/c1-4-13(2)18(19(23)20-14(3)12-22)21-26(24,25)17-11-7-9-15-8-5-6-10-16(15)17/h5-14,18,21H,4H2,1-3H3,(H,20,23)/t13?,14-,18-/m0/s1	OLGUEGSEWSHKEY-NOBWMKPMSA-N	(S)-3-Methyl-2-(naphthalene-1-sulfonylamino)-pentanoic acid ((S)-1-methyl-2-oxo-ethyl)-amide::CHEMBL334443		3.1							ChEMBL	10.1021/jm9803065	9784105			Yasuma, T; Oi, S; Choh, N; Nomura, T; Furuyama, N; Nishimura, A; Fujisawa, Y; Sohda, T	Takeda Chemical Industries, Ltd.	44356637	103962033
C28H25ClFIN6O4S	InChI=1/C28H25ClFIN6O4S/c1-36-13-17(11-34-36)16-2-3-23(20(29)8-16)42(40,41)19-10-22(25(38)35-27(15-32)4-5-27)37(14-19)26(39)28(6-7-28)24-21(30)9-18(31)12-33-24/h2-3,8-9,11-13,19,22H,4-7,10,14H2,1H3,(H,35,38)/t19-,22+/s2	HSRHZZRELKYVLU-PXLAXKNCNA-N	US9409882, 38		3.2					6.5		US Patent				US9409882	Anselm, L; Banner, D; Haap, W; Kuhn, B; Luebbers, T; Peters, J; Spinnler, B	Hoffmann-La Roche Inc.	73294793	375078088
C25H30N4O3	InChI=1S/C25H30N4O3/c1-4-17(3)23(29-25(32)28-19-9-7-8-16(2)12-19)24(31)27-20(15-30)13-18-14-26-22-11-6-5-10-21(18)22/h5-12,14-15,17,20,23,26H,4,13H2,1-3H3,(H,27,31)(H2,28,29,32)/t17-,20-,23+/m1/s1	BUOGXVARMRYPBH-LLBVYWAGSA-N	CHEMBL1790997		3.3							ChEMBL	10.1021/jm9803065	9784105			Yasuma, T; Oi, S; Choh, N; Nomura, T; Furuyama, N; Nishimura, A; Fujisawa, Y; Sohda, T	Takeda Chemical Industries, Ltd.	56664782	160848510
C22H31N3O4	InChI=1S/C22H31N3O4/c1-6-14(2)19(25-21(28)29-22(3,4)5)20(27)24-16(13-26)11-15-12-23-18-10-8-7-9-17(15)18/h7-10,12-14,16,19,23H,6,11H2,1-5H3,(H,24,27)(H,25,28)/t14-,16-,19+/m1/s1	YKYTUXGHFZQFLY-OGWOLHLISA-N	CHEMBL1791001		3.3							ChEMBL	10.1021/jm9803065	9784105			Yasuma, T; Oi, S; Choh, N; Nomura, T; Furuyama, N; Nishimura, A; Fujisawa, Y; Sohda, T	Takeda Chemical Industries, Ltd.	56657787	160848508
C12H9Cl2N3S2	InChI=1S/C12H9Cl2N3S2/c13-8-4-7(5-9(14)6-8)11(16-17-12(15)18)10-2-1-3-19-10/h1-6H,(H3,15,17,18)/b16-11-	GLGCLPLEIOLAJV-WJDWOHSUSA-N	CHEMBL259379		3.6							ChEMBL	10.1016/j.bmcl.2008.03.083	18420405			Mallari, JP; Shelat, A; Kosinski, A; Caffrey, CR; Connelly, M; Zhu, F; McKerrow, JH; Guy, RK	University of California	44449990	160856684
C15H26N2O5	InChI=1/C15H26N2O5/c1-8(2)5-6-16-13(18)10(7-9(3)4)17-14(19)11-12(22-11)15(20)21/h8-12H,5-7H2,1-4H3,(H,16,18)(H,17,19)(H,20,21)/t10-,11-,12-/s2	SCMSYZJDIQPSDI-SEWXWNKDNA-N	(2S,3S)-3-[[(1S)-1-(isoamylcarbamoyl)-3-methyl-butyl]carbamoyl]oxirane-2-carboxylic acid::(2S,3S)-3-[[(2S)-4-methyl-1-(3-methylbutylamino)-1-oxidanylidene-pentan-2-yl]carbamoyl]oxirane-2-carboxylic acid::(2S,3S)-3-[[(2S)-4-methyl-1-(3-methylbutylamino)-1-oxopentan-2-yl]carbamoyl]oxirane-2-carboxylic acid::(2S,3S)-3-[[[(2S)-4-methyl-1-(3-methylbutylamino)-1-oxopentan-2-yl]amino]-oxomethyl]-2-oxira…		3.61							PubChem			aid825		PubChem, PC	PCMD	123664	46516742
C25H30N4O6S	InChI=1/C25H30N4O6S/c1-17-11-12-19(21(30)16-29(17)36(33,34)23-10-4-5-13-26-23)27-24(31)20(15-18-7-2-3-8-18)28-25(32)22-9-6-14-35-22/h4-7,9-10,13-14,17,19-20H,2-3,8,11-12,15-16H2,1H3,(H,27,31)(H,28,32)/t17-,19+,20+/s2	VJBNYTFCTIYDMG-KLRVPOMUNA-N	CHEMBL1807645		3.8							ChEMBL	10.1016/j.bmcl.2011.06.045	21733692			Kerns, JK; Nie, H; Bondinell, W; Widdowson, KL; Yamashita, DS; Rahman, A; Podolin, PL; Carpenter, DC; Jin, Q; Riflade, B; Dong, X; Nevins, N; Keller, PM; Mitchell, L; Tomaszek, T	GlaxoSmithKline	10414118	136355881
C24H33N7O	InChI=1S/C24H33N7O/c1-24(2,3)17-28-22-20(16-27-21(15-25)29-22)23(32)26-10-9-18-5-7-19(8-6-18)31-13-11-30(4)12-14-31/h5-8,16H,9-14,17H2,1-4H3,(H,26,32)(H,27,28,29)	RZGXNMYCQHETTM-UHFFFAOYSA-N	2-Cyano-pyrimidine, 17d::2-cyano-4-[(2,2-dimethylpropyl)amino]-N-{2-[4-(4-methylpiperazin-1-yl)phenyl]ethyl}pyrimidine-5-carboxamide		3.9					5.5	22	Curated from the literature by BindingDB	10.1021/jm0613525	17256925			Altmann, E; Aichholz, R; Betschart, C; Buhl, T; Green, J; Irie, O; Teno, N; Lattmann, R; Tintelnot-Blomley, M; Missbach, M	Novartis Pharmaceuticals	16108892	46519744
C27H29N3O4S	InChI=1S/C27H29N3O4S/c1-3-18(2)26(30-35(33,34)23-13-12-19-8-4-5-9-20(19)15-23)27(32)29-22(17-31)14-21-16-28-25-11-7-6-10-24(21)25/h4-13,15-18,22,26,28,30H,3,14H2,1-2H3,(H,29,32)/t18-,22-,26+/m1/s1	FQFPEBKHQBECAZ-WTSFKKHRSA-N	CHEMBL1791004		3.9							ChEMBL	10.1021/jm9803065	9784105			Yasuma, T; Oi, S; Choh, N; Nomura, T; Furuyama, N; Nishimura, A; Fujisawa, Y; Sohda, T	Takeda Chemical Industries, Ltd.	56657788	160848511
C24H29N7O4	InChI=1/C24H29N7O4/c1-24(2,3)19-13-18(31(4)30-19)22(33)27-17(21(32)26-10-9-25)12-15-7-6-8-16(11-15)23-29-28-20(35-23)14-34-5/h6-8,11,13,17H,10,12,14H2,1-5H3,(H,26,32)(H,27,33)	GXDULIFEODNFQZ-UHFFFAOYNA-N	CHEMBL554065		3.98							ChEMBL	10.1016/j.bmcl.2009.06.090	19616430			Bethel, PA; Gerhardt, S; Jones, EV; Kenny, PW; Karoutchi, GI; Morley, AD; Oldham, K; Rankine, N; Augustin, M; Krapp, S; Simader, H; Steinbacher, S	AstraZeneca	56663898	163363665
C25H22ClFIN3O4S	InChI=1/C25H22ClFIN3O4S/c26-18-3-1-2-4-21(18)36(34,35)16-12-20(22(32)30-24(14-29)7-8-24)31(13-16)23(33)25(9-10-25)17-6-5-15(28)11-19(17)27/h1-6,11,16,20H,7-10,12-13H2,(H,30,32)/t16-,20+/s2	NLFFQMNSKGRRRW-PBUWTLLYNA-N	CHEMBL2335184		4.3							ChEMBL	10.1021/jm3012068	23145854			Wilcken, R; Zimmermann, MO; Lange, A; Joerger, AC; Boeckler, FM	Eberhard Karls University	51031602	164157358
C29H31Cl2N3O6S	InChI=1/C29H31Cl2N3O6S/c1-2-22(25(35)27(37)32-19-11-12-19)33-26(36)23-15-20(41(39,40)24-6-4-3-5-21(24)31)16-34(23)28(38)29(13-14-29)17-7-9-18(30)10-8-17/h3-10,19-20,22-23H,2,11-16H2,1H3,(H,32,37)(H,33,36)/t20-,22+,23+/s2	UZMSYDMWVBDKEM-NLQHXOMJNA-N	US8729061, 8		4.3					6.5		US Patent				US8729061	Banner, D; Haap, W; Kuhn, B; Luebbers, T; Peters, J; Schulz-Gasch, T	Hoffmann-La Roche Inc.	71556756	225148904
C26H25N3O6S	InChI=1S/C26H25N3O6S/c1-35-25(31)14-23(29-36(33,34)24-12-6-8-17-7-2-3-10-21(17)24)26(32)28-19(16-30)13-18-15-27-22-11-5-4-9-20(18)22/h2-12,15-16,19,23,27,29H,13-14H2,1H3,(H,28,32)/t19-,23+/m1/s1	VQKHIDNPFSGTTG-XXBNENTESA-N	(S)-N-[(R)-1-Formyl-2-(1H-indol-3-yl)-ethyl]-3-(naphthalene-1-sulfonylamino)-succinamic acid methyl ester::CHEMBL132595		4.3							ChEMBL	10.1021/jm9803065	9784105			Yasuma, T; Oi, S; Choh, N; Nomura, T; Furuyama, N; Nishimura, A; Fujisawa, Y; Sohda, T	Takeda Chemical Industries, Ltd.	44356381	103962053
C24H20ClF2N3O4	InChI=1/C24H20ClF2N3O4/c25-15-11-14-3-5-18(15)33-9-1-2-10-34-19-6-4-16(26)21(27)20(19)23(32)29-17(12-14)22(31)30-24(13-28)7-8-24/h1-6,11,17H,7-10,12H2,(H,29,32)(H,30,31)/b2-1+/t17-/s2	FOIHSTGOJFOCGN-LHYJJYTRNA-N	US9290467, 45		4.3					6.5		US Patent				US9290467	Anselm, L; Banner, D; Blanc, J; Gaufreteau, D; Haap, W; Hartmann, G; Kuhn, B; Luebbers, T; Peters, J; Spinnler, B	HOFFMANN&#8212;LA ROCHE INC.	71656945	329586841
C30H27N3O4S	InChI=1S/C30H27N3O4S/c34-20-24(18-23-19-31-27-15-7-6-13-25(23)27)32-30(35)28(17-21-9-2-1-3-10-21)33-38(36,37)29-16-8-12-22-11-4-5-14-26(22)29/h1-16,19-20,24,28,31,33H,17-18H2,(H,32,35)/t24-,28+/m1/s1	JGJXIKNPRCLINN-YWEHKCAJSA-N	(S)-N-[(R)-1-Formyl-2-(1H-indol-3-yl)-ethyl]-2-(naphthalene-1-sulfonylamino)-3-phenyl-propionamide::CHEMBL334405		4.5							ChEMBL	10.1021/jm9803065	9784105			Yasuma, T; Oi, S; Choh, N; Nomura, T; Furuyama, N; Nishimura, A; Fujisawa, Y; Sohda, T	Takeda Chemical Industries, Ltd.	44356780	103962049
C28H30N4O2S	InChI=1S/C28H30N4O2S/c1-3-18(2)26(32-28(35)31-25-14-8-10-19-9-4-5-11-22(19)25)27(34)30-21(17-33)15-20-16-29-24-13-7-6-12-23(20)24/h4-14,16-18,21,26,29H,3,15H2,1-2H3,(H,30,34)(H2,31,32,35)/t18-,21-,26+/m1/s1	ZDJKOPMEVPPKBM-OFUUFJSKSA-N	CHEMBL1790994		4.5							ChEMBL	10.1021/jm9803065	9784105			Yasuma, T; Oi, S; Choh, N; Nomura, T; Furuyama, N; Nishimura, A; Fujisawa, Y; Sohda, T	Takeda Chemical Industries, Ltd.	56671669	160848501
C24H22BrClFN5O4S	InChI=1/C24H22BrClFN5O4S/c25-14-7-17(27)20(30-9-14)24(12-29-13-24)22(34)32-10-15(37(35,36)19-4-2-1-3-16(19)26)8-18(32)21(33)31-23(11-28)5-6-23/h1-4,7,9,15,18,29H,5-6,8,10,12-13H2,(H,31,33)/t15-,18+/s2	NSNODLMCUTYBRZ-YTPDYWORNA-N	US8822505, 13		4.6					6.5		US Patent				US8822505	Anselm, L; Banner, D; Haap, W; Kuhn, B; Luebbers, T; Peters, J; Spinnler, B	Genentech, Inc.	71679559	225156747
C30H33Cl2N3O6S	InChI=1/C30H33Cl2N3O6S/c1-2-5-23(26(36)28(38)33-20-12-13-20)34-27(37)24-16-21(42(40,41)25-7-4-3-6-22(25)32)17-35(24)29(39)30(14-15-30)18-8-10-19(31)11-9-18/h3-4,6-11,20-21,23-24H,2,5,12-17H2,1H3,(H,33,38)(H,34,37)/t21-,23+,24+/s2	DEKMUSVVANPFAA-SJPXBPGYNA-N	US8729061, 9		4.7					6.5		US Patent				US8729061	Banner, D; Haap, W; Kuhn, B; Luebbers, T; Peters, J; Schulz-Gasch, T	Hoffmann-La Roche Inc.	71577128	225148905
C25H32N4O6S	InChI=1/C25H32N4O6S/c1-17-11-12-19(21(30)16-29(17)36(33,34)23-10-4-5-13-26-23)27-24(31)20(15-18-7-2-3-8-18)28-25(32)22-9-6-14-35-22/h4-6,9-10,13-14,17-20H,2-3,7-8,11-12,15-16H2,1H3,(H,27,31)(H,28,32)/t17-,19+,20+/s2	WGVGLTXVMMTGKM-KLRVPOMUNA-N	CHEMBL1807646		4.8							ChEMBL	10.1016/j.bmcl.2011.06.045	21733692			Kerns, JK; Nie, H; Bondinell, W; Widdowson, KL; Yamashita, DS; Rahman, A; Podolin, PL; Carpenter, DC; Jin, Q; Riflade, B; Dong, X; Nevins, N; Keller, PM; Mitchell, L; Tomaszek, T	GlaxoSmithKline	56683636	136355882
C29H27BrClF6N5O5S	InChI=1/C29H27BrClF6N5O5S/c1-15(29(35,36)37)47-17-2-3-22(19(31)7-17)48(45,46)18-8-21(25(43)40-27(12-38)4-5-27)42(10-18)26(44)28(13-41(14-28)11-23(33)34)24-20(32)6-16(30)9-39-24/h2-3,6-7,9,15,18,21,23H,4-5,8,10-11,13-14H2,1H3,(H,40,43)/t15-,18+,21-/s2	GJSBZBUXDQKPBE-LUSSYHLPNA-N	US8822505, 49		5					6.5		US Patent				US8822505	Anselm, L; Banner, D; Haap, W; Kuhn, B; Luebbers, T; Peters, J; Spinnler, B	Genentech, Inc.	71678043	225156781
C19H28N2O4S	InChI=1S/C19H28N2O4S/c1-14(2)11-17(18(23)20-16(12-22)9-10-26-3)21-19(24)25-13-15-7-5-4-6-8-15/h4-8,12,14,16-17H,9-11,13H2,1-3H3,(H,20,23)(H,21,24)/t16-,17-/m0/s1	RXCRNUBYZRKEGC-IRXDYDNUSA-N	CHEMBL99195::[(S)-1-((S)-1-Formyl-3-methylsulfanyl-propylcarbamoyl)-3-methyl-butyl]-carbamic acid benzyl ester::[1-(1-Formyl-3-methylsulfanyl-propylcarbamoyl)-3-methyl-butyl]-carbamic acid benzyl ester		5							ChEMBL	10.1016/j.bmcl.2003.10.009	14684304			Kim, TS; Hague, AB; Lee, TI; Lian, B; Tegley, CM; Wang, X; Burgess, TL; Qian, YX; Ross, S; Tagari, P; Lin, CH; Mayeda, C; Dao, J; Jordan, S; Mohr, C; Cheetham, J; Viswanadhan, V; Tasker, AS	Amgen Inc.	3082865	104027558
C28H25BrClF4N5O6S	InChI=1/C28H25BrClF4N5O6S/c1-15(28(32,33)34)45-17-2-3-22(19(30)7-17)46(43,44)18-8-21(24(41)37-26(11-35)4-5-26)39(10-18)25(42)27(12-38(13-27)14-40)23-20(31)6-16(29)9-36-23/h2-3,6-7,9,14-15,18,21H,4-5,8,10,12-13H2,1H3,(H,37,41)/t15-,18+,21-/s2	GFHWMPSRNHRLNH-LUSSYHLPNA-N	US8822505, 50		5					6.5		US Patent				US8822505	Anselm, L; Banner, D; Haap, W; Kuhn, B; Luebbers, T; Peters, J; Spinnler, B	Genentech, Inc.	71661442	225156782
C23H27N7O3	InChI=1/C23H27N7O3/c1-14-27-28-22(33-14)16-8-6-7-15(11-16)12-17(20(31)25-10-9-24)26-21(32)18-13-19(23(2,3)4)29-30(18)5/h6-8,11,13,17H,10,12H2,1-5H3,(H,25,31)(H,26,32)	BPIZQAAUSWBFNS-UHFFFAOYNA-N	CHEMBL550872		5.01							ChEMBL	10.1016/j.bmcl.2009.06.090	19616430			Bethel, PA; Gerhardt, S; Jones, EV; Kenny, PW; Karoutchi, GI; Morley, AD; Oldham, K; Rankine, N; Augustin, M; Krapp, S; Simader, H; Steinbacher, S	AstraZeneca	56660794	163363663
C22H25N7O2S	InChI=1/C22H25N7O2S/c1-22(2,3)18-12-17(29(4)28-18)20(31)26-16(19(30)24-9-8-23)11-14-6-5-7-15(10-14)21-27-25-13-32-21/h5-7,10,12-13,16H,9,11H2,1-4H3,(H,24,30)(H,26,31)	ACGFKLACOBPYKQ-UHFFFAOYNA-N	CHEMBL549378		5.01							ChEMBL	10.1016/j.bmcl.2009.06.090	19616430			Bethel, PA; Gerhardt, S; Jones, EV; Kenny, PW; Karoutchi, GI; Morley, AD; Oldham, K; Rankine, N; Augustin, M; Krapp, S; Simader, H; Steinbacher, S	AstraZeneca	56671719	163363662
C24H30N6O	InChI=1S/C24H30N6O/c25-16-22-27-17-21(23(29-22)28-19-6-2-1-3-7-19)24(31)26-13-12-18-8-10-20(11-9-18)30-14-4-5-15-30/h8-11,17,19H,1-7,12-15H2,(H,26,31)(H,27,28,29)	RLZJPYQRSZCAJD-UHFFFAOYSA-N	2-Cyano-pyrimidine, 16d::2-cyano-4-(cyclohexylamino)-N-{2-[4-(pyrrolidin-1-yl)phenyl]ethyl}pyrimidine-5-carboxamide		5.1					5.5	22	Curated from the literature by BindingDB	10.1021/jm0613525	17256925			Altmann, E; Aichholz, R; Betschart, C; Buhl, T; Green, J; Irie, O; Teno, N; Lattmann, R; Tintelnot-Blomley, M; Missbach, M	Novartis Pharmaceuticals	16108889	46519739
C30H33Cl2N3O6S	InChI=1/C30H33Cl2N3O6S/c1-17(2)25(26(36)28(38)33-20-11-12-20)34-27(37)23-15-21(42(40,41)24-6-4-3-5-22(24)32)16-35(23)29(39)30(13-14-30)18-7-9-19(31)10-8-18/h3-10,17,20-21,23,25H,11-16H2,1-2H3,(H,33,38)(H,34,37)/t21-,23+,25+/s2	PYZOXRXOZRPQAH-HLTMONIZNA-N	US8729061, 28		5.2					6.5		US Patent				US8729061	Banner, D; Haap, W; Kuhn, B; Luebbers, T; Peters, J; Schulz-Gasch, T	Hoffmann-La Roche Inc.	71577566	225148924
C27H27ClN4O4	InChI=1/C27H27ClN4O4/c28-21-11-17-3-5-24(21)36-10-2-1-9-35-23-6-4-18(19-14-30-15-19)13-20(23)25(33)31-22(12-17)26(34)32-27(16-29)7-8-27/h1-6,11,13,19,22,30H,7-10,12,14-15H2,(H,31,33)(H,32,34)/b2-1+/t22-/s2	GIZLJBNLBSDHDB-KXAFVJETNA-N	US9290467, 41		5.2					6.5		US Patent				US9290467	Anselm, L; Banner, D; Blanc, J; Gaufreteau, D; Haap, W; Hartmann, G; Kuhn, B; Luebbers, T; Peters, J; Spinnler, B	HOFFMANN&#8212;LA ROCHE INC.	71656941	329586837
C24H23N3O4S	InChI=1S/C24H23N3O4S/c1-16(27-32(30,31)23-12-6-8-17-7-2-3-10-21(17)23)24(29)26-19(15-28)13-18-14-25-22-11-5-4-9-20(18)22/h2-12,14-16,19,25,27H,13H2,1H3,(H,26,29)/t16-,19+/m0/s1	UNLVZLHANKRKSG-QFBILLFUSA-N	(S)-N-[(R)-1-Formyl-2-(1H-indol-3-yl)-ethyl]-2-(naphthalene-1-sulfonylamino)-propionamide::CHEMBL342189		5.3							ChEMBL	10.1021/jm9803065	9784105			Yasuma, T; Oi, S; Choh, N; Nomura, T; Furuyama, N; Nishimura, A; Fujisawa, Y; Sohda, T	Takeda Chemical Industries, Ltd.	44356846	103962046
C27H27FN2O4	InChI=1/C27H27FN2O4/c28-18-25(31)23(16-20-10-4-1-5-11-20)29-26(32)24(17-21-12-6-2-7-13-21)30-27(33)34-19-22-14-8-3-9-15-22/h1-15,23-24H,16-19H2,(H,29,32)(H,30,33)	CAILNONEKASNSH-UHFFFAOYNA-N	Z-FF-FMK::benzyl N-[1-[(4-fluoro-3-oxo-1-phenylbutan-2-yl)amino]-1-oxo-3-phenylpropan-2-yl]carbamate		5.7					5.5	37	Curated from the literature by BindingDB	10.1016/j.bioorg.2013.09.002	24095934			Baek, KH; Karki, R; Lee, ES; Na, Y; Kwon, Y	Ewha Womans University, Seoul 120-750, Republic of Korea.	16760359	186527055
C28H37N3O5S	InChI=1/C28H37N3O5S/c1-22(2)21-26(30-28(33)31-16-18-36-19-17-31)27(32)29-24(14-13-23-9-5-3-6-10-23)15-20-37(34,35)25-11-7-4-8-12-25/h3-12,15,20,22,24,26H,13-14,16-19,21H2,1-2H3,(H,29,32)(H,30,33)/b20-15+/t24-,26-/s2	YUMYYTORLYHUFW-ANDVIATANA-N	(2S)-N-[(3S,5E)-6-(benzenesulfonyl)-4-oxo-1-phenylhex-5-en-3-yl]-4-methyl-2-(morpholin-4-ylcarbonylamino)pentanamide::CHEMBL222649::LHVS::Morpholinurea-Leu-Hph-Vinyl-Sulfone-Phenyl::Morpholinurea-Leucine-Homophenylalaninevinyl Phenyl Sulfone		5.7							Curated from the literature by BindingDB	10.1016/j.bmcl.2007.06.023	17590332			Gauthier, JY; Black, WC; Courchesne, I; Cromlish, W; Desmarais, S; Houle, R; Lamontagne, S; Li, CS; Mass&eacute;, F; McKay, DJ; Ouellet, M; Robichaud, J; Truchon, JF; Truong, VL; Wang, Q; Percival, MD	Merck Frosst Centre for Therapeutic Research	23648296	46519531
C30H33BrClN3O6S	InChI=1/C30H33BrClN3O6S/c1-2-5-23(26(36)28(38)33-20-12-13-20)34-27(37)24-16-21(42(40,41)25-7-4-3-6-22(25)32)17-35(24)29(39)30(14-15-30)18-8-10-19(31)11-9-18/h3-4,6-11,20-21,23-24H,2,5,12-17H2,1H3,(H,33,38)(H,34,37)/t21-,23+,24+/s2	NRLBGKWSOSYHJM-SJPXBPGYNA-N	US8729061, 16		5.9					6.5		US Patent				US8729061	Banner, D; Haap, W; Kuhn, B; Luebbers, T; Peters, J; Schulz-Gasch, T	Hoffmann-La Roche Inc.	71577214	225148912
C12H19N3O	InChI=1S/C12H19N3O/c13-9-15-7-10(8-15)6-14-12(16)11-4-2-1-3-5-11/h10-11H,1-8H2,(H,14,16)	QFRLOVNUDLMMCT-UHFFFAOYSA-N	CHEMBL8796::Cyclohexanecarboxylic acid (1-cyano-azetidin-3-ylmethyl)-amide		6							ChEMBL	10.1021/jm0003440	11141092			Falgueyret, JP; Oballa, RM; Okamoto, O; Wesolowski, G; Aubin, Y; Rydzewski, RM; Prasit, P; Riendeau, D; Rodan, SB; Percival, MD	Merck Frosst Centre for Therapeutic Research	10198366	103993144
C26H25N3O2	InChI=1S/C26H25N3O2/c1-19-9-8-10-20(17-19)18-23(25(30)28-16-15-27)29-26(31)24(21-11-4-2-5-12-21)22-13-6-3-7-14-22/h2-14,17,23-24H,16,18H2,1H3,(H,28,30)(H,29,31)/t23-/m0/s1	SWPXTIFAGIZWNX-QHCPKHFHSA-N	CHEMBL140756::N-Cyanomethyl-2-diphenylacetylamino-3-m-tolyl-propionamide		6							ChEMBL	10.1021/jm010206q	11741472			Greenspan, PD; Clark, KL; Tommasi, RA; Cowen, SD; McQuire, LW; Farley, DL; van Duzer, JH; Goldberg, RL; Zhou, H; Du, Z; Fitt, JJ; Coppa, DE; Fang, Z; Macchia, W; Zhu, L; Capparelli, MP; Goldstein, R; Wigg, AM; Doughty, JR; Bohacek, RS; Knap, AK	Novartis Pharmaceuticals Corporation	11080121	104002937
C29H26BrClF7N5O5S	InChI=1/C29H26BrClF7N5O5S/c1-15(29(36,37)38)48-17-2-3-22(19(31)7-17)49(46,47)18-8-21(24(44)41-26(11-39)4-5-26)43(10-18)25(45)27(12-42(13-27)14-28(33,34)35)23-20(32)6-16(30)9-40-23/h2-3,6-7,9,15,18,21H,4-5,8,10,12-14H2,1H3,(H,41,44)/t15-,18+,21-/s2	UOILZCHFKHELJR-LUSSYHLPNA-N	US8822505, 52		6					6.5		US Patent				US8822505	Anselm, L; Banner, D; Haap, W; Kuhn, B; Luebbers, T; Peters, J; Spinnler, B	Genentech, Inc.	71678044	225156784
C33H33Cl2FN4O6S	InChI=1/C33H33Cl2FN4O6S/c1-2-8-25(28(41)31(43)38-17-20-9-4-3-5-10-20)39-30(42)26-16-22(47(45,46)27-12-7-6-11-23(27)35)19-40(26)32(44)33(13-14-33)29-24(36)15-21(34)18-37-29/h3-7,9-12,15,18,22,25-26H,2,8,13-14,16-17,19H2,1H3,(H,38,43)(H,39,42)/t22-,25+,26+/s2	XJKKWXRUCDAJHK-XFTFHUHONA-N	US8729061, 62		6					6.5		US Patent				US8729061	Banner, D; Haap, W; Kuhn, B; Luebbers, T; Peters, J; Schulz-Gasch, T	Hoffmann-La Roche Inc.	71577896	225148958
C29H33Cl2FN4O6S	InChI=1/C29H33Cl2FN4O6S/c1-3-5-12-33-27(39)24(37)21(4-2)35-26(38)22-14-18(43(41,42)23-9-7-6-8-19(23)31)16-36(22)28(40)29(10-11-29)25-20(32)13-17(30)15-34-25/h6-9,13,15,18,21-22H,3-5,10-12,14,16H2,1-2H3,(H,33,39)(H,35,38)/t18-,21+,22+/s2	WWVOULFEIOXZLF-AROMUFHVNA-N	US8729061, 60		6.1					6.5		US Patent				US8729061	Banner, D; Haap, W; Kuhn, B; Luebbers, T; Peters, J; Schulz-Gasch, T	Hoffmann-La Roche Inc.	71577972	225148956
C25H30N4O3	InChI=1S/C25H30N4O3/c1-3-17(2)23(29-25(32)27-14-18-9-5-4-6-10-18)24(31)28-20(16-30)13-19-15-26-22-12-8-7-11-21(19)22/h4-12,15-17,20,23,26H,3,13-14H2,1-2H3,(H,28,31)(H2,27,29,32)/t17-,20-,23+/m1/s1	MIJCHWHMTSWDNO-LLBVYWAGSA-N	CHEMBL1790990		6.1							ChEMBL	10.1021/jm9803065	9784105			Yasuma, T; Oi, S; Choh, N; Nomura, T; Furuyama, N; Nishimura, A; Fujisawa, Y; Sohda, T	Takeda Chemical Industries, Ltd.	56664780	160848509
C30H35Cl2FN4O6S	InChI=1/C30H35Cl2FN4O6S/c1-3-5-13-34-28(40)25(38)22(8-4-2)36-27(39)23-15-19(44(42,43)24-10-7-6-9-20(24)32)17-37(23)29(41)30(11-12-30)26-21(33)14-18(31)16-35-26/h6-7,9-10,14,16,19,22-23H,3-5,8,11-13,15,17H2,1-2H3,(H,34,40)(H,36,39)/t19-,22+,23+/s2	LGACDLUVLNDBOB-JQXBDWKINA-N	US8729061, 61		6.2					6.5		US Patent				US8729061	Banner, D; Haap, W; Kuhn, B; Luebbers, T; Peters, J; Schulz-Gasch, T	Hoffmann-La Roche Inc.	71577897	225148957
C23H27N7O4	InChI=1/C23H27N7O4/c1-23(2,3)18-12-17(30(4)29-18)21(33)26-16(20(32)25-9-8-24)11-14-6-5-7-15(10-14)22-28-27-19(13-31)34-22/h5-7,10,12,16,31H,9,11,13H2,1-4H3,(H,25,32)(H,26,33)	ZZDKLZGEJYCCFB-UHFFFAOYNA-N	CHEMBL549791		6.31							ChEMBL	10.1016/j.bmcl.2009.06.090	19616430			Bethel, PA; Gerhardt, S; Jones, EV; Kenny, PW; Karoutchi, GI; Morley, AD; Oldham, K; Rankine, N; Augustin, M; Krapp, S; Simader, H; Steinbacher, S	AstraZeneca	56680758	163363666
C30H33Cl2FN4O6S	InChI=1/C30H33Cl2FN4O6S/c1-16(2)11-22(25(38)28(40)35-18-7-8-18)36-27(39)23-13-19(44(42,43)24-6-4-3-5-20(24)32)15-37(23)29(41)30(9-10-30)26-21(33)12-17(31)14-34-26/h3-6,12,14,16,18-19,22-23H,7-11,13,15H2,1-2H3,(H,35,40)(H,36,39)/t19-,22+,23+/s2	CRBJCNGWYFLJPW-JQXBDWKINA-N	US8729061, 59		6.4					6.5		US Patent				US8729061	Banner, D; Haap, W; Kuhn, B; Luebbers, T; Peters, J; Schulz-Gasch, T	Hoffmann-La Roche Inc.	71577973	225148955
C25H23ClIN3O4S	InChI=1/C25H23ClIN3O4S/c26-19-3-1-2-4-21(19)35(33,34)18-13-20(22(31)29-24(15-28)9-10-24)30(14-18)23(32)25(11-12-25)16-5-7-17(27)8-6-16/h1-8,18,20H,9-14H2,(H,29,31)/t18-,20+/s2	LZMAJHHQCOIDMA-HOFUVJEBNA-N	CHEMBL2335181		6.5							ChEMBL	10.1021/jm3012068	23145854			Wilcken, R; Zimmermann, MO; Lange, A; Joerger, AC; Boeckler, FM	Eberhard Karls University	51031601	164157361
C25H22BrClFN3O4S	InChI=1/C25H22BrClFN3O4S/c26-15-5-6-17(19(28)11-15)25(9-10-25)23(33)31-13-16(36(34,35)21-4-2-1-3-18(21)27)12-20(31)22(32)30-24(14-29)7-8-24/h1-6,11,16,20H,7-10,12-13H2,(H,30,32)/t16-,20+/s2	WEONHJMJFWYVHT-PBUWTLLYNA-N	CHEMBL2335183		6.5							ChEMBL	10.1021/jm3012068	23145854			Wilcken, R; Zimmermann, MO; Lange, A; Joerger, AC; Boeckler, FM	Eberhard Karls University	51031463	164157359
C20H38N6O5	InChI=1S/C20H38N6O5/c1-11(2)9-15(24-13(5)27)17(28)26-16(10-12(3)4)18(29)25-14(19(30)31)7-6-8-23-20(21)22/h11-12,14-16H,6-10H2,1-5H3,(H,24,27)(H,25,29)(H,26,28)(H,30,31)(H4,21,22,23)/t14-,15-,16-/m0/s1	OLNJKAXRBXUBTB-JYJNAYRXSA-N	(S)-2-((S)-2-Acetylamino-4-(S)-methyl-pentanoylamino)-4-methyl-pentanoic acid (1-formyl-4-guanidino-butyl)-amide::(S)-2-Acetylamino-4-methyl-pentanoic acid [(R)-1-((S)-1-formyl-4-guanidino-butylcarbamoyl)-3-methyl-butyl]-amide::(S)-2-Acetylamino-4-methyl-pentanoic acid [(S)-1-((S)-1-formyl-4-guanidino-butylcarbamoyl)-3-methyl-butyl]-amide::(S)-2-[(S)-2-((S)-2-Acetylamino-4-methyl-pentanoylamino)-…		6.6							ChEMBL	10.1021/jm9803065	9784105			Yasuma, T; Oi, S; Choh, N; Nomura, T; Furuyama, N; Nishimura, A; Fujisawa, Y; Sohda, T	Takeda Chemical Industries, Ltd.	189069	104128012
C25H21ClN4O4	InChI=1/C25H21ClN4O4/c26-19-12-16-3-6-22(19)34-10-2-1-9-33-21-5-4-17(14-27)11-18(21)23(31)29-20(13-16)24(32)30-25(15-28)7-8-25/h1-6,11-12,20H,7-10,13H2,(H,29,31)(H,30,32)/b2-1+/t20-/s2	COFICJUHEUQSGC-VQYLAIPINA-N	US9290467, 40		6.9					6.5		US Patent				US9290467	Anselm, L; Banner, D; Blanc, J; Gaufreteau, D; Haap, W; Hartmann, G; Kuhn, B; Luebbers, T; Peters, J; Spinnler, B	HOFFMANN&#8212;LA ROCHE INC.	71656850	329586836
C28H33N5O6	InChI=1S/C28H33N5O6/c1-28(2,3)39-26(36)30-22(15-19-16-29-21-12-6-5-11-20(19)21)25(35)31-32-27(37)38-17-24(34)33-14-8-10-18-9-4-7-13-23(18)33/h4-7,9,11-13,16,22,29H,8,10,14-15,17H2,1-3H3,(H,30,36)(H,31,35)(H,32,37)/t22-/m0/s1	MITOFRSPGLYHSJ-QFIPXVFZSA-N	CHEMBL263634::N-[(2S)-1-[[[2-(3,4-dihydro-2H-quinolin-1-yl)-2-oxoethoxy]-oxomethyl]hydrazo]-3-(1H-indol-3-yl)-1-oxopropan-2-yl]carbamic acid tert-butyl ester::N-[[(2S)-2-(tert-butoxycarbonylamino)-3-(1H-indol-3-yl)propanoyl]amino]carbamic acid [2-(3,4-dihydro-2H-quinolin-1-yl)-2-keto-ethyl] ester::PC-0686185::cid_23631927::tert-butyl N-[(2S)-1-[2-[2-(3,4-dihydro-2H-quinolin-1-yl)-2-oxidanylidene-…		7							PubChem			aid1636		PubChem, PC	PCMD	23631927	252631596
C28H37N3O5S	InChI=1/C28H37N3O5S/c1-22(2)21-26(30-28(33)31-16-18-36-19-17-31)27(32)29-24(14-13-23-9-5-3-6-10-23)15-20-37(34,35)25-11-7-4-8-12-25/h3-12,15,20,22,24,26H,13-14,16-19,21H2,1-2H3,(H,29,32)(H,30,33)/b20-15+/t24-,26-/s2	YUMYYTORLYHUFW-ANDVIATANA-N	(2S)-N-[(3S,5E)-6-(benzenesulfonyl)-4-oxo-1-phenylhex-5-en-3-yl]-4-methyl-2-(morpholin-4-ylcarbonylamino)pentanamide::CHEMBL222649::LHVS::Morpholinurea-Leu-Hph-Vinyl-Sulfone-Phenyl::Morpholinurea-Leucine-Homophenylalaninevinyl Phenyl Sulfone		7							ChEMBL	10.1074/jbc.M702615200	17535802			Methot, N; Rubin, J; Guay, D; Beaulieu, C; Ethier, D; Reddy, TJ; Riendeau, D; Percival, MD	Merck Research Laboratories	23648296	46519531
C29H27BrClF4N5O7S	InChI=1/C29H27BrClF4N5O7S/c1-15(29(33,34)35)47-17-3-4-22(19(31)8-17)48(44,45)18-9-21(24(41)38-27(12-36)5-6-27)40(11-18)25(42)28(13-39(14-28)26(43)46-2)23-20(32)7-16(30)10-37-23/h3-4,7-8,10,15,18,21H,5-6,9,11,13-14H2,1-2H3,(H,38,41)/t15-,18+,21-/s2	NLHKYJRHIGUIOQ-LUSSYHLPNA-N	US8822505, 51		7					6.5		US Patent				US8822505	Anselm, L; Banner, D; Haap, W; Kuhn, B; Luebbers, T; Peters, J; Spinnler, B	Genentech, Inc.	86767082	225156783
C28H33N5O6	InChI=1S/C28H33N5O6/c1-28(2,3)39-26(36)30-22(15-19-16-29-21-12-6-5-11-20(19)21)25(35)31-32-27(37)38-17-24(34)33-14-8-10-18-9-4-7-13-23(18)33/h4-7,9,11-13,16,22,29H,8,10,14-15,17H2,1-3H3,(H,30,36)(H,31,35)(H,32,37)/t22-/m0/s1	MITOFRSPGLYHSJ-QFIPXVFZSA-N	CHEMBL263634::N-[(2S)-1-[[[2-(3,4-dihydro-2H-quinolin-1-yl)-2-oxoethoxy]-oxomethyl]hydrazo]-3-(1H-indol-3-yl)-1-oxopropan-2-yl]carbamic acid tert-butyl ester::N-[[(2S)-2-(tert-butoxycarbonylamino)-3-(1H-indol-3-yl)propanoyl]amino]carbamic acid [2-(3,4-dihydro-2H-quinolin-1-yl)-2-keto-ethyl] ester::PC-0686185::cid_23631927::tert-butyl N-[(2S)-1-[2-[2-(3,4-dihydro-2H-quinolin-1-yl)-2-oxidanylidene-…		7							ChEMBL	10.1016/j.bmcl.2008.04.065	18499453			Myers, MC; Shah, PP; Beavers, MP; Napper, AD; Diamond, SL; Smith, AB; Huryn, DM	University of Pennsylvania	23631927	252631596
C22H33N3O5R	InChI=1S/C23H35N3O5/c1-15(2)10-18(13-21(28)26-31)22(29)25-20(12-17-8-6-5-7-9-17)23(30)24-19(14-27)11-16(3)4/h5-9,14-16,18-20,31H,10-13H2,1-4H3,(H,24,30)(H,25,29)(H,26,28)/t18-,19+,20+/m1/s1	KQKNCQBWECCFKI-AABGKKOBSA-N	(R)-N*1*-[(S)-1-((S)-1-Formyl-3-methyl-butylcarbamoyl)-2-phenyl-ethyl]-N*4*-hydroxy-2-isobutyl-succinamide::CHEMBL124623		7							ChEMBL	10.1016/s0960-894x(01)00755-7	11814800			Yamamoto, M; Ikeda, S; Kondo, H; Inoue, S	Organon K.K.	10433014	104004178
C25H29N3O4	InChI=1S/C25H29N3O4/c1-3-17(2)23(28-25(31)32-16-18-9-5-4-6-10-18)24(30)27-20(15-29)13-19-14-26-22-12-8-7-11-21(19)22/h4-12,14-15,17,20,23,26H,3,13,16H2,1-2H3,(H,27,30)(H,28,31)/t17-,20-,23+/m1/s1	BUXZFLJETAQWPU-LLBVYWAGSA-N	CHEMBL1790998		7.1							ChEMBL	10.1021/jm9803065	9784105			Yasuma, T; Oi, S; Choh, N; Nomura, T; Furuyama, N; Nishimura, A; Fujisawa, Y; Sohda, T	Takeda Chemical Industries, Ltd.	56664783	160848506
C17H13F6N3S	InChI=1S/C17H13F6N3S/c1-9-2-4-10(5-3-9)14(25-26-15(24)27)11-6-12(16(18,19)20)8-13(7-11)17(21,22)23/h2-8H,1H3,(H3,24,26,27)/b25-14+	KQRXZKZSIDZXHU-AFUMVMLFSA-N	CHEMBL261657		7.4							ChEMBL	10.1016/j.bmcl.2008.03.083	18420405			Mallari, JP; Shelat, A; Kosinski, A; Caffrey, CR; Connelly, M; Zhu, F; McKerrow, JH; Guy, RK	University of California	44449960	160856683
C31H37Cl2N3O6S	InChI=1/C31H37Cl2N3O6S/c1-3-5-17-34-29(39)27(37)24(8-4-2)35-28(38)25-18-22(43(41,42)26-10-7-6-9-23(26)33)19-36(25)30(40)31(15-16-31)20-11-13-21(32)14-12-20/h6-7,9-14,22,24-25H,3-5,8,15-19H2,1-2H3,(H,34,39)(H,35,38)/t22-,24+,25+/s2	ZBRHHBWBGUXOAL-QTJDAJECNA-N	US8729061, 32		7.7					6.5		US Patent				US8729061	Banner, D; Haap, W; Kuhn, B; Luebbers, T; Peters, J; Schulz-Gasch, T	Hoffmann-La Roche Inc.	71577656	225148928
C21H14BrF2N3OS	InChI=1S/C21H14BrF2N3OS/c22-14-10-12(9-13(11-14)20(28)16-6-2-4-8-18(16)24)19(26-27-21(25)29)15-5-1-3-7-17(15)23/h1-11H,(H3,25,27,29)/b26-19+	CJQRVFLVSKNGST-LGUFXXKBSA-N	CHEMBL3629203		8.1							ChEMBL	10.1016/j.bmc.2015.09.036	26462052			Parker, EN; Song, J; Kishore Kumar, GD; Odutola, SO; Chavarria, GE; Charlton-Sevcik, AK; Strecker, TE; Barnes, AL; Sudhan, DR; Wittenborn, TR; Siemann, DW; Horsman, MR; Chaplin, DJ; Trawick, ML; Pinney, KG	Baylor University	71738813	321902738
C21H14BrF2N3OS	InChI=1S/C21H14BrF2N3OS/c22-14-10-12(9-13(11-14)20(28)16-6-2-4-8-18(16)24)19(26-27-21(25)29)15-5-1-3-7-17(15)23/h1-11H,(H3,25,27,29)/b26-19-	CJQRVFLVSKNGST-XHPQRKPJSA-N	US8877967, 11		8.12					5.5		US Patent				US8877967	Chaplin, DJ; Gaddale Devanna, KK; Parker, E; Pinney, KG; Song, J; Trawick, ML	OXiGENE, Inc.; Baylor University	91667611	249815372
C29H31BrClN3O6S	InChI=1/C29H31BrClN3O6S/c1-2-22(25(35)27(37)32-19-11-12-19)33-26(36)23-15-20(41(39,40)24-6-4-3-5-21(24)31)16-34(23)28(38)29(13-14-29)17-7-9-18(30)10-8-17/h3-10,19-20,22-23H,2,11-16H2,1H3,(H,32,37)(H,33,36)/t20-,22+,23+/s2	UHNROXZSASTRFP-NLQHXOMJNA-N	US8729061, 15		8.2					6.5		US Patent				US8729061	Banner, D; Haap, W; Kuhn, B; Luebbers, T; Peters, J; Schulz-Gasch, T	Hoffmann-La Roche Inc.	71577213	225148911
C30H33ClIN3O6S	InChI=1/C30H33ClIN3O6S/c1-2-5-23(26(36)28(38)33-20-12-13-20)34-27(37)24-16-21(42(40,41)25-7-4-3-6-22(25)31)17-35(24)29(39)30(14-15-30)18-8-10-19(32)11-9-18/h3-4,6-11,20-21,23-24H,2,5,12-17H2,1H3,(H,33,38)(H,34,37)/t21-,23+,24+/s2	YYVYNDITYXLIBI-SJPXBPGYNA-N	US8729061, 18		8.4					6.5		US Patent				US8729061	Banner, D; Haap, W; Kuhn, B; Luebbers, T; Peters, J; Schulz-Gasch, T	Hoffmann-La Roche Inc.	71577476	225148914
C38H37Cl2N3O6S	InChI=1/C38H37Cl2N3O6S/c1-2-31(34(44)36(46)41-21-18-25-10-7-9-24-8-3-4-11-29(24)25)42-35(45)32-22-28(50(48,49)33-13-6-5-12-30(33)40)23-43(32)37(47)38(19-20-38)26-14-16-27(39)17-15-26/h3-17,28,31-32H,2,18-23H2,1H3,(H,41,46)(H,42,45)/t28-,31+,32+/s2	YCPWFRMYSJKIIG-DHTMSBBQNA-N	US8729061, 50		8.6					6.5		US Patent				US8729061	Banner, D; Haap, W; Kuhn, B; Luebbers, T; Peters, J; Schulz-Gasch, T	Hoffmann-La Roche Inc.	71578141	225148946
C27H33F3N6O4	InChI=1/C27H33F3N6O4/c1-5-6-7-20(23(37)24(38)33-22-12-14-31-34-22)32-25(39)40-21(26(2,3)4)16-36-15-13-19(35-36)17-8-10-18(11-9-17)27(28,29)30/h8-15,20-21H,5-7,16H2,1-4H3,(H,32,39)(H2,31,33,34,38)/t20-,21+/s2	NFPHFQIUODNJRD-VJOGAFQXNA-N	(2S)-3,3-dimethyl-1-{3-[4-(trifluoromethyl)phenyl]-1H-pyrazol-1-yl}butan-2-yl N-[(2S)-1-oxo-1-(1H-pyrazol-5-ylcarbamoyl)hexan-2-yl]carbamate::CHEMBL234367::ketoamide, 2		8.7							Curated from the literature by BindingDB	10.1016/j.bmcl.2006.10.102	17157021			Barrett, DG; Catalano, JG; Deaton, DN; Long, ST; McFadyen, RB; Miller, AB; Miller, LR; Samano, V; Tavares, FX; Wells-Knecht, KJ; Wright, LL; Zhou, HQ	GSK	10231379	46519787
C25H23ClF3N3O4	InChI=1/C25H23ClF3N3O4/c26-18-11-15-3-5-21(18)36-10-2-1-9-35-20-6-4-16(25(27,28)29)13-17(20)22(33)31-19(12-15)23(34)32-24(14-30)7-8-24/h3-6,11,13,19H,1-2,7-10,12H2,(H,31,33)(H,32,34)/t19-/s2	ZUFUBKDYWLLJME-TWYLJJHKNA-N	US9290467, 37		9					6.5		US Patent				US9290467	Anselm, L; Banner, D; Blanc, J; Gaufreteau, D; Haap, W; Hartmann, G; Kuhn, B; Luebbers, T; Peters, J; Spinnler, B	HOFFMANN&#8212;LA ROCHE INC.	71656847	329586833
C25H21ClF3N3O4	InChI=1/C25H21ClF3N3O4/c26-18-11-15-3-5-21(18)36-10-2-1-9-35-20-6-4-16(25(27,28)29)13-17(20)22(33)31-19(12-15)23(34)32-24(14-30)7-8-24/h1-6,11,13,19H,7-10,12H2,(H,31,33)(H,32,34)/b2-1+/t19-/s2	HALLDKQTVYXXQN-BBIRCOPCNA-N	US9290467, 34		9					6.5		US Patent				US9290467	Anselm, L; Banner, D; Blanc, J; Gaufreteau, D; Haap, W; Hartmann, G; Kuhn, B; Luebbers, T; Peters, J; Spinnler, B	HOFFMANN&#8212;LA ROCHE INC.	71656758	329586830
C24H20ClF2N3O4	InChI=1/C24H20ClF2N3O4/c25-17-9-14-3-4-20(17)33-7-1-2-8-34-21-16(11-15(26)12-18(21)27)22(31)29-19(10-14)23(32)30-24(13-28)5-6-24/h1-4,9,11-12,19H,5-8,10H2,(H,29,31)(H,30,32)/b2-1+/t19-/s2	PHQOJSGMGNECIY-BBIRCOPCNA-N	US9290467, 44		9.2					6.5		US Patent				US9290467	Anselm, L; Banner, D; Blanc, J; Gaufreteau, D; Haap, W; Hartmann, G; Kuhn, B; Luebbers, T; Peters, J; Spinnler, B	HOFFMANN&#8212;LA ROCHE INC.	71656944	329586840
C16H14F3N3S	InChI=1S/C16H14F3N3S/c1-10-5-7-11(8-6-10)14(21-22-15(20)23)12-3-2-4-13(9-12)16(17,18)19/h2-9H,1H3,(H3,20,22,23)/b21-14-	CTYIIVFLDQCJPG-STZFKDTASA-N	CHEMBL407264		9.4							ChEMBL	10.1016/j.bmcl.2008.03.083	18420405			Mallari, JP; Shelat, A; Kosinski, A; Caffrey, CR; Connelly, M; Zhu, F; McKerrow, JH; Guy, RK	University of California	44449989	160856680
C30H32Cl2FN3O6S	InChI=1/C30H32Cl2FN3O6S/c1-2-3-23(26(37)28(39)34-20-9-10-20)35-27(38)24-15-21(43(41,42)25-11-8-19(33)14-22(25)32)16-36(24)29(40)30(12-13-30)17-4-6-18(31)7-5-17/h4-8,11,14,20-21,23-24H,2-3,9-10,12-13,15-16H2,1H3,(H,34,39)(H,35,38)/t21-,23+,24+/s2	VZJRPBWJESTYLV-SJPXBPGYNA-N	US8729061, 48		9.4					6.5		US Patent				US8729061	Banner, D; Haap, W; Kuhn, B; Luebbers, T; Peters, J; Schulz-Gasch, T	Hoffmann-La Roche Inc.	71578139	225148944
C37H35Cl2N3O6S	InChI=1/C37H35Cl2N3O6S/c1-2-30(33(43)35(45)40-21-24-10-7-9-23-8-3-4-11-28(23)24)41-34(44)31-20-27(49(47,48)32-13-6-5-12-29(32)39)22-42(31)36(46)37(18-19-37)25-14-16-26(38)17-15-25/h3-17,27,30-31H,2,18-22H2,1H3,(H,40,45)(H,41,44)/t27-,30+,31+/s2	ZGJILAJMKMDGOC-LINLGQFPNA-N	US8729061, 52		9.4					6.5		US Patent				US8729061	Banner, D; Haap, W; Kuhn, B; Luebbers, T; Peters, J; Schulz-Gasch, T	Hoffmann-La Roche Inc.	86765937	225148948
C25H24ClN3O3	InChI=1/C25H24ClN3O3/c26-20-14-17-9-10-22(20)32-13-5-1-2-6-18-7-3-4-8-19(18)23(30)28-21(15-17)24(31)29-25(16-27)11-12-25/h1,3-5,7-10,14,21H,2,6,11-13,15H2,(H,28,30)(H,29,31)/b5-1+/t21-/s2	WPHFOPFATFRZKN-NQAUOZNNNA-N	US9290467, 5		9.6					6.5		US Patent				US9290467	Anselm, L; Banner, D; Blanc, J; Gaufreteau, D; Haap, W; Hartmann, G; Kuhn, B; Luebbers, T; Peters, J; Spinnler, B	HOFFMANN&#8212;LA ROCHE INC.	71656262	329586803
C30H26ClFIN5O4S	InChI=1/C30H26ClFIN5O4S/c1-17-21(3-2-10-35-17)18-4-5-25(22(31)11-18)43(41,42)20-13-24(27(39)37-29(16-34)6-7-29)38(15-20)28(40)30(8-9-30)26-23(32)12-19(33)14-36-26/h2-5,10-12,14,20,24H,6-9,13,15H2,1H3,(H,37,39)/t20-,24+/s2	NWBGYSJMEUHJPR-YBXQMVDHNA-N	US9409882, 36		9.8					6.5		US Patent				US9409882	Anselm, L; Banner, D; Haap, W; Kuhn, B; Luebbers, T; Peters, J; Spinnler, B	Hoffmann-La Roche Inc.	73058381	375078086
C34H35Cl2N3O6S	InChI=1/C34H35Cl2N3O6S/c1-2-8-27(30(40)32(42)37-20-22-9-4-3-5-10-22)38-31(41)28-19-25(46(44,45)29-12-7-6-11-26(29)36)21-39(28)33(43)34(17-18-34)23-13-15-24(35)16-14-23/h3-7,9-16,25,27-28H,2,8,17-21H2,1H3,(H,37,42)(H,38,41)/t25-,27+,28+/s2	OFNOZMJQFVWTHP-WHGHNYNKNA-N	US8729061, 35		9.8					6.5		US Patent				US8729061	Banner, D; Haap, W; Kuhn, B; Luebbers, T; Peters, J; Schulz-Gasch, T	Hoffmann-La Roche Inc.	71577657	225148931
C28H29Cl2FN4O6S	InChI=1/C28H29Cl2FN4O6S/c1-2-20(23(36)26(38)33-16-7-8-16)34-25(37)21-12-17(42(40,41)22-6-4-3-5-18(22)30)14-35(21)27(39)28(9-10-28)24-19(31)11-15(29)13-32-24/h3-6,11,13,16-17,20-21H,2,7-10,12,14H2,1H3,(H,33,38)(H,34,37)/t17-,20+,21+/s2	VZTRAYHUTKYOCB-RKGWXUTINA-N	US8729061, 25		9.8					6.5		US Patent				US8729061	Banner, D; Haap, W; Kuhn, B; Luebbers, T; Peters, J; Schulz-Gasch, T	Hoffmann-La Roche Inc.	71577390	225148921
C21H17N3OS	InChI=1S/C21H17N3OS/c22-21(26)24-23-19(15-8-3-1-4-9-15)17-12-7-13-18(14-17)20(25)16-10-5-2-6-11-16/h1-14H,(H3,22,24,26)/b23-19+	ACCQXUWQPDUKDF-FCDQGJHFSA-N	CHEMBL3629191		9.9							ChEMBL	10.1016/j.bmc.2015.09.036	26462052			Parker, EN; Song, J; Kishore Kumar, GD; Odutola, SO; Chavarria, GE; Charlton-Sevcik, AK; Strecker, TE; Barnes, AL; Sudhan, DR; Wittenborn, TR; Siemann, DW; Horsman, MR; Chaplin, DJ; Trawick, ML; Pinney, KG	Baylor University	71726670	321902726
C31H42N6O2	InChI=1S/C31H42N6O2/c1-37-18-10-24(11-19-37)12-20-39-30-27(29(38)33-17-9-23-5-3-2-4-6-23)28(35-26(21-32)36-30)34-22-25-7-13-31(14-8-25)15-16-31/h2-6,24-25H,7-20,22H2,1H3,(H,33,38)(H,34,35,36)	UODBUBXEJMKFBY-UHFFFAOYSA-N	2-Cyano-4-[2-(1-methyl-piperidin-4-yl)-ethoxy]-6-[(spiro[2.5]oct-6-ylmethyl)-amino]-pyrimidine-5-carboxylic acid phenethyl-amide::CHEMBL526384		10							ChEMBL	10.1016/j.bmcl.2008.07.011	18662880			Irie, O; Yokokawa, F; Ehara, T; Iwasaki, A; Iwaki, Y; Hitomi, Y; Konishi, K; Kishida, M; Toyao, A; Masuya, K; Gunji, H; Sakaki, J; Iwasaki, G; Hirao, H; Kanazawa, T; Tanabe, K; Kosaka, T; Hart, TW; Hallett, A	Novartis Institutes for BioMedical Research	11663730	104116975
C24H30N4O5	InChI=1/C24H30N4O5/c1-15(2)13-19(27-23(31)21-8-6-12-33-21)22(30)26-17-10-9-16(3)28(14-20(17)29)24(32)18-7-4-5-11-25-18/h4-8,11-12,15-17,19H,9-10,13-14H2,1-3H3,(H,26,30)(H,27,31)/t16-,17+,19+/s2	ZLPJZJIBBLLPIY-UXZZKWOBNA-N	CHEMBL1807704		10							ChEMBL	10.1016/j.bmcl.2011.06.045	21733692			Kerns, JK; Nie, H; Bondinell, W; Widdowson, KL; Yamashita, DS; Rahman, A; Podolin, PL; Carpenter, DC; Jin, Q; Riflade, B; Dong, X; Nevins, N; Keller, PM; Mitchell, L; Tomaszek, T	GlaxoSmithKline	56666730	136355894
C25H29IN4O3	InChI=1/C25H29IN4O3/c1-4-5-21(23(31)15-28-27)29-25(33)22(14-16(2)3)30-24(32)19-8-6-17(7-9-19)18-10-12-20(26)13-11-18/h6-13,15-16,21-22H,4-5,14H2,1-3H3,(H,29,33)(H,30,32)/t21-,22?/s2	VHNVOAVIDBRLFO-ACOLPKPWNA-N	4'-Iodo-biphenyl-4-carboxylic acid {1-[(S)-1-(2-diazo-acetyl)-butylcarbamoyl]-3-methyl-butyl}-amide::CHEMBL518284		10							ChEMBL	10.1074/jbc.M702615200	17535802			Methot, N; Rubin, J; Guay, D; Beaulieu, C; Ethier, D; Reddy, TJ; Riendeau, D; Percival, MD	Merck Research Laboratories	44584942	104115413
C23H30N6O	InChI=1S/C23H30N6O/c1-23(2,3)16-27-21-19(15-26-20(14-24)28-21)22(30)25-11-10-17-6-8-18(9-7-17)29-12-4-5-13-29/h6-9,15H,4-5,10-13,16H2,1-3H3,(H,25,30)(H,26,27,28)	PGLXWYLXLAJRJG-UHFFFAOYSA-N	2-Cyano-pyrimidine, 17c::2-cyano-4-[(2,2-dimethylpropyl)amino]-N-{2-[4-(pyrrolidin-1-yl)phenyl]ethyl}pyrimidine-5-carboxamide		>10					5.5	22	Curated from the literature by BindingDB	10.1021/jm0613525	17256925			Altmann, E; Aichholz, R; Betschart, C; Buhl, T; Green, J; Irie, O; Teno, N; Lattmann, R; Tintelnot-Blomley, M; Missbach, M	Novartis Pharmaceuticals	16108903	46519743
C24H23BrClN3O4	InChI=1/C24H23BrClN3O4/c25-16-4-6-20-17(13-16)22(30)28-19(23(31)29-24(14-27)7-8-24)12-15-3-5-21(18(26)11-15)33-10-2-1-9-32-20/h3-6,11,13,19H,1-2,7-10,12H2,(H,28,30)(H,29,31)/t19-/s2	LMRCXYZQJOJAAM-TWYLJJHKNA-N	US9290467, 9		10					6.5		US Patent				US9290467	Anselm, L; Banner, D; Blanc, J; Gaufreteau, D; Haap, W; Hartmann, G; Kuhn, B; Luebbers, T; Peters, J; Spinnler, B	HOFFMANN&#8212;LA ROCHE INC.	71656361	329586807
C24H22BrClN4O3	InChI=1/C24H22BrClN4O3/c25-16-4-5-19-17(13-16)22(31)29-20(23(32)30-24(14-27)7-8-24)12-15-3-6-21(18(26)11-15)33-10-2-1-9-28-19/h1-6,11,13,20,28H,7-10,12H2,(H,29,31)(H,30,32)/b2-1+/t20-/s2	FCHHEPIJMATQSS-VQYLAIPINA-N	US9290467, 38		10					6.5		US Patent				US9290467	Anselm, L; Banner, D; Blanc, J; Gaufreteau, D; Haap, W; Hartmann, G; Kuhn, B; Luebbers, T; Peters, J; Spinnler, B	HOFFMANN&#8212;LA ROCHE INC.	71656848	329586834
C14H9F6N3S2	InChI=1S/C14H9F6N3S2/c15-13(16,17)8-4-7(5-9(6-8)14(18,19)20)11(22-23-12(21)24)10-2-1-3-25-10/h1-6H,(H3,21,23,24)/b22-11-	LJSGOJMCGFKQHB-JJFYIABZSA-N	CHEMBL260921		10.1							ChEMBL	10.1016/j.bmcl.2008.03.083	18420405			Mallari, JP; Shelat, A; Kosinski, A; Caffrey, CR; Connelly, M; Zhu, F; McKerrow, JH; Guy, RK	University of California	25066441	160856681
C29H31ClIN3O6S	InChI=1/C29H31ClIN3O6S/c1-2-22(25(35)27(37)32-19-11-12-19)33-26(36)23-15-20(41(39,40)24-6-4-3-5-21(24)30)16-34(23)28(38)29(13-14-29)17-7-9-18(31)10-8-17/h3-10,19-20,22-23H,2,11-16H2,1H3,(H,32,37)(H,33,36)/t20-,22+,23+/s2	NILSEPPHIUAUFQ-NLQHXOMJNA-N	US8729061, 17		10.1					6.5		US Patent				US8729061	Banner, D; Haap, W; Kuhn, B; Luebbers, T; Peters, J; Schulz-Gasch, T	Hoffmann-La Roche Inc.	71577300	225148913
C24H21Cl2N3O4	InChI=1/C24H21Cl2N3O4/c25-16-4-6-20-17(13-16)22(30)28-19(23(31)29-24(14-27)7-8-24)12-15-3-5-21(18(26)11-15)33-10-2-1-9-32-20/h1-6,11,13,19H,7-10,12H2,(H,28,30)(H,29,31)/b2-1+/t19-/s2	LFIIVOKXUBENTI-BBIRCOPCNA-N	US9290467, 10		10.3					6.5		US Patent				US9290467	Anselm, L; Banner, D; Blanc, J; Gaufreteau, D; Haap, W; Hartmann, G; Kuhn, B; Luebbers, T; Peters, J; Spinnler, B	HOFFMANN&#8212;LA ROCHE INC.	71656362	329586808
C25H26ClN3O5	InChI=1/C25H26ClN3O5/c1-32-17-5-7-21-18(14-17)23(30)28-20(24(31)29-25(15-27)8-9-25)13-16-4-6-22(19(26)12-16)34-11-3-2-10-33-21/h4-7,12,14,20H,2-3,8-11,13H2,1H3,(H,28,30)(H,29,31)/t20-/s2	QAEMDWMOUWWGNG-GNLPSFAGNA-N	US9290467, 17		10.4					6.5		US Patent				US9290467	Anselm, L; Banner, D; Blanc, J; Gaufreteau, D; Haap, W; Hartmann, G; Kuhn, B; Luebbers, T; Peters, J; Spinnler, B	HOFFMANN&#8212;LA ROCHE INC.	71656470	329586815
C29H30BrClFN3O6S	InChI=1/C29H30BrClFN3O6S/c1-2-22(25(36)27(38)33-17-8-9-17)34-26(37)23-14-18(42(40,41)24-6-4-3-5-20(24)31)15-35(23)28(39)29(11-12-29)19-10-7-16(30)13-21(19)32/h3-7,10,13,17-18,22-23H,2,8-9,11-12,14-15H2,1H3,(H,33,38)(H,34,37)/t18-,22+,23+/s2	LNFFLKXYCXMVTE-LIQBQTHINA-N	US8729061, 14		10.4					6.5		US Patent				US8729061	Banner, D; Haap, W; Kuhn, B; Luebbers, T; Peters, J; Schulz-Gasch, T	Hoffmann-La Roche Inc.	71577215	225148910
C22H19N3OS	InChI=1S/C22H19N3OS/c1-25(22(23)27)24-20(16-9-4-2-5-10-16)18-13-8-14-19(15-18)21(26)17-11-6-3-7-12-17/h2-15H,1H3,(H2,23,27)/b24-20+	WZWOSKAWLSAHCD-HIXSDJFHSA-N	US8877967, 3		10.5					5.5		US Patent				US8877967	Chaplin, DJ; Gaddale Devanna, KK; Parker, E; Pinney, KG; Song, J; Trawick, ML	OXiGENE, Inc.; Baylor University	71738878	249815369
C29H30Cl3N3O6S	InChI=1/C29H30Cl3N3O6S/c1-2-22(25(36)27(38)33-19-8-9-19)34-26(37)23-14-20(42(40,41)24-10-7-18(31)13-21(24)32)15-35(23)28(39)29(11-12-29)16-3-5-17(30)6-4-16/h3-7,10,13,19-20,22-23H,2,8-9,11-12,14-15H2,1H3,(H,33,38)(H,34,37)/t20-,22+,23+/s2	JEBQNHANRCYVLC-NLQHXOMJNA-N	US8729061, 38		10.6					6.5		US Patent				US8729061	Banner, D; Haap, W; Kuhn, B; Luebbers, T; Peters, J; Schulz-Gasch, T	Hoffmann-La Roche Inc.	71577658	225148934
C26H34N4O6S	InChI=1/C26H34N4O6S/c1-18-11-13-20(22(31)17-30(18)37(34,35)24-10-4-5-15-27-24)28-25(32)21(14-12-19-7-2-3-8-19)29-26(33)23-9-6-16-36-23/h4-6,9-10,15-16,18-21H,2-3,7-8,11-14,17H2,1H3,(H,28,32)(H,29,33)/t18-,20+,21+/s2	ROFMAUJRSYVSKK-YGPNDOBFNA-N	CHEMBL1807697		10.7							ChEMBL	10.1016/j.bmcl.2011.06.045	21733692			Kerns, JK; Nie, H; Bondinell, W; Widdowson, KL; Yamashita, DS; Rahman, A; Podolin, PL; Carpenter, DC; Jin, Q; Riflade, B; Dong, X; Nevins, N; Keller, PM; Mitchell, L; Tomaszek, T	GlaxoSmithKline	9984481	136355888
C29H31Cl2FN4O6S	InChI=1/C29H31Cl2FN4O6S/c1-2-5-21(24(37)27(39)34-17-8-9-17)35-26(38)22-13-18(43(41,42)23-7-4-3-6-19(23)31)15-36(22)28(40)29(10-11-29)25-20(32)12-16(30)14-33-25/h3-4,6-7,12,14,17-18,21-22H,2,5,8-11,13,15H2,1H3,(H,34,39)(H,35,38)/t18-,21+,22+/s2	ZNUMRCPRXWDFHV-AROMUFHVNA-N	US8729061, 24		10.8					6.5		US Patent				US8729061	Banner, D; Haap, W; Kuhn, B; Luebbers, T; Peters, J; Schulz-Gasch, T	Hoffmann-La Roche Inc.	71577303	225148920
C26H39N5O6S	InChI=1/C26H39N5O6S/c1-19-9-11-21(23(32)18-31(19)38(35,36)24-8-4-5-13-27-24)28-25(33)22(12-10-20-6-2-3-7-20)29-26(34)30-14-16-37-17-15-30/h4-5,8,13,19-22H,2-3,6-7,9-12,14-18H2,1H3,(H,28,33)(H,29,34)/t19-,21+,22+/s2	BFGMUSWYFUOFKU-HCGYKNICNA-N	CHEMBL1807700		10.8							ChEMBL	10.1016/j.bmcl.2011.06.045	21733692			Kerns, JK; Nie, H; Bondinell, W; Widdowson, KL; Yamashita, DS; Rahman, A; Podolin, PL; Carpenter, DC; Jin, Q; Riflade, B; Dong, X; Nevins, N; Keller, PM; Mitchell, L; Tomaszek, T	GlaxoSmithKline	10392779	136355891
C24H21ClIN3O4	InChI=1/C24H21ClIN3O4/c25-16-4-6-20-17(13-16)22(30)28-19(23(31)29-24(14-27)7-8-24)12-15-3-5-21(18(26)11-15)33-10-2-1-9-32-20/h1-6,11,13,19H,7-10,12H2,(H,28,30)(H,29,31)/b2-1+/t19-/s2	NFHIRWNDTUAAQL-BBIRCOPCNA-N	US9290467, 28		11					6.5		US Patent				US9290467	Anselm, L; Banner, D; Blanc, J; Gaufreteau, D; Haap, W; Hartmann, G; Kuhn, B; Luebbers, T; Peters, J; Spinnler, B	HOFFMANN&#8212;LA ROCHE INC.	71656668	329586824
C15H13Cl2N3S	InChI=1S/C15H13Cl2N3S/c1-9-2-4-10(5-3-9)14(19-20-15(18)21)11-6-12(16)8-13(17)7-11/h2-8H,1H3,(H3,18,20,21)/b19-14+	SWWHTWZROMUIHA-XMHGGMMESA-N	CHEMBL261438		11							ChEMBL	10.1016/j.bmcl.2008.03.083	18420405			Mallari, JP; Shelat, A; Kosinski, A; Caffrey, CR; Connelly, M; Zhu, F; McKerrow, JH; Guy, RK	University of California	44449958	160856679
C30H35Cl2N3O6S	InChI=1/C30H35Cl2N3O6S/c1-3-5-16-33-28(38)26(36)23(4-2)34-27(37)24-17-21(42(40,41)25-9-7-6-8-22(25)32)18-35(24)29(39)30(14-15-30)19-10-12-20(31)13-11-19/h6-13,21,23-24H,3-5,14-18H2,1-2H3,(H,33,38)(H,34,37)/t21-,23+,24+/s2	PRXSBSULBZNTRC-SJPXBPGYNA-N	US8729061, 31		11.2					6.5		US Patent				US8729061	Banner, D; Haap, W; Kuhn, B; Luebbers, T; Peters, J; Schulz-Gasch, T	Hoffmann-La Roche Inc.	71577567	225148927
C29H30Cl2FN3O6S	InChI=1/C29H30Cl2FN3O6S/c1-2-22(25(36)27(38)33-17-8-9-17)34-26(37)23-14-18(42(40,41)24-6-4-3-5-20(24)31)15-35(23)28(39)29(11-12-29)19-10-7-16(30)13-21(19)32/h3-7,10,13,17-18,22-23H,2,8-9,11-12,14-15H2,1H3,(H,33,38)(H,34,37)/t18-,22+,23+/s2	OQVJUAAFCYLUII-LIQBQTHINA-N	US8729061, 13		11.3					6.5		US Patent				US8729061	Banner, D; Haap, W; Kuhn, B; Luebbers, T; Peters, J; Schulz-Gasch, T	Hoffmann-La Roche Inc.	71577129	225148909
C25H24ClN3O5	InChI=1/C25H24ClN3O5/c1-32-17-5-7-21-18(14-17)23(30)28-20(24(31)29-25(15-27)8-9-25)13-16-4-6-22(19(26)12-16)34-11-3-2-10-33-21/h2-7,12,14,20H,8-11,13H2,1H3,(H,28,30)(H,29,31)/b3-2+/t20-/s2	PCCKDNLHJZXPAW-KMIZPUSONA-N	US9290467, 16		11.4					6.5		US Patent				US9290467	Anselm, L; Banner, D; Blanc, J; Gaufreteau, D; Haap, W; Hartmann, G; Kuhn, B; Luebbers, T; Peters, J; Spinnler, B	HOFFMANN&#8212;LA ROCHE INC.	71656469	329586814
C29H30Cl2FN3O6S	InChI=1/C29H30Cl2FN3O6S/c1-2-22(25(36)27(38)33-19-8-9-19)34-26(37)23-14-20(42(40,41)24-10-7-18(32)13-21(24)31)15-35(23)28(39)29(11-12-29)16-3-5-17(30)6-4-16/h3-7,10,13,19-20,22-23H,2,8-9,11-12,14-15H2,1H3,(H,33,38)(H,34,37)/t20-,22+,23+/s2	RSEOJELKUSEFQD-NLQHXOMJNA-N	US8729061, 39		11.4					6.5		US Patent				US8729061	Banner, D; Haap, W; Kuhn, B; Luebbers, T; Peters, J; Schulz-Gasch, T	Hoffmann-La Roche Inc.	71577659	225148935
C24H32N4O6S	InChI=1/C24H32N4O6S/c1-16-10-11-17(19(29)15-28(16)35(32,33)21-9-5-6-12-25-21)26-22(30)18(14-24(2,3)4)27-23(31)20-8-7-13-34-20/h5-9,12-13,16-18H,10-11,14-15H2,1-4H3,(H,26,30)(H,27,31)/t16-,17+,18+/s2	LBCGIKORTZAZTM-TWAUYLRJNA-N	CHEMBL1807650		11.5							ChEMBL	10.1016/j.bmcl.2011.06.045	21733692			Kerns, JK; Nie, H; Bondinell, W; Widdowson, KL; Yamashita, DS; Rahman, A; Podolin, PL; Carpenter, DC; Jin, Q; Riflade, B; Dong, X; Nevins, N; Keller, PM; Mitchell, L; Tomaszek, T	GlaxoSmithKline	10118049	136355885
C24H23Cl2N3O4	InChI=1/C24H23Cl2N3O4/c25-16-4-6-20-17(13-16)22(30)28-19(23(31)29-24(14-27)7-8-24)12-15-3-5-21(18(26)11-15)33-10-2-1-9-32-20/h3-6,11,13,19H,1-2,7-10,12H2,(H,28,30)(H,29,31)/t19-/s2	MCNYOXUCCATPMS-TWYLJJHKNA-N	US9290467, 11		11.6					6.5		US Patent				US9290467	Anselm, L; Banner, D; Blanc, J; Gaufreteau, D; Haap, W; Hartmann, G; Kuhn, B; Luebbers, T; Peters, J; Spinnler, B	HOFFMANN&#8212;LA ROCHE INC.	71656363	329586809
C30H32Cl3N3O6S	InChI=1/C30H32Cl3N3O6S/c1-2-3-23(26(37)28(39)34-20-9-10-20)35-27(38)24-15-21(43(41,42)25-11-8-19(32)14-22(25)33)16-36(24)29(40)30(12-13-30)17-4-6-18(31)7-5-17/h4-8,11,14,20-21,23-24H,2-3,9-10,12-13,15-16H2,1H3,(H,34,39)(H,35,38)/t21-,23+,24+/s2	HBSWEZXYFZOCOH-SJPXBPGYNA-N	US8729061, 42		11.7					6.5		US Patent				US8729061	Banner, D; Haap, W; Kuhn, B; Luebbers, T; Peters, J; Schulz-Gasch, T	Hoffmann-La Roche Inc.	71577894	225148938
C30H35Cl2N3O6S	InChI=1/C30H35Cl2N3O6S/c1-4-7-23(26(36)28(38)33-18(2)3)34-27(37)24-16-21(42(40,41)25-9-6-5-8-22(25)32)17-35(24)29(39)30(14-15-30)19-10-12-20(31)13-11-19/h5-6,8-13,18,21,23-24H,4,7,14-17H2,1-3H3,(H,33,38)(H,34,37)/t21-,23+,24+/s2	HDQBKIWKLLGTGO-SJPXBPGYNA-N	US8729061, 41		11.7					6.5		US Patent				US8729061	Banner, D; Haap, W; Kuhn, B; Luebbers, T; Peters, J; Schulz-Gasch, T	Hoffmann-La Roche Inc.	71577895	225148937
C25H23Cl2FN4O5S	InChI=1/C25H23Cl2FN4O5S/c1-37-15-2-3-20(17(27)9-15)38(35,36)16-10-19(22(33)31-24(13-29)4-5-24)32(12-16)23(34)25(6-7-25)21-18(28)8-14(26)11-30-21/h2-3,8-9,11,16,19H,4-7,10,12H2,1H3,(H,31,33)/t16-,19+/s2	TYRHHAXPGPFWOM-FFXKXJTCNA-N	US9409882, 4		11.9					6.5		US Patent				US9409882	Anselm, L; Banner, D; Haap, W; Kuhn, B; Luebbers, T; Peters, J; Spinnler, B	Hoffmann-La Roche Inc.	73296295	375078055
C23H36N4O4	InChI=1S/C23H36N4O4/c1-4-5-11-20(17-24-26-22(28)27-12-14-30-15-13-27)25-23(29)31-21(18(2)3)16-19-9-7-6-8-10-19/h6-10,17-18,20-21H,4-5,11-16H2,1-3H3,(H,25,29)(H,26,28)/b24-17+/t20-,21+/m0/s1	ZQXYZTRTLGOBEJ-VGTLJJBHSA-N	CHEMBL203663::{(S)-1-[(morpholine-4-carbonyl)-hydrazonomethyl]-pentyl}-carbamic acid (R)-1-benzyl-2-methyl-propyl ester		12							ChEMBL	10.1016/j.bmcl.2005.10.108	16290936			Adkison, KK; Barrett, DG; Deaton, DN; Gampe, RT; Hassell, AM; Long, ST; McFadyen, RB; Miller, AB; Miller, LR; Payne, JA; Shewchuk, LM; Wells-Knecht, KJ; Willard, DH; Wright, LL	GlaxoSmithKline	44408049	104062965
C25H23BrClN3O4S	InChI=1/C25H23BrClN3O4S/c26-17-7-5-16(6-8-17)25(11-12-25)23(32)30-14-18(35(33,34)21-4-2-1-3-19(21)27)13-20(30)22(31)29-24(15-28)9-10-24/h1-8,18,20H,9-14H2,(H,29,31)/t18-,20+/s2	QSXYSASUDCLWJZ-HOFUVJEBNA-N	CHEMBL2335180		12							ChEMBL	10.1021/jm3012068	23145854			Wilcken, R; Zimmermann, MO; Lange, A; Joerger, AC; Boeckler, FM	Eberhard Karls University	51031462	164157362
C18H27NO3	InChI=1S/C18H27NO3/c1-4-5-11-16(13-20)19-18(21)22-17(14(2)3)12-15-9-7-6-8-10-15/h6-10,13-14,16-17H,4-5,11-12H2,1-3H3,(H,19,21)/t16-,17+/m0/s1	ZLZXUNHJWVLGTE-DLBZAZTESA-N	((S)-1-Formyl-pentyl)-carbamic acid (R)-1-benzyl-2-methyl-propyl ester::(1R)-2-METHYL-1-(PHENYLMETHYL)PROPYL[(1S)-1-FORMYLPENTYL]CARBAMATE::(R)-3-methyl-1-phenylbutan-2-yl (S)-1-oxohexan-2-ylcarbamate::CHEMBL113948		12							ChEMBL	10.1016/j.bmcl.2005.10.108	16290936			Adkison, KK; Barrett, DG; Deaton, DN; Gampe, RT; Hassell, AM; Long, ST; McFadyen, RB; Miller, AB; Miller, LR; Payne, JA; Shewchuk, LM; Wells-Knecht, KJ; Willard, DH; Wright, LL	GlaxoSmithKline	10062713	104036623
C24H23ClIN3O4	InChI=1/C24H23ClIN3O4/c25-16-4-6-20-17(13-16)22(30)28-19(23(31)29-24(14-27)7-8-24)12-15-3-5-21(18(26)11-15)33-10-2-1-9-32-20/h3-6,11,13,19H,1-2,7-10,12H2,(H,28,30)(H,29,31)/t19-/s2	XXGGSNZGXONORC-TWYLJJHKNA-N	US9290467, 31		12					6.5		US Patent				US9290467	Anselm, L; Banner, D; Blanc, J; Gaufreteau, D; Haap, W; Hartmann, G; Kuhn, B; Luebbers, T; Peters, J; Spinnler, B	HOFFMANN&#8212;LA ROCHE INC.	71656755	329586827
C25H24BrClFN5O4S	InChI=1/C25H24BrClFN5O4S/c1-32-13-25(14-32,21-18(28)8-15(26)10-30-21)23(35)33-11-16(38(36,37)20-5-3-2-4-17(20)27)9-19(33)22(34)31-24(12-29)6-7-24/h2-5,8,10,16,19H,6-7,9,11,13-14H2,1H3,(H,31,34)/t16-,19+/s2	MZKPXTUNCMRSJY-FFXKXJTCNA-N	US8822505, 14::US8822505, 16		12.5					6.5		US Patent				US8822505	Anselm, L; Banner, D; Haap, W; Kuhn, B; Luebbers, T; Peters, J; Spinnler, B	Genentech, Inc.	71679560	225156748
C21H27N5O2	InChI=1/C21H27N5O2/c1-14-7-6-8-15(11-14)12-16(19(27)23-10-9-22)24-20(28)17-13-18(21(2,3)4)25-26(17)5/h6-8,11,13,16H,10,12H2,1-5H3,(H,23,27)(H,24,28)/t16-/s2	UJBBWPQMJVUYPP-XISACWJONA-N	Dipeptidyl nitrile inhibitor, 26		12.59							ChEMBL	10.1016/j.bmcl.2009.06.090	19616430			Bethel, PA; Gerhardt, S; Jones, EV; Kenny, PW; Karoutchi, GI; Morley, AD; Oldham, K; Rankine, N; Augustin, M; Krapp, S; Simader, H; Steinbacher, S	AstraZeneca	44224136	85240619
C20H24ClN5O2	InChI=1/C20H24ClN5O2/c1-20(2,3)17-12-16(26(4)25-17)19(28)24-15(18(27)23-9-8-22)11-13-6-5-7-14(21)10-13/h5-7,10,12,15H,9,11H2,1-4H3,(H,23,27)(H,24,28)/t15-/s2	MZRVIHRERYCHBL-GGYSOQFKNA-N	Dipeptidyl nitrile inhibitor, 25		12.59							ChEMBL	10.1016/j.bmcl.2009.06.090	19616430			Bethel, PA; Gerhardt, S; Jones, EV; Kenny, PW; Karoutchi, GI; Morley, AD; Oldham, K; Rankine, N; Augustin, M; Krapp, S; Simader, H; Steinbacher, S	AstraZeneca	44224135	85240618
C24H21Cl2FN4O4S	InChI=1/C24H21Cl2FN4O4S/c25-14-9-17(27)20(29-11-14)24(7-8-24)22(33)31-12-15(36(34,35)19-4-2-1-3-16(19)26)10-18(31)21(32)30-23(13-28)5-6-23/h1-4,9,11,15,18H,5-8,10,12H2,(H,30,32)/t15-,18+/s2	CDUNEFIKZYZKAG-YTPDYWORNA-N	US9409882, 5		12.9					6.5		US Patent				US9409882	Anselm, L; Banner, D; Haap, W; Kuhn, B; Luebbers, T; Peters, J; Spinnler, B	Hoffmann-La Roche Inc.	73296296	375078056
C16H19BrF3N3O	InChI=1/C16H19BrF3N3O/c1-10(2)9-13(15(24)22-8-7-21)23-14(16(18,19)20)11-3-5-12(17)6-4-11/h3-6,10,13-14,23H,8-9H2,1-2H3,(H,22,24)/t13-,14-/s2	VPRPGHWVFIVNRD-ZCWZLOQUNA-N	(2S)-2-{[(1S)-1-(4-bromophenyl)-2,2,2-trifluoroethyl]amino}-N-(cyanomethyl)-4-methylpentanamide::trifluoroethylamine analogue, 11		13							Curated from the literature by BindingDB	10.1016/j.bmcl.2005.12.071	16413777			Li, CS; Deschenes, D; Desmarais, S; Falgueyret, JP; Gauthier, JY; Kimmel, DB; L&eacute;ger, S; Mass&eacute;, F; McGrath, ME; McKay, DJ; Percival, MD; Riendeau, D; Rodan, SB; Th&eacute;rien, M; Truong, VL; Wesolowski, G; Zamboni, R; Black, WC	Merck Frosst Centre for Therapeutic Research	10237771	46519536
C38H37Cl2N3O6S	InChI=1/C38H37Cl2N3O6S/c1-2-31(34(44)36(46)41-20-17-24-11-12-25-7-3-4-8-26(25)21-24)42-35(45)32-22-29(50(48,49)33-10-6-5-9-30(33)40)23-43(32)37(47)38(18-19-38)27-13-15-28(39)16-14-27/h3-16,21,29,31-32H,2,17-20,22-23H2,1H3,(H,41,46)(H,42,45)/t29-,31+,32+/s2	JJFSLRIQURRAOH-CVQNKGDWNA-N	US8729061, 51		13					6.5		US Patent				US8729061	Banner, D; Haap, W; Kuhn, B; Luebbers, T; Peters, J; Schulz-Gasch, T	Hoffmann-La Roche Inc.	71576890	225148947
C15H27N5O5	InChI=1/C15H27N5O5/c1-8(2)7-9(20-13(22)10-11(25-10)14(23)24)12(21)18-5-3-4-6-19-15(16)17/h8-11H,3-7H2,1-2H3,(H,18,21)(H,20,22)(H,23,24)(H4,16,17,19)/t9-,10-,11-/s2	LTLYEAJONXGNFG-XTUUUFNYNA-N	CHEMBL374508::E-64::E64		13							ChEMBL	10.1074/jbc.M702615200	17535802			Methot, N; Rubin, J; Guay, D; Beaulieu, C; Ethier, D; Reddy, TJ; Riendeau, D; Percival, MD	Merck Research Laboratories	123985	104044625
C28H30ClN3O4	InChI=1/C28H30ClN3O4/c29-22-13-18-7-8-24(22)35-11-3-4-12-36-25-16-20-6-2-1-5-19(20)15-21(25)26(33)31-23(14-18)27(34)32-28(17-30)9-10-28/h7-8,13,15-16,23H,1-6,9-12,14H2,(H,31,33)(H,32,34)/t23-/s2	LVCLDPYOAQPJKP-QWVACARCNA-N	US9290467, 29		13					6.5		US Patent				US9290467	Anselm, L; Banner, D; Blanc, J; Gaufreteau, D; Haap, W; Hartmann, G; Kuhn, B; Luebbers, T; Peters, J; Spinnler, B	HOFFMANN&#8212;LA ROCHE INC.	71656669	329586825
C24H22ClF2N3O4	InChI=1/C24H22ClF2N3O4/c25-15-11-14-3-5-18(15)33-9-1-2-10-34-19-6-4-16(26)21(27)20(19)23(32)29-17(12-14)22(31)30-24(13-28)7-8-24/h3-6,11,17H,1-2,7-10,12H2,(H,29,32)(H,30,31)/t17-/s2	NBOCLAVUAMVTPH-AGDOHHJYNA-N	US9290467, 50		13.5					6.5		US Patent				US9290467	Anselm, L; Banner, D; Blanc, J; Gaufreteau, D; Haap, W; Hartmann, G; Kuhn, B; Luebbers, T; Peters, J; Spinnler, B	HOFFMANN&#8212;LA ROCHE INC.	71657037	329586846
C29H33Cl2N3O6S	InChI=1/C29H33Cl2N3O6S/c1-3-7-22(25(35)27(37)32-4-2)33-26(36)23-16-20(41(39,40)24-9-6-5-8-21(24)31)17-34(23)28(38)29(14-15-29)18-10-12-19(30)13-11-18/h5-6,8-13,20,22-23H,3-4,7,14-17H2,1-2H3,(H,32,37)(H,33,36)/t20-,22+,23+/s2	WAWCVPQCGNEDNX-NLQHXOMJNA-N	US8729061, 44		13.6					6.5		US Patent				US8729061	Banner, D; Haap, W; Kuhn, B; Luebbers, T; Peters, J; Schulz-Gasch, T	Hoffmann-La Roche Inc.	71577809	225148940
C33H33Cl2N3O6S	InChI=1/C33H33Cl2N3O6S/c1-2-26(29(39)31(41)36-19-21-8-4-3-5-9-21)37-30(40)27-18-24(45(43,44)28-11-7-6-10-25(28)35)20-38(27)32(42)33(16-17-33)22-12-14-23(34)15-13-22/h3-15,24,26-27H,2,16-20H2,1H3,(H,36,41)(H,37,40)/t24-,26+,27+/s2	BQWWAZOZDJROFE-LGDFQUBSNA-N	US8729061, 33		13.6					6.5		US Patent				US8729061	Banner, D; Haap, W; Kuhn, B; Luebbers, T; Peters, J; Schulz-Gasch, T	Hoffmann-La Roche Inc.	71577736	225148929
C28H31Cl2N3O6S	InChI=1/C28H31Cl2N3O6S/c1-3-21(24(34)26(36)31-4-2)32-25(35)22-15-19(40(38,39)23-8-6-5-7-20(23)30)16-33(22)27(37)28(13-14-28)17-9-11-18(29)12-10-17/h5-12,19,21-22H,3-4,13-16H2,1-2H3,(H,31,36)(H,32,35)/t19-,21+,22+/s2	YGOOSESWCCPOHN-HCGYKNICNA-N	US8729061, 43		13.6					6.5		US Patent				US8729061	Banner, D; Haap, W; Kuhn, B; Luebbers, T; Peters, J; Schulz-Gasch, T	Hoffmann-La Roche Inc.	71577738	225148939
C24H22ClN3O4	InChI=1/C24H22ClN3O4/c25-18-13-16-7-8-21(18)32-12-4-3-11-31-20-6-2-1-5-17(20)22(29)27-19(14-16)23(30)28-24(15-26)9-10-24/h1-8,13,19H,9-12,14H2,(H,27,29)(H,28,30)/b4-3+/t19-/s2	DAGMBGOOMHAGIF-BBWMYCPMNA-N	US9290467, 4		13.8					6.5		US Patent				US9290467	Anselm, L; Banner, D; Blanc, J; Gaufreteau, D; Haap, W; Hartmann, G; Kuhn, B; Luebbers, T; Peters, J; Spinnler, B	HOFFMANN&#8212;LA ROCHE INC.	71656261	329586802
C21H15F2N3OS	InChI=1S/C21H15F2N3OS/c22-17-8-4-13(5-9-17)19(25-26-21(24)28)15-2-1-3-16(12-15)20(27)14-6-10-18(23)11-7-14/h1-12H,(H3,24,26,28)/b25-19+	SWNLGOQSAKPQHP-NCELDCMTSA-N	CHEMBL3629194		14							ChEMBL	10.1016/j.bmc.2015.09.036	26462052			Parker, EN; Song, J; Kishore Kumar, GD; Odutola, SO; Chavarria, GE; Charlton-Sevcik, AK; Strecker, TE; Barnes, AL; Sudhan, DR; Wittenborn, TR; Siemann, DW; Horsman, MR; Chaplin, DJ; Trawick, ML; Pinney, KG	Baylor University	71738883	321902729
C27H25BrClF4N5O5S	InChI=1/C27H25BrClF4N5O5S/c1-14(27(31,32)33)43-16-2-3-21(18(29)7-16)44(41,42)17-8-20(23(39)37-25(11-34)4-5-25)38(10-17)24(40)26(12-35-13-26)22-19(30)6-15(28)9-36-22/h2-3,6-7,9,14,17,20,35H,4-5,8,10,12-13H2,1H3,(H,37,39)/t14-,17+,20-/s2	LLYFTZCFPMXLKO-OJQBQYERNA-N	US8822505, 34		14.2					6.5		US Patent				US8822505	Anselm, L; Banner, D; Haap, W; Kuhn, B; Luebbers, T; Peters, J; Spinnler, B	Genentech, Inc.	71680224	225156766
C21H19BrF3N3O3S	InChI=1/C21H19BrF3N3O3S/c22-15-6-8-16(9-7-15)32(30,31)12-17(19(29)28-20(13-26)10-11-20)27-18(21(23,24)25)14-4-2-1-3-5-14/h1-9,17-18,27H,10-12H2,(H,28,29)/t17-,18-/s2	GLDNCRGNTMYXND-YTXKPMTANA-N	(2R)-3-[(4-bromobenzene)sulfonyl]-N-(1-cyanocyclopropyl)-2-{[(1S)-2,2,2-trifluoro-1-phenylethyl]amino}propanamide::trifluoroethylamine inhibitor, 20		15							Curated from the literature by BindingDB	10.1016/j.bmcl.2007.06.023	17590332			Gauthier, JY; Black, WC; Courchesne, I; Cromlish, W; Desmarais, S; Houle, R; Lamontagne, S; Li, CS; Mass&eacute;, F; McKay, DJ; Ouellet, M; Robichaud, J; Truchon, JF; Truong, VL; Wang, Q; Percival, MD	Merck Frosst Centre for Therapeutic Research	23648290	46519525
C26H25N3O4S	InChI=1S/C26H25N3O4S/c30-23(28-22-24(31)29-25(22)34-20-14-8-3-9-15-20)21(16-18-10-4-1-5-11-18)27-26(32)33-17-19-12-6-2-7-13-19/h1-15,21-22,25H,16-17H2,(H,27,32)(H,28,30)(H,29,31)/t21-,22+,25+/m0/s1	LKVLCOTZWXWKQV-SGIRGMQISA-N	CHEMBL31272::[(S)-1-((3R,4R)-2-Oxo-4-phenylsulfanyl-azetidin-3-ylcarbamoyl)-2-phenyl-ethyl]-carbamic acid benzyl ester		15							ChEMBL	10.1016/s0960-894x(02)00831-4	12467634			Zhou, NE; Guo, D; Thomas, G; Reddy, AV; Kaleta, J; Purisima, E; Menard, R; Micetich, RG; Singh, R	currently NAEJA Pharmaceutical Inc.	44279475	104014656
C17H25NO3	InChI=1S/C17H25NO3/c1-3-5-11-15(13-19)18-17(20)21-16(4-2)12-14-9-7-6-8-10-14/h6-10,13,15-16H,3-5,11-12H2,1-2H3,(H,18,20)/t15-,16-/m0/s1	QQPGHYGBHVMSNJ-HOTGVXAUSA-N	((S)-1-Formyl-pentyl)-carbamic acid (S)-1-benzyl-propyl ester::CHEMBL114462		15							ChEMBL	10.1016/j.bmcl.2004.04.084	15177446			Boros, EE; Deaton, DN; Hassell, AM; McFadyen, RB; Miller, AB; Miller, LR; Paulick, MG; Shewchuk, LM; Thompson, JB; Willard, DH; Wright, LL	GlaxoSmithKline	44343028	104036635
C16H21N3O2	InChI=1S/C16H21N3O2/c1-11(2)9-14(16(21)18-8-7-17)19-15(20)13-6-4-5-12(3)10-13/h4-6,10-11,14H,8-9H2,1-3H3,(H,18,21)(H,19,20)/t14-/m0/s1	CGDNQJYQJQDVAR-AWEZNQCLSA-N	CHEMBL4129611		15							ChEMBL		29650289			Zwicker, JD; Diaz, NA; Guerra, AJ; Kirchhoff, PD; Wen, B; Sun, D; Carruthers, VB; Larsen, SD	Vahlteich Medicinal Chemistry Core, College of Pharmacy, University of Michigan, Ann Arbor, MI 48109, United States; Department of Medicinal Chemistry, University of Michigan, Ann Arbor, MI 48109, Un	145962243	405255996
C20H29N3O5	InChI=1S/C20H29N3O5/c1-13(2)9-16(11-18(25)23-28)19(26)22-17(20(27)21-14(3)12-24)10-15-7-5-4-6-8-15/h4-8,12-14,16-17,28H,9-11H2,1-3H3,(H,21,27)(H,22,26)(H,23,25)/t14-,16+,17-/m0/s1	FAFCWIZUCJNALJ-UAGQMJEPSA-N	(R)-N*4*-Hydroxy-2-isobutyl-N*1*-[(S)-1-((S)-1-methyl-2-oxo-ethylcarbamoyl)-2-phenyl-ethyl]-succinamide::CHEMBL126122::N*4*-Hydroxy-2-((S)-isobutyl)-N*1*-[(S)-1-(1-methyl-2-oxo-ethylcarbamoyl)-2-phenyl-ethyl]-succinamide		15							ChEMBL	10.1016/s0960-894x(01)00755-7	11814800			Yamamoto, M; Ikeda, S; Kondo, H; Inoue, S	Organon K.K.	9886751	104004179
C32H39Cl2N3O6S	InChI=1/C32H39Cl2N3O6S/c1-4-8-20(3)35-30(40)28(38)25(9-5-2)36-29(39)26-18-23(44(42,43)27-11-7-6-10-24(27)34)19-37(26)31(41)32(16-17-32)21-12-14-22(33)15-13-21/h6-7,10-15,20,23,25-26H,4-5,8-9,16-19H2,1-3H3,(H,35,40)(H,36,39)/t20?,23-,25+,26+/s2	USPHVRZFPMWSPR-ZGLTUKINNA-N	US8729061, 37		15.1					6.5		US Patent				US8729061	Banner, D; Haap, W; Kuhn, B; Luebbers, T; Peters, J; Schulz-Gasch, T	Hoffmann-La Roche Inc.	71577569	225148933
C22H25N7O3	InChI=1/C22H25N7O3/c1-22(2,3)18-12-17(29(4)28-18)20(31)26-16(19(30)24-9-8-23)11-14-6-5-7-15(10-14)21-27-25-13-32-21/h5-7,10,12-13,16H,9,11H2,1-4H3,(H,24,30)(H,26,31)	TXEWBLHLNYNUAG-UHFFFAOYNA-N	CHEMBL562915		15.85							ChEMBL	10.1016/j.bmcl.2009.06.090	19616430			Bethel, PA; Gerhardt, S; Jones, EV; Kenny, PW; Karoutchi, GI; Morley, AD; Oldham, K; Rankine, N; Augustin, M; Krapp, S; Simader, H; Steinbacher, S	AstraZeneca	56663947	163363661
C24H29N7O2	InChI=1/C24H29N7O2/c1-24(2,3)21-13-20(31(5)29-21)23(33)28-19(22(32)26-10-9-25)12-16-7-6-8-17(11-16)18-14-27-30(4)15-18/h6-8,11,13-15,19H,10,12H2,1-5H3,(H,26,32)(H,28,33)	MNHLKDOPYXSVAC-UHFFFAOYNA-N	CHEMBL563471		15.85							ChEMBL	10.1016/j.bmcl.2009.06.090	19616430			Bethel, PA; Gerhardt, S; Jones, EV; Kenny, PW; Karoutchi, GI; Morley, AD; Oldham, K; Rankine, N; Augustin, M; Krapp, S; Simader, H; Steinbacher, S	AstraZeneca	56664844	163363653
C26H33Cl2N5O5S	InChI=1/C26H33Cl2N5O5S/c1-5-6-9-19(22(34)14-31-39(36,37)24-10-7-8-11-29-24)32-25(35)38-23(26(2,3)4)15-33-16-30-20-12-17(27)18(28)13-21(20)33/h7-8,10-13,16,19,23,31H,5-6,9,14-15H2,1-4H3,(H,32,35)/t19-,23+/s2	CTAIZAPBSQNUAF-QTSMFIMLNA-N	(2S)-1-(5,6-dichloro-1H-1,3-benzodiazol-1-yl)-3,3-dimethylbutan-2-yl N-[(3S)-2-oxo-1-(pyridine-2-sulfonamido)heptan-3-yl]carbamate::ketone analog, 3k		16							Curated from the literature by BindingDB	10.1016/j.bmcl.2006.10.102	17157021			Barrett, DG; Catalano, JG; Deaton, DN; Long, ST; McFadyen, RB; Miller, AB; Miller, LR; Samano, V; Tavares, FX; Wells-Knecht, KJ; Wright, LL; Zhou, HQ	GSK	23648438	46519798
C24H21ClFN3O4	InChI=1/C24H21ClFN3O4/c25-18-11-15-3-5-21(18)33-10-2-1-9-32-20-6-4-16(26)13-17(20)22(30)28-19(12-15)23(31)29-24(14-27)7-8-24/h1-6,11,13,19H,7-10,12H2,(H,28,30)(H,29,31)/b2-1+/t19-/s2	YEZBRLBGPXQRSP-BBIRCOPCNA-N	US9290467, 32		16					6.5		US Patent				US9290467	Anselm, L; Banner, D; Blanc, J; Gaufreteau, D; Haap, W; Hartmann, G; Kuhn, B; Luebbers, T; Peters, J; Spinnler, B	HOFFMANN&#8212;LA ROCHE INC.	71656756	329586828
C28H28ClN3O4	InChI=1/C28H28ClN3O4/c29-22-13-18-7-8-24(22)35-11-3-4-12-36-25-16-20-6-2-1-5-19(20)15-21(25)26(33)31-23(14-18)27(34)32-28(17-30)9-10-28/h3-4,7-8,13,15-16,23H,1-2,5-6,9-12,14H2,(H,31,33)(H,32,34)/b4-3+/t23-/s2	AEMSQVNLKWJOIJ-ZSYRHBRONA-N	US9290467, 27		16					6.5		US Patent				US9290467	Anselm, L; Banner, D; Blanc, J; Gaufreteau, D; Haap, W; Hartmann, G; Kuhn, B; Luebbers, T; Peters, J; Spinnler, B	HOFFMANN&#8212;LA ROCHE INC.	71656667	329586823
C31H37Cl2N3O6S	InChI=1/C31H37Cl2N3O6S/c1-4-8-19(3)34-29(39)27(37)24(5-2)35-28(38)25-17-22(43(41,42)26-10-7-6-9-23(26)33)18-36(25)30(40)31(15-16-31)20-11-13-21(32)14-12-20/h6-7,9-14,19,22,24-25H,4-5,8,15-18H2,1-3H3,(H,34,39)(H,35,38)/t19?,22-,24+,25+/s2	GGWWZSKHPHUDIG-PCGCYQJPNA-N	US8729061, 36		16.5					6.5		US Patent				US8729061	Banner, D; Haap, W; Kuhn, B; Luebbers, T; Peters, J; Schulz-Gasch, T	Hoffmann-La Roche Inc.	71577737	225148932
C28H27BrClF4N5O5S	InChI=1/C28H27BrClF4N5O5S/c1-15(28(32,33)34)44-17-3-4-22(19(30)8-17)45(42,43)18-9-21(24(40)37-26(12-35)5-6-26)39(11-18)25(41)27(13-38(2)14-27)23-20(31)7-16(29)10-36-23/h3-4,7-8,10,15,18,21H,5-6,9,11,13-14H2,1-2H3,(H,37,40)/t15-,18+,21-/s2	VJIQEIGIVWRYOA-LUSSYHLPNA-N	US8822505, 40		16.6					6.5		US Patent				US8822505	Anselm, L; Banner, D; Haap, W; Kuhn, B; Luebbers, T; Peters, J; Spinnler, B	Genentech, Inc.	71680386	225156772
C26H25N3O5	InChI=1S/C26H25N3O5/c30-23(28-22-24(31)29-25(22)34-20-14-8-3-9-15-20)21(16-18-10-4-1-5-11-18)27-26(32)33-17-19-12-6-2-7-13-19/h1-15,21-22,25H,16-17H2,(H,27,32)(H,28,30)(H,29,31)/t21-,22+,25-/m0/s1	NGAUZCRIRRLFOO-FBLLAGFSSA-N	CHEMBL282602::[(S)-1-((3S,4S)-2-Oxo-4-phenoxy-azetidin-3-ylcarbamoyl)-2-phenyl-ethyl]-carbamic acid benzyl ester		17							ChEMBL	10.1016/s0960-894x(02)00831-4	12467634			Zhou, NE; Guo, D; Thomas, G; Reddy, AV; Kaleta, J; Purisima, E; Menard, R; Micetich, RG; Singh, R	currently NAEJA Pharmaceutical Inc.	44279771	104014665
C15H17N7O	InChI=1S/C15H17N7O/c1-23-12-4-2-11(3-5-12)18-14-19-13(10-16)20-15(21-14)22-8-6-17-7-9-22/h2-5,17H,6-9H2,1H3,(H,18,19,20,21)	IZZLPBCQUIYOGB-UHFFFAOYSA-N	CHEMBL3930949		17							ChEMBL	10.1016/j.ejmech.2016.05.009	27214508			Plebanek, E; Chevrier, F; Roy, V; Garenne, T; Lecaille, F; Warszycki, D; Bojarski, AJ; Lalmanach, G; Agrofoglio, LA	CNRS	134138144	375978069
C14H14N8O2	InChI=1S/C14H14N8O2/c15-9-12-18-13(17-10-1-3-11(4-2-10)22(23)24)20-14(19-12)21-7-5-16-6-8-21/h1-4,16H,5-8H2,(H,17,18,19,20)	KYELOXDGOIUIAM-UHFFFAOYSA-N	CHEMBL3962225		17							ChEMBL	10.1016/j.ejmech.2016.05.009	27214508			Plebanek, E; Chevrier, F; Roy, V; Garenne, T; Lecaille, F; Warszycki, D; Bojarski, AJ; Lalmanach, G; Agrofoglio, LA	CNRS	134154893	375978073
C18H15F6N3S	InChI=1S/C18H15F6N3S/c19-17(20,21)13-8-12(9-14(10-13)18(22,23)24)15(26-27-16(25)28)7-6-11-4-2-1-3-5-11/h1-5,8-10H,6-7H2,(H3,25,27,28)/b26-15+	JFGRHCAKWZRTBW-CVKSISIWSA-N	CHEMBL410086		17							ChEMBL	10.1016/j.bmcl.2008.03.083	18420405			Mallari, JP; Shelat, A; Kosinski, A; Caffrey, CR; Connelly, M; Zhu, F; McKerrow, JH; Guy, RK	University of California	44449957	160856677
C14H14N8O2	InChI=1S/C14H14N8O2/c15-9-12-18-13(17-10-2-1-3-11(8-10)22(23)24)20-14(19-12)21-6-4-16-5-7-21/h1-3,8,16H,4-7H2,(H,17,18,19,20)	GVIPJIBLWRMISS-UHFFFAOYSA-N	CHEMBL3893204		17							ChEMBL	10.1016/j.ejmech.2016.05.009	27214508			Plebanek, E; Chevrier, F; Roy, V; Garenne, T; Lecaille, F; Warszycki, D; Bojarski, AJ; Lalmanach, G; Agrofoglio, LA	CNRS	134136855	375978072
C20H21ClN4	InChI=1S/C20H21ClN4/c1-20(2,3)8-9-25-17(10-14-4-6-16(21)7-5-14)11-15-13-23-18(12-22)24-19(15)25/h4-7,11,13H,8-10H2,1-3H3	YUICXLFAQWTQHG-UHFFFAOYSA-N	6-(4-chlorobenzyl)-7-(3,3-dimethylbutyl)-7H-pyrrolo[2,3-d]pyrimidine-2-carbonitrile::CHEMBL523336		18							ChEMBL	10.1016/j.bmcl.2008.06.009	18572405			Irie, O; Ehara, T; Iwasaki, A; Yokokawa, F; Sakaki, J; Hirao, H; Kanazawa, T; Teno, N; Horiuchi, M; Umemura, I; Gunji, H; Masuya, K; Hitomi, Y; Iwasaki, G; Nonomura, K; Tanabe, K; Fukaya, H; Kosaka, T; Snell, CR; Hallett, A	Novartis Institutes for BioMedical Research	9895628	104105303
C25H23ClN4O4	InChI=1/C25H23ClN4O4/c26-19-12-16-3-6-22(19)34-10-2-1-9-33-21-5-4-17(14-27)11-18(21)23(31)29-20(13-16)24(32)30-25(15-28)7-8-25/h3-6,11-12,20H,1-2,7-10,13H2,(H,29,31)(H,30,32)/t20-/s2	YOSORVKNYDGPMB-GNLPSFAGNA-N	US9290467, 49		18.3					6.5		US Patent				US9290467	Anselm, L; Banner, D; Blanc, J; Gaufreteau, D; Haap, W; Hartmann, G; Kuhn, B; Luebbers, T; Peters, J; Spinnler, B	HOFFMANN&#8212;LA ROCHE INC.	71657036	329586845
C31H35Cl2N3O6S	InChI=1/C31H35Cl2N3O6S/c1-18(2)15-24(27(37)29(39)34-21-11-12-21)35-28(38)25-16-22(43(41,42)26-6-4-3-5-23(26)33)17-36(25)30(40)31(13-14-31)19-7-9-20(32)10-8-19/h3-10,18,21-22,24-25H,11-17H2,1-2H3,(H,34,39)(H,35,38)/t22-,24+,25+/s2	BHVRFNJEHAGAIV-QTJDAJECNA-N	US8729061, 29		18.4					6.5		US Patent				US8729061	Banner, D; Haap, W; Kuhn, B; Luebbers, T; Peters, J; Schulz-Gasch, T	Hoffmann-La Roche Inc.	71577477	225148925
C30H31ClF4N4O6S	InChI=1/C30H31ClF4N4O6S/c1-2-5-21(24(40)27(42)37-17-8-9-17)38-26(41)22-13-18(46(44,45)23-7-4-3-6-19(23)30(33,34)35)15-39(22)28(43)29(10-11-29)25-20(32)12-16(31)14-36-25/h3-4,6-7,12,14,17-18,21-22H,2,5,8-11,13,15H2,1H3,(H,37,42)(H,38,41)/t18-,21+,22+/s2	UZEXNMTYYWVDSE-AROMUFHVNA-N	US8729061, 20		18.5					6.5		US Patent				US8729061	Banner, D; Haap, W; Kuhn, B; Luebbers, T; Peters, J; Schulz-Gasch, T	Hoffmann-La Roche Inc.	71577391	225148916
C24H21BrClFN4O4S	InChI=1/C24H21BrClFN4O4S/c25-14-9-17(27)20(29-11-14)24(7-8-24)22(33)31-12-15(36(34,35)19-4-2-1-3-16(19)26)10-18(31)21(32)30-23(13-28)5-6-23/h1-4,9,11,15,18H,5-8,10,12H2,(H,30,32)/t15-,18+/s2	FLCQJGNOUMHLTG-YTPDYWORNA-N	US9409882, 8		19.2					6.5		US Patent				US9409882	Anselm, L; Banner, D; Haap, W; Kuhn, B; Luebbers, T; Peters, J; Spinnler, B	Hoffmann-La Roche Inc.	73296437	375078059
C15H27N5O5	InChI=1S/C15H27N5O5/c1-8(2)7-9(20-13(22)10-11(25-10)14(23)24)12(21)18-5-3-4-6-19-15(16)17/h8-11H,3-7H2,1-2H3,(H,18,21)(H,20,22)(H,23,24)(H4,16,17,19)/t9-,10+,11+/m0/s1	LTLYEAJONXGNFG-HBNTYKKESA-N	(2R,3R)-3-[[(1S)-1-(4-guanidinobutylcarbamoyl)-3-methyl-butyl]carbamoyl]oxirane-2-carboxylic acid::(2R,3R)-3-[[(2S)-1-[4-(diaminomethylideneamino)butylamino]-4-methyl-1-oxopentan-2-yl]carbamoyl]oxirane-2-carboxylic acid::(2R,3R)-3-[[(2S)-1-[4-[bis(azanyl)methylideneamino]butylamino]-4-methyl-1-oxidanylidene-pentan-2-yl]carbamoyl]oxirane-2-carboxylic acid::(2R,3R)-3-[[[(2S)-1-[4-(diaminomethyliden…		19.92							PubChem			aid1627		PubChem, PC	PCMD	439487	252617757
C35H33N3O5	InChI=1S/C35H33N3O5/c1-24-10-8-11-25(18-24)20-31(38-34(40)32(27-13-4-2-5-14-27)28-15-6-3-7-16-28)33(39)37-30(21-36)23-43-22-26-12-9-17-29(19-26)35(41)42/h2-19,30-32H,20,22-23H2,1H3,(H,37,39)(H,38,40)(H,41,42)/t30-,31+/m1/s1	NLBSRGTVALONBM-JSOSNVBQSA-N	3-[2-Cyano-2-(2-diphenylacetylamino-3-m-tolyl-propionylamino)-ethoxymethyl]-benzoic acid::CHEMBL336228		20							ChEMBL	10.1021/jm010206q	11741472			Greenspan, PD; Clark, KL; Tommasi, RA; Cowen, SD; McQuire, LW; Farley, DL; van Duzer, JH; Goldberg, RL; Zhou, H; Du, Z; Fitt, JJ; Coppa, DE; Fang, Z; Macchia, W; Zhu, L; Capparelli, MP; Goldstein, R; Wigg, AM; Doughty, JR; Bohacek, RS; Knap, AK	Novartis Pharmaceuticals Corporation	9829646	104002947
C26H26BrClFN5O4S	InChI=1/C26H26BrClFN5O4S/c1-2-33-14-26(15-33,22-19(29)9-16(27)11-31-22)24(36)34-12-17(39(37,38)21-6-4-3-5-18(21)28)10-20(34)23(35)32-25(13-30)7-8-25/h3-6,9,11,17,20H,2,7-8,10,12,14-15H2,1H3,(H,32,35)/t17-,20+/s2	LQPSYXJJLUINTM-RSGSQYTANA-N	US8822505, 15		20.1					6.5		US Patent				US8822505	Anselm, L; Banner, D; Haap, W; Kuhn, B; Luebbers, T; Peters, J; Spinnler, B	Genentech, Inc.	71679707	225156749
C33H38Cl2N4O7S	InChI=1/C33H38Cl2N4O7S/c1-2-26(29(40)31(42)36-22-7-8-22)37-30(41)27-18-24(19-39(27)32(43)33(11-12-33)20-3-5-21(34)6-4-20)47(44,45)28-10-9-23(17-25(28)35)38-13-15-46-16-14-38/h3-6,9-10,17,22,24,26-27H,2,7-8,11-16,18-19H2,1H3,(H,36,42)(H,37,41)/t24-,26+,27+/s2	BNXDYZBRHZMVRA-LGDFQUBSNA-N	US8729061, 56		20.6					6.5		US Patent				US8729061	Banner, D; Haap, W; Kuhn, B; Luebbers, T; Peters, J; Schulz-Gasch, T	Hoffmann-La Roche Inc.	71578055	225148952
C16H16ClN3S	InChI=1S/C16H16ClN3S/c17-14-8-4-7-13(11-14)15(19-20-16(18)21)10-9-12-5-2-1-3-6-12/h1-8,11H,9-10H2,(H3,18,20,21)/b19-15-	ZPJOOIQETRZYQI-CYVLTUHYSA-N	CHEMBL258588		21							ChEMBL	10.1016/j.bmcl.2008.03.083	18420405			Mallari, JP; Shelat, A; Kosinski, A; Caffrey, CR; Connelly, M; Zhu, F; McKerrow, JH; Guy, RK	University of California	44449926	160856673
C32H29Cl2N3O6S	InChI=1/C32H29Cl2N3O6S/c1-2-23(28(38)30-36-24-8-4-5-9-26(24)43-30)35-29(39)25-17-21(44(41,42)27-10-6-3-7-22(27)34)18-37(25)31(40)32(15-16-32)19-11-13-20(33)14-12-19/h3-14,21,23,25H,2,15-18H2,1H3,(H,35,39)/t21-,23+,25+/s2	PUMWIMQYYHNBAM-HLTMONIZNA-N	US8729061, 12		21.2					6.5		US Patent				US8729061	Banner, D; Haap, W; Kuhn, B; Luebbers, T; Peters, J; Schulz-Gasch, T	Hoffmann-La Roche Inc.	71577739	225148908
C21H18F5N3O3S	InChI=1/C21H18F5N3O3S/c22-14-3-1-13(2-4-14)18(21(24,25)26)28-17(19(30)29-20(12-27)9-10-20)11-33(31,32)16-7-5-15(23)6-8-16/h1-8,17-18,28H,9-11H2,(H,29,30)/t17-,18-/s2	XAHPKDQGKQJQGR-YTXKPMTANA-N	(2R)-N-(1-cyanocyclopropyl)-3-[(4-fluorobenzene)sulfonyl]-2-{[(1S)-2,2,2-trifluoro-1-(4-fluorophenyl)ethyl]amino}propanamide::trifluoroethylamine inhibitor, 19		22							Curated from the literature by BindingDB	10.1016/j.bmcl.2007.06.023	17590332			Gauthier, JY; Black, WC; Courchesne, I; Cromlish, W; Desmarais, S; Houle, R; Lamontagne, S; Li, CS; Mass&eacute;, F; McKay, DJ; Ouellet, M; Robichaud, J; Truchon, JF; Truong, VL; Wang, Q; Percival, MD	Merck Frosst Centre for Therapeutic Research	23648289	46519524
C14H17NO3	InChI=1S/C14H17NO3/c1-9-4-3-5-11(10(9)2)17-12-6-7-15-8-13(12)18-14(15)16/h3-5,12-13H,6-8H2,1-2H3/t12-,13+/m0/s1	SIIJWJNEODXHNY-QWHCGFSZSA-N	CHEMBL390474::cis-4-(2,3-dimethylphenoxy)-6-oxa-1-aza-bicyclo[3.2.1]octan-7-one		22							ChEMBL	10.1016/j.bmcl.2006.12.014	17196818			Epple, R; Urbina, HD; Russo, R; Liu, H; Mason, D; Bursulaya, B; Tumanut, C; Li, J; Harris, JL	The Genomics Institute of the Novartis Research Foundation	16664855	104081443
C25H23Cl2N3O4S	InChI=1/C25H23Cl2N3O4S/c26-17-7-5-16(6-8-17)25(11-12-25)23(32)30-14-18(35(33,34)21-4-2-1-3-19(21)27)13-20(30)22(31)29-24(15-28)9-10-24/h1-8,18,20H,9-14H2,(H,29,31)/t18-,20+/s2	PEFXHWPKZZFRAK-HOFUVJEBNA-N	CHEMBL2335179		22							ChEMBL	10.1021/jm3012068	23145854			Wilcken, R; Zimmermann, MO; Lange, A; Joerger, AC; Boeckler, FM	Eberhard Karls University	46945615	164157363
C26H34N4O6S	InChI=1/C26H34N4O6S/c1-18-10-11-19(21(31)17-30(18)37(34,35)23-9-3-6-14-27-23)28-24(32)20(16-26(2)12-4-5-13-26)29-25(33)22-8-7-15-36-22/h3,6-9,14-15,18-20H,4-5,10-13,16-17H2,1-2H3,(H,28,32)(H,29,33)/t18-,19+,20+/s2	GIQMZBQRQSROHM-UKKDRVSFNA-N	CHEMBL1807651		22.4							ChEMBL	10.1016/j.bmcl.2011.06.045	21733692			Kerns, JK; Nie, H; Bondinell, W; Widdowson, KL; Yamashita, DS; Rahman, A; Podolin, PL; Carpenter, DC; Jin, Q; Riflade, B; Dong, X; Nevins, N; Keller, PM; Mitchell, L; Tomaszek, T	GlaxoSmithKline	56670151	136355896
C21H19BrF3N3O3S	InChI=1/C21H19BrF3N3O3S/c22-15-7-4-8-16(11-15)32(30,31)12-17(19(29)28-20(13-26)9-10-20)27-18(21(23,24)25)14-5-2-1-3-6-14/h1-8,11,17-18,27H,9-10,12H2,(H,28,29)/t17-,18-/s2	SEBANXBXZIIACF-YTXKPMTANA-N	(2R)-3-[(3-bromobenzene)sulfonyl]-N-(1-cyanocyclopropyl)-2-{[(1S)-2,2,2-trifluoro-1-phenylethyl]amino}propanamide::trifluoroethylamine inhibitor, 21		23							Curated from the literature by BindingDB	10.1016/j.bmcl.2007.06.023	17590332			Gauthier, JY; Black, WC; Courchesne, I; Cromlish, W; Desmarais, S; Houle, R; Lamontagne, S; Li, CS; Mass&eacute;, F; McKay, DJ; Ouellet, M; Robichaud, J; Truchon, JF; Truong, VL; Wang, Q; Percival, MD	Merck Frosst Centre for Therapeutic Research	23648291	46519526
C16H17N7O2	InChI=1S/C16H17N7O2/c17-10-14-20-15(18-11-5-2-1-3-6-11)22-16(21-14)19-12-7-4-8-13(9-12)23(24)25/h4,7-9,11H,1-3,5-6H2,(H2,18,19,20,21,22)	BPWNJPXVAFVVPP-UHFFFAOYSA-N	CHEMBL3954506		23							ChEMBL	10.1016/j.ejmech.2016.05.009	27214508			Plebanek, E; Chevrier, F; Roy, V; Garenne, T; Lecaille, F; Warszycki, D; Bojarski, AJ; Lalmanach, G; Agrofoglio, LA	CNRS	134144535	375978079
C24H23ClFN3O4	InChI=1/C24H23ClFN3O4/c25-18-11-15-3-5-21(18)33-10-2-1-9-32-20-6-4-16(26)13-17(20)22(30)28-19(12-15)23(31)29-24(14-27)7-8-24/h3-6,11,13,19H,1-2,7-10,12H2,(H,28,30)(H,29,31)/t19-/s2	YAPMJCXVJGVFPN-TWYLJJHKNA-N	US9290467, 35		23					6.5		US Patent				US9290467	Anselm, L; Banner, D; Blanc, J; Gaufreteau, D; Haap, W; Hartmann, G; Kuhn, B; Luebbers, T; Peters, J; Spinnler, B	HOFFMANN&#8212;LA ROCHE INC.	71656759	329586831
C22H17ClN4	InChI=1S/C22H17ClN4/c23-19-8-6-17(7-9-19)12-20-13-18-15-25-21(14-24)26-22(18)27(20)11-10-16-4-2-1-3-5-16/h1-9,13,15H,10-12H2	FNKYIUJUGBJYQM-UHFFFAOYSA-N	6-(4-chlorobenzyl)-7-phenethyl-7H-pyrrolo[2,3-d]pyrimidine-2-carbonitrile::CHEMBL495098		23							ChEMBL	10.1016/j.bmcl.2008.06.009	18572405			Irie, O; Ehara, T; Iwasaki, A; Yokokawa, F; Sakaki, J; Hirao, H; Kanazawa, T; Teno, N; Horiuchi, M; Umemura, I; Gunji, H; Masuya, K; Hitomi, Y; Iwasaki, G; Nonomura, K; Tanabe, K; Fukaya, H; Kosaka, T; Snell, CR; Hallett, A	Novartis Institutes for BioMedical Research	44568672	104105334
C17H31N3O5	InChI=1S/C17H31N3O5/c1-10(2)6-13(8-15(22)20-25)16(23)19-14(7-11(3)4)17(24)18-12(5)9-21/h9-14,25H,6-8H2,1-5H3,(H,18,24)(H,19,23)(H,20,22)/t12-,13+,14-/m0/s1	JRUBYRGXZQLBRV-MJBXVCDLSA-N	CHEMBL125553::N*4*-Hydroxy-2-isobutyl-N*1*-[3-methyl-1-(1-methyl-2-oxo-ethylcarbamoyl)-butyl]-succinamide		23							ChEMBL	10.1016/s0960-894x(01)00755-7	11814800			Yamamoto, M; Ikeda, S; Kondo, H; Inoue, S	Organon K.K.	44348963	104004180
C34H39Cl2N3O6S	InChI=1/C34H39Cl2N3O6S/c35-23-12-10-22(11-13-23)34(16-17-34)33(43)39-20-25(46(44,45)29-9-5-4-8-26(29)36)19-28(39)31(41)38-27(18-21-6-2-1-3-7-21)30(40)32(42)37-24-14-15-24/h4-5,8-13,21,24-25,27-28H,1-3,6-7,14-20H2,(H,37,42)(H,38,41)/t25-,27+,28+/s2	HCLPDRDQDGUFSD-WHGHNYNKNA-N	US8729061, 30		23.4					6.5		US Patent				US8729061	Banner, D; Haap, W; Kuhn, B; Luebbers, T; Peters, J; Schulz-Gasch, T	Hoffmann-La Roche Inc.	71577478	225148926
C24H22Cl2FN5O4S	InChI=1/C24H22Cl2FN5O4S/c25-14-7-17(27)20(30-9-14)24(12-29-13-24)22(34)32-10-15(37(35,36)19-4-2-1-3-16(19)26)8-18(32)21(33)31-23(11-28)5-6-23/h1-4,7,9,15,18,29H,5-6,8,10,12-13H2,(H,31,33)/t15-,18+/s2	KBOFMZZQYJBQLI-YTPDYWORNA-N	US8822505, 12		23.6					6.5		US Patent				US8822505	Anselm, L; Banner, D; Haap, W; Kuhn, B; Luebbers, T; Peters, J; Spinnler, B	Genentech, Inc.	71679558	225156746
C21H19N3OS	InChI=1/C21H19N3OS/c22-21(26)24-23-19(15-8-3-1-4-9-15)17-12-7-13-18(14-17)20(25)16-10-5-2-6-11-16/h1-14,20,25H,(H3,22,24,26)/b23-19+	FJWDUFMZXRQPDL-FCDQGJHFNA-N	US8877967, 6		23.8					5.5		US Patent				US8877967	Chaplin, DJ; Gaddale Devanna, KK; Parker, E; Pinney, KG; Song, J; Trawick, ML	OXiGENE, Inc.; Baylor University	89888879	249815370
C21H19N3OS	InChI=1/C21H19N3OS/c22-21(26)24-23-19(15-8-3-1-4-9-15)17-12-7-13-18(14-17)20(25)16-10-5-2-6-11-16/h1-14,20,25H,(H3,22,24,26)/b23-19+	FJWDUFMZXRQPDL-FCDQGJHFNA-N	CHEMBL3629193		24							ChEMBL	10.1016/j.bmc.2015.09.036	26462052			Parker, EN; Song, J; Kishore Kumar, GD; Odutola, SO; Chavarria, GE; Charlton-Sevcik, AK; Strecker, TE; Barnes, AL; Sudhan, DR; Wittenborn, TR; Siemann, DW; Horsman, MR; Chaplin, DJ; Trawick, ML; Pinney, KG	Baylor University	89888879	321902728
C21H18Cl2F3N3O3S	InChI=1/C21H18Cl2F3N3O3S/c22-15-7-6-14(10-16(15)23)33(31,32)11-17(19(30)29-20(12-27)8-9-20)28-18(21(24,25)26)13-4-2-1-3-5-13/h1-7,10,17-18,28H,8-9,11H2,(H,29,30)/t17-,18-/s2	BXOVKTMPLLKCSP-YTXKPMTANA-N	(2R)-N-(1-cyanocyclopropyl)-3-[(3,4-dichlorobenzene)sulfonyl]-2-{[(1S)-2,2,2-trifluoro-1-phenylethyl]amino}propanamide::trifluoroethylamine inhibitor, 24		24							Curated from the literature by BindingDB	10.1016/j.bmcl.2007.06.023	17590332			Gauthier, JY; Black, WC; Courchesne, I; Cromlish, W; Desmarais, S; Houle, R; Lamontagne, S; Li, CS; Mass&eacute;, F; McKay, DJ; Ouellet, M; Robichaud, J; Truchon, JF; Truong, VL; Wang, Q; Percival, MD	Merck Frosst Centre for Therapeutic Research	23648294	46519529
C21H15F2N3OS	InChI=1S/C21H15F2N3OS/c22-17-8-4-13(5-9-17)19(25-26-21(24)28)15-2-1-3-16(12-15)20(27)14-6-10-18(23)11-7-14/h1-12H,(H3,24,26,28)/b25-19-	SWNLGOQSAKPQHP-PLRJNAJWSA-N	US8877967, 13		24.3					5.5		US Patent				US8877967	Chaplin, DJ; Gaddale Devanna, KK; Parker, E; Pinney, KG; Song, J; Trawick, ML	OXiGENE, Inc.; Baylor University	91667612	249815373
C24H21BrClN3O4	InChI=1/C24H21BrClN3O4/c25-16-4-6-20-17(13-16)22(30)28-19(23(31)29-24(14-27)7-8-24)12-15-3-5-21(18(26)11-15)33-10-2-1-9-32-20/h1-6,11,13,19H,7-10,12H2,(H,28,30)(H,29,31)/b2-1+/t19-/s2	AHJCVRVUILLKNR-BBIRCOPCNA-N	US9290467, 8		24.8					6.5		US Patent				US9290467	Anselm, L; Banner, D; Blanc, J; Gaufreteau, D; Haap, W; Hartmann, G; Kuhn, B; Luebbers, T; Peters, J; Spinnler, B	HOFFMANN&#8212;LA ROCHE INC.	71656360	329586806
C34H40Cl2N4O7S	InChI=1/C34H40Cl2N4O7S/c1-2-3-27(30(41)32(43)37-23-8-9-23)38-31(42)28-19-25(20-40(28)33(44)34(12-13-34)21-4-6-22(35)7-5-21)48(45,46)29-11-10-24(18-26(29)36)39-14-16-47-17-15-39/h4-7,10-11,18,23,25,27-28H,2-3,8-9,12-17,19-20H2,1H3,(H,37,43)(H,38,42)/t25-,27+,28+/s2	GZGBHAIADJLADQ-WHGHNYNKNA-N	US8729061, 57		24.9					6.5		US Patent				US8729061	Banner, D; Haap, W; Kuhn, B; Luebbers, T; Peters, J; Schulz-Gasch, T	Hoffmann-La Roche Inc.	71577975	225148953
C20H29N3O5	InChI=1S/C20H29N3O5/c1-13(2)9-16(11-18(25)23-28)19(26)22-17(20(27)21-14(3)12-24)10-15-7-5-4-6-8-15/h4-8,12-14,16-17,28H,9-11H2,1-3H3,(H,21,27)(H,22,26)(H,23,25)/t14-,16+,17-/m0/s1	FAFCWIZUCJNALJ-UAGQMJEPSA-N	(R)-N*4*-Hydroxy-2-isobutyl-N*1*-[(S)-1-((S)-1-methyl-2-oxo-ethylcarbamoyl)-2-phenyl-ethyl]-succinamide::CHEMBL126122::N*4*-Hydroxy-2-((S)-isobutyl)-N*1*-[(S)-1-(1-methyl-2-oxo-ethylcarbamoyl)-2-phenyl-ethyl]-succinamide		25							ChEMBL	10.1021/jm058225d	16220969			Morphy, R; Rankovic, Z	Organon Laboratories	9886751	104004179
C28H21N3O2S	InChI=1S/C28H21N3O2S/c29-28(34)31-30-25(19-10-4-1-5-11-19)22-16-23(26(32)20-12-6-2-7-13-20)18-24(17-22)27(33)21-14-8-3-9-15-21/h1-18H,(H3,29,31,34)/b30-25-	HNHJQJITMSHEFD-JVCXMKTPSA-N	US8877967, 25		25					5.5		US Patent				US8877967	Chaplin, DJ; Gaddale Devanna, KK; Parker, E; Pinney, KG; Song, J; Trawick, ML	OXiGENE, Inc.; Baylor University	71738942	249815381
C11H11Br2N3O2S	InChI=1/C11H11Br2N3O2S/c12-8-1-2-10(13)11(5-8)19(17,18)15-9-3-4-16(6-9)7-14/h1-2,5,9,15H,3-4,6H2/t9-/s2	MPJZWOZVGUFRSZ-IMWMWJONNA-N	CHEMBL1672427		25.12							ChEMBL	10.1021/ml100212k	24900293			LainÃ©, D; Palovich, M; McCleland, B; Petitjean, E; Delhom, I; Xie, H; Deng, J; Lin, G; Davis, R; Jolit, A; Nevins, N; Zhao, B; Villa, J; Schneck, J; McDevitt, P; Midgett, R; Kmett, C; Umbrecht, S; Peck, B; Davis, AB; Bettoun, D	TBA	44465721	163367026
C25H23BrClFN4O5S	InChI=1/C25H23BrClFN4O5S/c1-37-15-2-3-20(17(27)9-15)38(35,36)16-10-19(22(33)31-24(13-29)4-5-24)32(12-16)23(34)25(6-7-25)21-18(28)8-14(26)11-30-21/h2-3,8-9,11,16,19H,4-7,10,12H2,1H3,(H,31,33)/t16-,19+/s2	ZPOFUECDFORWNJ-FFXKXJTCNA-N	US9409882, 7		25.5					6.5		US Patent				US9409882	Anselm, L; Banner, D; Haap, W; Kuhn, B; Luebbers, T; Peters, J; Spinnler, B	Hoffmann-La Roche Inc.	73296436	375078058
C32H37ClN4O6	InChI=1/C32H37ClN4O6/c1-31(2,3)43-30(40)37-17-22(18-37)21-7-9-26-23(16-21)28(38)35-25(29(39)36-32(19-34)10-11-32)15-20-6-8-27(24(33)14-20)42-13-5-4-12-41-26/h6-9,14,16,22,25H,4-5,10-13,15,17-18H2,1-3H3,(H,35,38)(H,36,39)/t25-/s2	GNVTXPDSHMMZIX-KSYWNVGFNA-N	US9290467, 42		25.5					6.5		US Patent				US9290467	Anselm, L; Banner, D; Blanc, J; Gaufreteau, D; Haap, W; Hartmann, G; Kuhn, B; Luebbers, T; Peters, J; Spinnler, B	HOFFMANN&#8212;LA ROCHE INC.	71656942	329586838
C24H23ClN4O3S	InChI=1/C24H23ClN4O3S/c1-15-4-6-17-21(30)28-19(22(31)29-24(14-26)8-9-24)13-16-5-7-20(18(25)12-16)32-10-2-3-11-33-23(17)27-15/h2-7,12,19H,8-11,13H2,1H3,(H,28,30)(H,29,31)/b3-2+/t19-/s2	MXUDKNYRTZVWLU-BMYIFPONNA-N	US9290467, 19		26					6.5		US Patent				US9290467	Anselm, L; Banner, D; Blanc, J; Gaufreteau, D; Haap, W; Hartmann, G; Kuhn, B; Luebbers, T; Peters, J; Spinnler, B	HOFFMANN&#8212;LA ROCHE INC.	71656571	329586817
C12H13NO3	InChI=1S/C12H13NO3/c14-12-13-7-6-10(11(8-13)16-12)15-9-4-2-1-3-5-9/h1-5,10-11H,6-8H2/t10-,11+/m0/s1	GCWIICJLIHIUNY-WDEREUQCSA-N	(1R,2S)-2-phenoxy-7-oxa-5-aza-bicyclo[3.2.1]octan-6-one::CHEMBL230474		26							ChEMBL	10.1016/j.bmcl.2006.12.014	17196818			Epple, R; Urbina, HD; Russo, R; Liu, H; Mason, D; Bursulaya, B; Tumanut, C; Li, J; Harris, JL	The Genomics Institute of the Novartis Research Foundation	24901099	104081442
C32H35ClN4O6	InChI=1/C32H35ClN4O6/c1-31(2,3)43-30(40)37-17-22(18-37)21-7-9-26-23(16-21)28(38)35-25(29(39)36-32(19-34)10-11-32)15-20-6-8-27(24(33)14-20)42-13-5-4-12-41-26/h4-9,14,16,22,25H,10-13,15,17-18H2,1-3H3,(H,35,38)(H,36,39)/b5-4+/t25-/s2	USWXBPZJJQGWGE-ZHBSIDERNA-N	US9290467, 39		26.2					6.5		US Patent				US9290467	Anselm, L; Banner, D; Blanc, J; Gaufreteau, D; Haap, W; Hartmann, G; Kuhn, B; Luebbers, T; Peters, J; Spinnler, B	HOFFMANN&#8212;LA ROCHE INC.	71656849	329586835
C31H33ClF3N3O6S	InChI=1/C31H33ClF3N3O6S/c1-2-5-23(26(39)28(41)36-20-12-13-20)37-27(40)24-16-21(45(43,44)25-7-4-3-6-22(25)31(33,34)35)17-38(24)29(42)30(14-15-30)18-8-10-19(32)11-9-18/h3-4,6-11,20-21,23-24H,2,5,12-17H2,1H3,(H,36,41)(H,37,40)/t21-,23+,24+/s2	HEIHTFALJDNKRT-SJPXBPGYNA-N	US8729061, 22		26.6					6.5		US Patent				US8729061	Banner, D; Haap, W; Kuhn, B; Luebbers, T; Peters, J; Schulz-Gasch, T	Hoffmann-La Roche Inc.	71577389	225148918
C27H25BrClF4N5O5S	InChI=1/C27H25BrClF4N5O5S/c1-14(27(31,32)33)43-16-2-3-21(18(29)9-16)44(41,42)17-10-20(23(39)37-25(13-34)4-5-25)38(12-17)24(40)26(6-7-36-26)22-19(30)8-15(28)11-35-22/h2-3,8-9,11,14,17,20,36H,4-7,10,12H2,1H3,(H,37,39)/t14-,17+,20-,26?/s2	GLMOVNGOIUEEJN-FNPMQZFINA-N	US8822505, 39		26.9					6.5		US Patent				US8822505	Anselm, L; Banner, D; Haap, W; Kuhn, B; Luebbers, T; Peters, J; Spinnler, B	Genentech, Inc.	86767081	225156771
C28H29Cl2N3O6S	InChI=1/C28H29Cl2N3O6S/c1-16(24(34)26(36)32-19-10-11-19)31-25(35)22-14-20(40(38,39)23-5-3-2-4-21(23)30)15-33(22)27(37)28(12-13-28)17-6-8-18(29)9-7-17/h2-9,16,19-20,22H,10-15H2,1H3,(H,31,35)(H,32,36)/t16-,20+,22-/s2	LHEWOPPODOUFHU-NZQSKOTKNA-N	US8729061, 34		28					6.5		US Patent				US8729061	Banner, D; Haap, W; Kuhn, B; Luebbers, T; Peters, J; Schulz-Gasch, T	Hoffmann-La Roche Inc.	71577568	225148930
C28H25Cl2FN6O4S	InChI=1/C28H25Cl2FN6O4S/c1-36-13-17(11-34-36)16-2-3-23(20(30)8-16)42(40,41)19-10-22(25(38)35-27(15-32)4-5-27)37(14-19)26(39)28(6-7-28)24-21(31)9-18(29)12-33-24/h2-3,8-9,11-13,19,22H,4-7,10,14H2,1H3,(H,35,38)/t19-,22+/s2	CGGQUYWUIFSOCV-PXLAXKNCNA-N	US9409882, 33		28.7					6.5		US Patent				US9409882	Anselm, L; Banner, D; Haap, W; Kuhn, B; Luebbers, T; Peters, J; Spinnler, B	Hoffmann-La Roche Inc.	73297217	375078083
C30H31ClF3N3O6S	InChI=1/C30H31ClF3N3O6S/c1-2-22(25(38)27(40)35-19-11-12-19)36-26(39)23-15-20(44(42,43)24-6-4-3-5-21(24)30(32,33)34)16-37(23)28(41)29(13-14-29)17-7-9-18(31)10-8-17/h3-10,19-20,22-23H,2,11-16H2,1H3,(H,35,40)(H,36,39)/t20-,22+,23+/s2	MCYQKGNJBOSMKC-NLQHXOMJNA-N	US8729061, 21		28.7					6.5		US Patent				US8729061	Banner, D; Haap, W; Kuhn, B; Luebbers, T; Peters, J; Schulz-Gasch, T	Hoffmann-La Roche Inc.	71577302	225148917
C29H30Cl2F3N3O6S	InChI=1/C29H30Cl2F3N3O6S/c1-2-5-21(24(38)26(40)35-16-29(32,33)34)36-25(39)22-14-19(44(42,43)23-7-4-3-6-20(23)31)15-37(22)27(41)28(12-13-28)17-8-10-18(30)11-9-17/h3-4,6-11,19,21-22H,2,5,12-16H2,1H3,(H,35,40)(H,36,39)/t19-,21+,22+/s2	FMQLLJJKTLJHMC-HCGYKNICNA-N	US8729061, 40		29.9					6.5		US Patent				US8729061	Banner, D; Haap, W; Kuhn, B; Luebbers, T; Peters, J; Schulz-Gasch, T	Hoffmann-La Roche Inc.	86765936	225148936
C26H32ClN3O4	InChI=1/C26H32ClN3O4/c1-18(2)14-23(30-25(32)26(3,4)34-22-12-10-20(27)11-13-22)24(31)29-21(15-28)17-33-16-19-8-6-5-7-9-19/h5-13,18,21,23H,14,16-17H2,1-4H3,(H,29,31)(H,30,32)/t21-,23+/s2	AMJZLJJCJXONIE-UPMWDJCYNA-N	(2S)-N-[(1R)-2-(benzyloxy)-1-cyanoethyl]-2-[2-(4-chlorophenoxy)-2-methylpropanamido]-4-methylpentanamide::dipeptidyl nitrile, 16c		<30					5.5	22	Curated from the literature by BindingDB	10.1016/j.bmcl.2006.01.104	16480867			Altmann, E; Aichholz, R; Betschart, C; Buhl, T; Green, J; Lattmann, R; Missbach, M	Novartis Pharmaceuticals	23648424	46519766
C21H30N4O3	InChI=1S/C21H30N4O3/c1-5-14(4)19(25-21(28)23-13(2)3)20(27)24-16(12-26)10-15-11-22-18-9-7-6-8-17(15)18/h6-9,11-14,16,19,22H,5,10H2,1-4H3,(H,24,27)(H2,23,25,28)/t14-,16-,19+/m1/s1	WCOMDIVUMMKSKH-OGWOLHLISA-N	CHEMBL1790992		30							ChEMBL	10.1021/jm9803065	9784105			Yasuma, T; Oi, S; Choh, N; Nomura, T; Furuyama, N; Nishimura, A; Fujisawa, Y; Sohda, T	Takeda Chemical Industries, Ltd.	56678398	160848503
C24H33N3O3	InChI=1S/C24H33N3O3/c1-5-18-6-8-19(9-7-18)23(28)27-22(16-17(2)3)24(29)26-15-14-25-20-10-12-21(30-4)13-11-20/h6-13,17,22,25H,5,14-16H2,1-4H3,(H,26,29)(H,27,28)/t22-/m0/s1	QHPIGRYLFNRDAQ-QFIPXVFZSA-N	4-Ethyl-N-{(S)-1-[2-(4-methoxy-phenylamino)-ethylcarbamoyl]-3-methyl-butyl}-benzamide::CHEMBL64604		30							ChEMBL	10.1016/s0960-894x(03)00344-5	12781182			Altmann, E; Green, J; Tintelnot-Blomley, M	Novartis Pharma AG	44303344	104020657
C25H22Cl2FN3O4S	InChI=1/C25H22Cl2FN3O4S/c26-15-5-6-17(19(28)11-15)25(9-10-25)23(33)31-13-16(36(34,35)21-4-2-1-3-18(21)27)12-20(31)22(32)30-24(14-29)7-8-24/h1-6,11,16,20H,7-10,12-13H2,(H,30,32)/t16-,20+/s2	QVGYSJCNSFMHHA-PBUWTLLYNA-N	CHEMBL2335182		30							ChEMBL	10.1021/jm3012068	23145854			Wilcken, R; Zimmermann, MO; Lange, A; Joerger, AC; Boeckler, FM	Eberhard Karls University	51031171	164157360
C15H27N5O5	InChI=1/C15H27N5O5/c1-8(2)7-9(20-13(22)10-11(25-10)14(23)24)12(21)18-5-3-4-6-19-15(16)17/h8-11H,3-7H2,1-2H3,(H,18,21)(H,20,22)(H,23,24)(H4,16,17,19)/t9-,10-,11-/s2	LTLYEAJONXGNFG-XTUUUFNYNA-N	CHEMBL374508::E-64::E64		30							ChEMBL	10.1021/np500453x	25375026			Burger, MC; Fernandes, JB; da Silva, MF; Escalante, A; Prudhomme, J; Le Roch, KG; Izidoro, MA; Vieira, PC	Universidade Federal de S&#163;o Carlos	123985	104044625
C23H31N3O3	InChI=1S/C23H31N3O3/c1-16(2)15-21(26-22(27)18-7-5-17(3)6-8-18)23(28)25-14-13-24-19-9-11-20(29-4)12-10-19/h5-12,16,21,24H,13-15H2,1-4H3,(H,25,28)(H,26,27)/t21-/m0/s1	BMDHIXFGIMLKSR-NRFANRHFSA-N	CHEMBL292472::N-{(S)-1-[2-(4-Methoxy-phenylamino)-ethylcarbamoyl]-3-methyl-butyl}-4-methyl-benzamide		<30							ChEMBL	10.1016/s0960-894x(03)00344-5	12781182			Altmann, E; Green, J; Tintelnot-Blomley, M	Novartis Pharma AG	44303335	104020655
C14H11BrFN3S	InChI=1S/C14H11BrFN3S/c15-10-5-3-4-9(8-10)13(18-19-14(17)20)11-6-1-2-7-12(11)16/h1-8H,(H3,17,19,20)/b18-13-	AIKOOBLSJSJYFJ-AQTBWJFISA-N	CHEMBL589280::[(3-Bromophenyl)-(2-fluorophenyl)-ketone]thiosemicarbazone		30.5							ChEMBL	10.1016/j.bmcl.2009.12.090	20089402			Kishore Kumar, GD; Chavarria, GE; Charlton-Sevcik, AK; Arispe, WM; Macdonough, MT; Strecker, TE; Chen, SE; Siim, BG; Chaplin, DJ; Trawick, ML; Pinney, KG	Baylor University	46232805	104161002
C24H21ClF2N4O4S	InChI=1/C24H21ClF2N4O4S/c25-14-9-17(27)20(29-11-14)24(7-8-24)22(33)31-12-15(36(34,35)19-4-2-1-3-16(19)26)10-18(31)21(32)30-23(13-28)5-6-23/h1-4,9,11,15,18H,5-8,10,12H2,(H,30,32)/t15-,18+/s2	HOYOWCXIOGAMFB-YTPDYWORNA-N	US9409882, 42		31					6.5		US Patent				US9409882	Anselm, L; Banner, D; Haap, W; Kuhn, B; Luebbers, T; Peters, J; Spinnler, B	Hoffmann-La Roche Inc.	73294954	375078092
C25H23N3O2	InChI=1S/C25H23N3O2/c26-16-17-27-24(29)22(18-19-10-4-1-5-11-19)28-25(30)23(20-12-6-2-7-13-20)21-14-8-3-9-15-21/h1-15,22-23H,17-18H2,(H,27,29)(H,28,30)/t22-/m0/s1	RAWKSIKXMYXSHO-QFIPXVFZSA-N	CHEMBL342145::N-Cyanomethyl-2-diphenylacetylamino-3-phenyl-propionamide		31							ChEMBL	10.1021/jm010206q	11741472			Greenspan, PD; Clark, KL; Tommasi, RA; Cowen, SD; McQuire, LW; Farley, DL; van Duzer, JH; Goldberg, RL; Zhou, H; Du, Z; Fitt, JJ; Coppa, DE; Fang, Z; Macchia, W; Zhu, L; Capparelli, MP; Goldstein, R; Wigg, AM; Doughty, JR; Bohacek, RS; Knap, AK	Novartis Pharmaceuticals Corporation	10949332	104002936
C27H36N4O6S	InChI=1/C27H36N4O6S/c1-19-11-12-20(22(32)18-31(19)38(35,36)24-10-4-7-15-28-24)29-25(33)21(17-27(2)13-5-3-6-14-27)30-26(34)23-9-8-16-37-23/h4,7-10,15-16,19-21H,3,5-6,11-14,17-18H2,1-2H3,(H,29,33)(H,30,34)/t19-,20+,21+/s2	XRICMNUNFOJQLQ-QISKVVMTNA-N	CHEMBL1807652		31.9							ChEMBL	10.1016/j.bmcl.2011.06.045	21733692			Kerns, JK; Nie, H; Bondinell, W; Widdowson, KL; Yamashita, DS; Rahman, A; Podolin, PL; Carpenter, DC; Jin, Q; Riflade, B; Dong, X; Nevins, N; Keller, PM; Mitchell, L; Tomaszek, T	GlaxoSmithKline	10325113	136355897
C24H22ClN3O4	InChI=1/C24H22ClN3O4/c25-19-12-16-6-7-21(19)32-11-2-1-10-31-18-5-3-4-17(14-18)22(29)27-20(13-16)23(30)28-24(15-26)8-9-24/h1-7,12,14,20H,8-11,13H2,(H,27,29)(H,28,30)/b2-1+/t20-/s2	YALCWNGAVUSSRY-VQYLAIPINA-N	US9290467, 6		32					6.5		US Patent				US9290467	Anselm, L; Banner, D; Blanc, J; Gaufreteau, D; Haap, W; Hartmann, G; Kuhn, B; Luebbers, T; Peters, J; Spinnler, B	HOFFMANN&#8212;LA ROCHE INC.	71656263	329586804
C23H31N3O3	InChI=1/C23H31N3O3/c1-16(2)14-21(26-22(27)18-7-5-6-17(3)15-18)23(28)25-13-12-24-19-8-10-20(29-4)11-9-19/h5-11,15-16,21,24H,12-14H2,1-4H3,(H,25,28)(H,26,27)/t21-/s2	BCHIMBJKORTZTR-RNZRUAGMNA-N	(2S)-N-{2-[(4-methoxyphenyl)amino]ethyl}-4-methyl-2-[(3-methylphenyl)formamido]pentanamide::CHEMBL64765::arylaminoethyl amide, 1		<32							ChEMBL	10.1016/s0960-894x(03)00344-5	12781182			Altmann, E; Green, J; Tintelnot-Blomley, M	Novartis Pharma AG	23648310	46519559
C27H26N2O2	InChI=1S/C27H26N2O2/c30-19-24(17-23-18-28-26-14-8-7-13-25(23)26)29-27(31)22(15-20-9-3-1-4-10-20)16-21-11-5-2-6-12-21/h1-14,18-19,22,24,28H,15-17H2,(H,29,31)/t24-/m0/s1	OZZFIASWBWOQRN-DEOSSOPVSA-N	2-Benzyl-N-[(S)-1-formyl-2-(1H-indol-3-yl)-ethyl]-3-phenyl-propionamide::CHEMBL132652		32							ChEMBL	10.1021/jm9803065	9784105			Yasuma, T; Oi, S; Choh, N; Nomura, T; Furuyama, N; Nishimura, A; Fujisawa, Y; Sohda, T	Takeda Chemical Industries, Ltd.	10716501	103962028
C29H29ClF4N4O6S	InChI=1/C29H29ClF4N4O6S/c1-2-20(23(39)26(41)36-16-7-8-16)37-25(40)21-12-17(45(43,44)22-6-4-3-5-18(22)29(32,33)34)14-38(21)27(42)28(9-10-28)24-19(31)11-15(30)13-35-24/h3-6,11,13,16-17,20-21H,2,7-10,12,14H2,1H3,(H,36,41)(H,37,40)/t17-,20+,21+/s2	GCILXAGICVRZQV-RKGWXUTINA-N	US8729061, 19		32.4					6.5		US Patent				US8729061	Banner, D; Haap, W; Kuhn, B; Luebbers, T; Peters, J; Schulz-Gasch, T	Hoffmann-La Roche Inc.	71577388	225148915
C26H23BrClF4N5O5S	InChI=1/C26H23BrClF4N5O5S/c27-14-5-18(29)21(35-8-14)25(11-34-12-25)23(39)37-9-16(7-19(37)22(38)36-24(10-33)3-4-24)43(40,41)20-2-1-15(6-17(20)28)42-13-26(30,31)32/h1-2,5-6,8,16,19,34H,3-4,7,9,11-13H2,(H,36,38)/t16-,19+/s2	YCJAZWGGWUWUMI-FFXKXJTCNA-N	US8822505, 19		33.8					6.5		US Patent				US8822505	Anselm, L; Banner, D; Haap, W; Kuhn, B; Luebbers, T; Peters, J; Spinnler, B	Genentech, Inc.	71679874	225156751
C16H19BrF3N3O	InChI=1S/C16H19BrF3N3O/c1-10(2)9-13(15(24)22-8-7-21)23-14(16(18,19)20)11-3-5-12(17)6-4-11/h3-6,10,13-14,23H,8-9H2,1-2H3,(H,22,24)/t13-,14?/m0/s1	VPRPGHWVFIVNRD-LSLKUGRBSA-N	(S)-2-[1-(4-Bromo-phenyl)-2,2,2-trifluoro-ethylamino]-4-methyl-pentanoic acid cyanomethyl-amide::CHEMBL372979		34							ChEMBL	10.1016/j.bmcl.2005.07.071	16154747			Black, WC; Bayly, CI; Davis, DE; Desmarais, S; Falgueyret, JP; Leger, S; Li, CS; Masse, F; McKay, DJ; Palmer, JT; Percival, MD; Robichaud, J; Tsou, N; Zamboni, R	Merck Frosst Centre for Therapeutic Research	10287617	104059337
C16H20F3N3O	InChI=1/C16H20F3N3O/c1-11(2)10-13(15(23)21-9-8-20)22-14(16(17,18)19)12-6-4-3-5-7-12/h3-7,11,13-14,22H,9-10H2,1-2H3,(H,21,23)/t13-,14-/s2	RPWHXFWFWHAXEI-ZCWZLOQUNA-N	(2S)-N-(cyanomethyl)-4-methyl-2-{[(1S)-2,2,2-trifluoro-1-phenylethyl]amino}pentanamide::trifluoroethylamine analogue, 10		34							Curated from the literature by BindingDB	10.1016/j.bmcl.2005.12.071	16413777			Li, CS; Deschenes, D; Desmarais, S; Falgueyret, JP; Gauthier, JY; Kimmel, DB; L&eacute;ger, S; Mass&eacute;, F; McGrath, ME; McKay, DJ; Percival, MD; Riendeau, D; Rodan, SB; Th&eacute;rien, M; Truong, VL; Wesolowski, G; Zamboni, R; Black, WC	Merck Frosst Centre for Therapeutic Research	23648299	46519535
C27H36N6O5S	InChI=1/C27H36N6O5S/c1-5-6-9-22(23(34)18-30-39(36,37)25-10-7-8-14-29-25)31-26(35)38-24(27(2,3)4)19-33-17-13-21(32-33)20-11-15-28-16-12-20/h7-8,10-17,22,24,30H,5-6,9,18-19H2,1-4H3,(H,31,35)/t22-,24+/s2	NHFKTEZZOWFJBK-SRTWOQSHNA-N	(2S)-3,3-dimethyl-1-[3-(pyridin-4-yl)-1H-pyrazol-1-yl]butan-2-yl N-[(3S)-2-oxo-1-(pyridine-2-sulfonamido)heptan-3-yl]carbamate::ketone analog, 3h		38							Curated from the literature by BindingDB	10.1016/j.bmcl.2006.10.102	17157021			Barrett, DG; Catalano, JG; Deaton, DN; Long, ST; McFadyen, RB; Miller, AB; Miller, LR; Samano, V; Tavares, FX; Wells-Knecht, KJ; Wright, LL; Zhou, HQ	GSK	16655063	46519795
C23H27Cl2N5O5S	InChI=1/C23H27Cl2N5O5S/c1-14(19(31)11-28-36(33,34)21-7-5-6-8-26-21)29-22(32)35-20(23(2,3)4)12-30-13-27-17-9-15(24)16(25)10-18(17)30/h5-10,13-14,20,28H,11-12H2,1-4H3,(H,29,32)/t14-,20+/s2	SYBYCMXFKUMMNW-CDESSEEXNA-N	(2S)-1-(5,6-dichloro-1H-1,3-benzodiazol-1-yl)-3,3-dimethylbutan-2-yl N-[(2S)-3-oxo-4-(pyridine-2-sulfonamido)butan-2-yl]carbamate::ketone analog, 3j		38							Curated from the literature by BindingDB	10.1016/j.bmcl.2006.10.102	17157021			Barrett, DG; Catalano, JG; Deaton, DN; Long, ST; McFadyen, RB; Miller, AB; Miller, LR; Samano, V; Tavares, FX; Wells-Knecht, KJ; Wright, LL; Zhou, HQ	GSK	23648437	46519797
C26H30N4O6S	InChI=1/C26H30N4O6S/c1-17(2)14-20(29-26(33)23-15-18-8-3-4-10-22(18)36-23)25(32)28-19-9-7-13-30(16-21(19)31)37(34,35)24-11-5-6-12-27-24/h3-6,8,10-12,15,17,19-20H,7,9,13-14,16H2,1-2H3,(H,28,32)(H,29,33)/t19-,20-/s2	VBPPNJCVXGAZDD-YLBUIOQXNA-N	(2S)-2-(1-benzofuran-2-ylformamido)-4-methyl-N-[(4S)-3-oxo-1-(pyridine-2-sulfonyl)azepan-4-yl]pentanamide::Azepan-3-one compound 1::CHEMBL286364	2.2								ChEMBL	10.1021/jm000481x	11311061			Marquis, RW; Ru, Y; LoCastro, SM; Zeng, J; Yamashita, DS; Oh, HJ; Erhard, KF; Davis, LD; Tomaszek, TA; Tew, D; Salyers, K; Proksch, J; Ward, K; Smith, B; Levy, M; Cummings, MD; Haltiwanger, RC; Trescher, G; Wang, B; Hemling, ME; Quinn, CJ; Cheng, HY; Lin, F; Smith, WW; Janson, CA; Zhao, B; McQueney, MS; D'Alessio, K; Lee, CP; Marzulli, A; Dodds, RA; Blake, S; Hwang, SM; James, IE; Gress, CJ; Brad…	GlaxoSmithKline	5287468	46519773
C26H30N4O6S	InChI=1/C26H30N4O6S/c1-17(2)14-20(29-26(33)23-15-18-8-3-4-10-22(18)36-23)25(32)28-19-9-7-13-30(16-21(19)31)37(34,35)24-11-5-6-12-27-24/h3-6,8,10-12,15,17,19-20H,7,9,13-14,16H2,1-2H3,(H,28,32)(H,29,33)/t19-,20-/s2	VBPPNJCVXGAZDD-YLBUIOQXNA-N	(2S)-2-(1-benzofuran-2-ylformamido)-4-methyl-N-[(4S)-3-oxo-1-(pyridine-2-sulfonyl)azepan-4-yl]pentanamide::Azepan-3-one compound 1::CHEMBL286364	2.2						5.5	22	Curated from the literature by BindingDB	10.1021/jm050915u	16509577			Yamashita, DS; Marquis, RW; Xie, R; Nidamarthy, SD; Oh, HJ; Jeong, JU; Erhard, KF; Ward, KW; Roethke, TJ; Smith, BR; Cheng, HY; Geng, X; Lin, F; Offen, PH; Wang, B; Nevins, N; Head, MS; Haltiwanger, RC; Narducci Sarjeant, AA; Liable-Sands, LM; Zhao, B; Smith, WW; Janson, CA; Gao, E; Tomaszek, T; McQueney, M; James, IE; Gress, CJ; Zembryki, DL; Lark, MW; Veber, DF	GSK	5287468	46519773
C26H30ClN5O3	InChI=1/C26H30ClN5O3/c1-25(2,3)22-15-20-23(33)29-19(24(34)30-26(16-28)9-10-26)14-17-7-8-21(18(27)13-17)35-12-6-4-5-11-32(22)31-20/h4,6-8,13,15,19H,5,9-12,14H2,1-3H3,(H,29,33)(H,30,34)/b6-4+/t19-/s2	ZLUCDMYLHDPSAI-FQHOHJEENA-N	CHEMBL4099651	2.3								ChEMBL		29590750			Giroud, M; Dietzel, U; Anselm, L; Banner, D; Kuglstatter, A; Benz, J; Blanc, JB; Gaufreteau, D; Liu, H; Lin, X; Stich, A; Kuhn, B; Schuler, F; Kaiser, M; Brun, R; Schirmeister, T; Kisker, C; Diederich, F; Haap, W	ETH Zurich	137660025	404341553
C25H21ClF3N3O4	InChI=1/C25H21ClF3N3O4/c26-18-11-15-3-6-20(18)35-9-1-2-10-36-21-13-16(25(27,28)29)4-5-17(21)22(33)31-19(12-15)23(34)32-24(14-30)7-8-24/h1-6,11,13,19H,7-10,12H2,(H,31,33)(H,32,34)/b2-1+/t19-/s2	FAIWYBGWPKDNIJ-BBIRCOPCNA-N	US9290467, 20	2.4								ChEMBL		29590750			Giroud, M; Dietzel, U; Anselm, L; Banner, D; Kuglstatter, A; Benz, J; Blanc, JB; Gaufreteau, D; Liu, H; Lin, X; Stich, A; Kuhn, B; Schuler, F; Kaiser, M; Brun, R; Schirmeister, T; Kisker, C; Diederich, F; Haap, W	ETH Zurich	71656572	329586818
C25H26ClN5O3	InChI=1/C25H26ClN5O3/c26-18-12-16-4-7-22(18)34-11-3-1-2-10-31-21(17-5-6-17)14-20(30-31)23(32)28-19(13-16)24(33)29-25(15-27)8-9-25/h1,3-4,7,12,14,17,19H,2,5-6,8-11,13H2,(H,28,32)(H,29,33)/b3-1+/t19-/s2	MGJMPHPLAZFAST-SLPRZBERNA-N	CHEMBL4064172	2.5								ChEMBL		29590750			Giroud, M; Dietzel, U; Anselm, L; Banner, D; Kuglstatter, A; Benz, J; Blanc, JB; Gaufreteau, D; Liu, H; Lin, X; Stich, A; Kuhn, B; Schuler, F; Kaiser, M; Brun, R; Schirmeister, T; Kisker, C; Diederich, F; Haap, W	ETH Zurich	137634671	404341554
C17H24N4O3	InChI=1/C17H24N4O3/c1-5-13(2)15(16(22)21(4)20(3)12-18)19-17(23)24-11-14-9-7-6-8-10-14/h6-10,13,15H,5,11H2,1-4H3,(H,19,23)/t13-,15-/s2	KQYFHIPAAHRARB-DDOUFSBJNA-N	CHEMBL1651351::N-(Benzyloxycarbonyl)-isoleucyl-methylazalanine-nitrile	2.6								ChEMBL	10.1021/jm101272p	21128614			Frizler, M; Lohr, F; Furtmann, N; Klas, J; Gutschow, M	University of Bonn	50993974	125085379
C35H36N2O4SR	InChI=1S/C36H38N2O4S/c39-34(27-43-23-13-22-28-14-5-1-6-15-28)32(24-29-16-7-2-8-17-29)37-35(40)33(25-30-18-9-3-10-19-30)38-36(41)42-26-31-20-11-4-12-21-31/h1-12,14-21,32-33H,13,22-27H2,(H,37,40)(H,38,41)/t32-,33-/m0/s1	AFTKDSGGPNEFNN-LQJZCPKCSA-N	CHEMBL103238::benzyl (S)-1-oxo-1-((S)-3-oxo-1-phenyl-4-(3-phenylpropylthio)butan-2-ylamino)-3-phenylpropan-2-ylcarbamate::{(S)-1-[(S)-1-Benzyl-2-oxo-3-(3-phenyl-propylsulfanyl)-propylcarbamoyl]-2-phenyl-ethyl}-carbamic acid benzyl ester::{1-[1-Benzyl-2-oxo-3-(3-phenyl-propylsulfanyl)-propylcarbamoyl]-2-phenyl-ethyl}-carbamic acid benzyl ester	2.8								ChEMBL	10.1021/jm010333m	11806719			Huang, L; Lee, A; Ellman, JA	University of California	11028356	104004021
C27H28F3N3O3	InChI=1/C27H28F3N3O3/c1-18-4-3-5-20(16-18)25(34)33-24(17-19-6-8-21(9-7-19)27(28,29)30)26(35)32-15-14-31-22-10-12-23(36-2)13-11-22/h3-13,16,24,31H,14-15,17H2,1-2H3,(H,32,35)(H,33,34)/t24-/s2	WODFKORHABFTDS-FQKVKQEKNA-N	(2S)-N-{2-[(4-methoxyphenyl)amino]ethyl}-2-[(3-methylphenyl)formamido]-3-[4-(trifluoromethyl)phenyl]propanamide::arylaminoethyl amide, 5k	2.8								Curated from the literature by BindingDB	10.1016/j.bmcl.2005.08.017	16183279			Liu, H; Tully, DC; Epple, R; Bursulaya, B; Li, J; Harris, JL; Williams, JA; Russo, R; Tumanut, C; Roberts, MJ; Alper, PB; He, Y; Karanewsky, DS	GNF	23648321	46519570
C28H30ClN3O4	InChI=1/C28H30ClN3O4/c29-22-13-18-7-8-24(22)35-11-3-4-12-36-25-16-20-6-2-1-5-19(20)15-21(25)26(33)31-23(14-18)27(34)32-28(17-30)9-10-28/h7-8,13,15-16,23H,1-6,9-12,14H2,(H,31,33)(H,32,34)/t23-/s2	LVCLDPYOAQPJKP-QWVACARCNA-N	US9290467, 29	3								ChEMBL		29590750			Giroud, M; Dietzel, U; Anselm, L; Banner, D; Kuglstatter, A; Benz, J; Blanc, JB; Gaufreteau, D; Liu, H; Lin, X; Stich, A; Kuhn, B; Schuler, F; Kaiser, M; Brun, R; Schirmeister, T; Kisker, C; Diederich, F; Haap, W	ETH Zurich	71656669	329586825
C27H31N3O3	InChI=1/C27H31N3O3/c1-19-7-9-21(10-8-19)18-25(30-26(31)22-6-4-5-20(2)17-22)27(32)29-16-15-28-23-11-13-24(33-3)14-12-23/h4-14,17,25,28H,15-16,18H2,1-3H3,(H,29,32)(H,30,31)/t25-/s2	YSVZFAOMEBOOSO-KSYWNVGFNA-N	(2S)-N-{2-[(4-methoxyphenyl)amino]ethyl}-3-(4-methylphenyl)-2-[(3-methylphenyl)formamido]propanamide::arylaminoethyl amide, 5j	3.4								Curated from the literature by BindingDB	10.1016/j.bmcl.2005.08.017	16183279			Liu, H; Tully, DC; Epple, R; Bursulaya, B; Li, J; Harris, JL; Williams, JA; Russo, R; Tumanut, C; Roberts, MJ; Alper, PB; He, Y; Karanewsky, DS	GNF	23648320	46519569
C27H33N3O6	InChI=1/C27H33N3O6/c1-19(2)17-25(29-27(33)36-18-22-11-15-24(16-12-22)30(34)35)26(32)28-23(13-9-20(3)31)14-10-21-7-5-4-6-8-21/h4-9,11-13,15-16,19,23,25H,10,14,17-18H2,1-3H3,(H,28,32)(H,29,33)/b13-9+/t23-,25+/s2	FXGIQTGYEVOOOM-UIEOVHOSNA-N	CHEMBL4096388	3.5								ChEMBL		28763614			Previti, S; Ettari, R; Cosconati, S; Amendola, G; Chouchene, K; Wagner, A; Hellmich, UA; Ulrich, K; Krauth-Siegel, RL; Wich, PR; Schmid, I; Schirmeister, T; Gut, J; Rosenthal, PJ; Grasso, S; ZappalÃ , M	University of Messina	137655537	402361578
C26H29N3O3	InChI=1/C26H29N3O3/c1-19-7-6-10-21(17-19)25(30)29-24(18-20-8-4-3-5-9-20)26(31)28-16-15-27-22-11-13-23(32-2)14-12-22/h3-14,17,24,27H,15-16,18H2,1-2H3,(H,28,31)(H,29,30)/t24-/s2	ALJVNNGOBYCHCX-FQKVKQEKNA-N	(2S)-N-{2-[(4-methoxyphenyl)amino]ethyl}-2-[(3-methylphenyl)formamido]-3-phenylpropanamide::arylaminoethyl amide, 5f	3.7								Curated from the literature by BindingDB	10.1016/j.bmcl.2005.08.017	16183279			Liu, H; Tully, DC; Epple, R; Bursulaya, B; Li, J; Harris, JL; Williams, JA; Russo, R; Tumanut, C; Roberts, MJ; Alper, PB; He, Y; Karanewsky, DS	GNF	23648316	46519565
C25H24ClN3O6S	InChI=1/C25H24ClN3O6S/c1-36(32,33)17-5-7-21-18(14-17)23(30)28-20(24(31)29-25(15-27)8-9-25)13-16-4-6-22(19(26)12-16)35-11-3-2-10-34-21/h2-7,12,14,20H,8-11,13H2,1H3,(H,28,30)(H,29,31)/b3-2+/t20-/s2	NJNZLBJSRUADEP-KMIZPUSONA-N	CHEMBL4087751	3.7								ChEMBL		29590750			Giroud, M; Dietzel, U; Anselm, L; Banner, D; Kuglstatter, A; Benz, J; Blanc, JB; Gaufreteau, D; Liu, H; Lin, X; Stich, A; Kuhn, B; Schuler, F; Kaiser, M; Brun, R; Schirmeister, T; Kisker, C; Diederich, F; Haap, W	ETH Zurich	137642965	404341545
C14H12BrN3OS	InChI=1S/C14H12BrN3OS/c15-11-5-1-3-9(7-11)13(17-18-14(16)20)10-4-2-6-12(19)8-10/h1-8,19H,(H3,16,18,20)/b17-13-	ZDBKSZKTCPOBFR-LGMDPLHJSA-N	CHEMBL1269632::[(3-Bromophenyl)-(3-hydroxyphenyl)-ketone]thiosemicarbazone	3.7								ChEMBL	10.1016/j.bmcl.2016.12.039	28117205			Parker, EN; Odutola, SO; Wang, Y; Strecker, TE; Mukherjee, R; Shi, Z; Chaplin, DJ; Trawick, ML; Pinney, KG	Baylor University	52944285	123109145
C27H32N4O6S	InChI=1/C27H32N4O6S/c1-17(2)14-21(30-27(34)24-15-19-8-4-5-9-23(19)37-24)26(33)29-20-12-11-18(3)31(16-22(20)32)38(35,36)25-10-6-7-13-28-25/h4-10,13,15,17-18,20-21H,11-12,14,16H2,1-3H3,(H,29,33)(H,30,34)/t18-,20+,21-/s2	BWYBBMQLUKXECQ-WZZMAUMANA-N	(2S)-2-(1-benzofuran-2-ylformamido)-4-methyl-N-[(4R,7S)-7-methyl-3-oxo-1-(pyridine-2-sulfonyl)azepan-4-yl]pentanamide::Azepan-3-one compound 13	3.9						5.5	22	Curated from the literature by BindingDB	10.1021/jm050915u	16509577			Yamashita, DS; Marquis, RW; Xie, R; Nidamarthy, SD; Oh, HJ; Jeong, JU; Erhard, KF; Ward, KW; Roethke, TJ; Smith, BR; Cheng, HY; Geng, X; Lin, F; Offen, PH; Wang, B; Nevins, N; Head, MS; Haltiwanger, RC; Narducci Sarjeant, AA; Liable-Sands, LM; Zhao, B; Smith, WW; Janson, CA; Gao, E; Tomaszek, T; McQueney, M; James, IE; Gress, CJ; Zembryki, DL; Lark, MW; Veber, DF	GSK	10143615	46519785
C26H39F3N4O6S	InChI=1/C26H39F3N4O6S/c1-40(36,37)16-11-21(18-30-20-7-9-22(10-8-20)39-26(27,28)29)31-24(34)23(17-19-5-3-2-4-6-19)32-25(35)33-12-14-38-15-13-33/h7-10,19,21,23,30H,2-6,11-18H2,1H3,(H,31,34)(H,32,35)/t21-,23-/s2	LIZMSGSZTVNLRI-HLOJJTHLNA-N	(2S)-3-cyclohexyl-N-[(2S)-4-methanesulfonyl-1-{[4-(trifluoromethoxy)phenyl]amino}butan-2-yl]-2-(morpholin-4-ylcarbonylamino)propanamide::arylaminoethyl amide deriv. 30	4								Curated from the literature by BindingDB	10.1016/j.bmcl.2006.07.033	16876402			Tully, DC; Liu, H; Chatterjee, AK; Alper, PB; Epple, R; Williams, JA; Roberts, MJ; Woodmansee, DH; Masick, BT; Tumanut, C; Li, J; Spraggon, G; Hornsby, M; Chang, J; Tuntland, T; Hollenbeck, T; Gordon, P; Harris, JL; Karanewsky, DS	GNF	23648403	46519721
C20H20ClF3N6O3	InChI=1/C20H20ClF3N6O3/c1-11(2)30-26-9-15(29-30)17(31)27-14(18(32)28-19(10-25)5-6-19)8-12-3-4-16(13(21)7-12)33-20(22,23)24/h3-4,7,9,11,14H,5-6,8H2,1-2H3,(H,27,31)(H,28,32)/t14-/s2	NFWSPCREWNOVLH-YQTOOIBONA-N	CHEMBL4065829	4								ChEMBL		29590751			Giroud, M; Kuhn, B; Saint-Auret, S; Kuratli, C; Martin, RE; Schuler, F; Diederich, F; Kaiser, M; Brun, R; Schirmeister, T; Haap, W	ETH Zurich	129164699	404341572
C27H32N4O6S	InChI=1/C27H32N4O6S/c1-17(2)14-20(29-27(34)23-15-19-8-4-5-9-22(19)37-23)26(33)30-25-18(3)11-13-31(16-21(25)32)38(35,36)24-10-6-7-12-28-24/h4-10,12,15,17-18,20,25H,11,13-14,16H2,1-3H3,(H,29,34)(H,30,33)/t18-,20+,25+/s2	LMZYZVWKTJFLSL-AYHCPHJENA-N	(2S)-2-(1-benzofuran-2-ylformamido)-4-methyl-N-[(4S,5R)-5-methyl-3-oxo-1-(pyridine-2-sulfonyl)azepan-4-yl]pentanamide::Azepan-3-one compound 3	4.2						5.5	22	Curated from the literature by BindingDB	10.1021/jm050915u	16509577			Yamashita, DS; Marquis, RW; Xie, R; Nidamarthy, SD; Oh, HJ; Jeong, JU; Erhard, KF; Ward, KW; Roethke, TJ; Smith, BR; Cheng, HY; Geng, X; Lin, F; Offen, PH; Wang, B; Nevins, N; Head, MS; Haltiwanger, RC; Narducci Sarjeant, AA; Liable-Sands, LM; Zhao, B; Smith, WW; Janson, CA; Gao, E; Tomaszek, T; McQueney, M; James, IE; Gress, CJ; Zembryki, DL; Lark, MW; Veber, DF	GSK	10187189	46519775
C22H25N7O3S	InChI=1/C22H25N7O3S/c1-14(2)12-17(21(30)29(4)28(3)13-23)25-22(31)24-16-9-7-15(8-10-16)19-26-20(32-27-19)18-6-5-11-33-18/h5-11,14,17H,12H2,1-4H3,(H2,24,25,31)/t17-/s2	KFTMZNIURYIOKI-AGDOHHJYNA-N	CHEMBL1651350::N-{4-[5-(2-Thienyl)-1,2,4-oxadiazol-3-yl]phenylcarbamoyl}-leucyl-methylazalanine-nitrile	4.4								ChEMBL	10.1021/jm101272p	21128614			Frizler, M; Lohr, F; Furtmann, N; Klas, J; Gutschow, M	University of Bonn	50994138	125085387
C27H32N4O6S	InChI=1/C27H32N4O6S/c1-17(2)14-21(30-27(34)24-15-19-8-4-5-9-23(19)37-24)26(33)29-20-12-11-18(3)31(16-22(20)32)38(35,36)25-10-6-7-13-28-25/h4-10,13,15,17-18,20-21H,11-12,14,16H2,1-3H3,(H,29,33)(H,30,34)/t18-,20-,21+/s2	BWYBBMQLUKXECQ-HZWUGFIUNA-N	(2S)-2-(1-benzofuran-2-ylformamido)-4-methyl-N-[(4R,7R)-7-methyl-3-oxo-1-(pyridine-2-sulfonyl)azepan-4-yl]pentanamide::Azepan-3-one compound 12	4.5						5.5	22	Curated from the literature by BindingDB	10.1021/jm050915u	16509577			Yamashita, DS; Marquis, RW; Xie, R; Nidamarthy, SD; Oh, HJ; Jeong, JU; Erhard, KF; Ward, KW; Roethke, TJ; Smith, BR; Cheng, HY; Geng, X; Lin, F; Offen, PH; Wang, B; Nevins, N; Head, MS; Haltiwanger, RC; Narducci Sarjeant, AA; Liable-Sands, LM; Zhao, B; Smith, WW; Janson, CA; Gao, E; Tomaszek, T; McQueney, M; James, IE; Gress, CJ; Zembryki, DL; Lark, MW; Veber, DF	GSK	11685284	46519784
C25H24ClN3O7S	InChI=1/C25H24ClN3O7S/c1-37(32,33)15-3-5-19-16(10-15)23(30)28-18(24(31)29-25(13-27)6-7-25)9-14-2-4-20(17(26)8-14)35-12-22-21(36-22)11-34-19/h2-5,8,10,18,21-22H,6-7,9,11-12H2,1H3,(H,28,30)(H,29,31)/t18-,21+,22+/s2	SKVFLJGZAOSWLB-AROMUFHVNA-N	CHEMBL4065847	4.6								ChEMBL		29590750			Giroud, M; Dietzel, U; Anselm, L; Banner, D; Kuglstatter, A; Benz, J; Blanc, JB; Gaufreteau, D; Liu, H; Lin, X; Stich, A; Kuhn, B; Schuler, F; Kaiser, M; Brun, R; Schirmeister, T; Kisker, C; Diederich, F; Haap, W	ETH Zurich	137634116	404341550
C26H35N3O3	InChI=1/C26H35N3O3/c1-19-7-6-10-21(17-19)25(30)29-24(18-20-8-4-3-5-9-20)26(31)28-16-15-27-22-11-13-23(32-2)14-12-22/h6-7,10-14,17,20,24,27H,3-5,8-9,15-16,18H2,1-2H3,(H,28,31)(H,29,30)/t24-/s2	QAEDPWRNBZNYSA-FQKVKQEKNA-N	(2S)-3-cyclohexyl-N-{2-[(4-methoxyphenyl)amino]ethyl}-2-[(3-methylphenyl)formamido]propanamide::arylaminoethyl amide, 5c	4.6								Curated from the literature by BindingDB	10.1016/j.bmcl.2005.08.017	16183279			Liu, H; Tully, DC; Epple, R; Bursulaya, B; Li, J; Harris, JL; Williams, JA; Russo, R; Tumanut, C; Roberts, MJ; Alper, PB; He, Y; Karanewsky, DS	GNF	23648313	46519562
C33H40N2O4S	InChI=1S/C33H40N2O4S/c1-25(2)21-30(35-33(38)39-23-28-17-10-5-11-18-28)32(37)34-29(22-27-15-8-4-9-16-27)31(36)24-40-20-12-19-26-13-6-3-7-14-26/h3-11,13-18,25,29-30H,12,19-24H2,1-2H3,(H,34,37)(H,35,38)/t29-,30-/m0/s1	BVJMYPXCAYDMBJ-KYJUHHDHSA-N	CHEMBL162474::benzyl (S)-4-methyl-1-oxo-1-((S)-3-oxo-1-phenyl-4-(3-phenylpropylthio)butan-2-ylamino)pentan-2-ylcarbamate::{1-[1-Benzyl-2-oxo-3-(3-phenyl-propylsulfanyl)-propylcarbamoyl]-3-methyl-butyl}-carbamic acid benzyl ester	4.7								ChEMBL	10.1021/jm010333m	11806719			Huang, L; Lee, A; Ellman, JA	University of California	11071803	104004012
C34H47FN4O4	InChI=1/C34H47FN4O4/c1-42-30-9-5-8-27(23-30)33(40)37-31(12-10-25-6-3-2-4-7-25)34(41)36-29(15-16-38-18-20-43-21-19-38)24-39-17-14-26-22-28(35)11-13-32(26)39/h5,8-9,11,13,22-23,25,29,31H,2-4,6-7,10,12,14-21,24H2,1H3,(H,36,41)(H,37,40)/t29-,31-/s2	BFHDYXSSAAUGPU-HFAUVIQQNA-N	(2S)-4-cyclohexyl-N-[(2S)-1-(5-fluoro-2,3-dihydro-1H-indol-1-yl)-4-(morpholin-4-yl)butan-2-yl]-2-[(3-methoxyphenyl)formamido]butanamide::arylaminoethyl amide, 8n	5								Curated from the literature by BindingDB	10.1016/j.bmcl.2005.12.056	16412634			Alper, PB; Liu, H; Chatterjee, AK; Nguyen, KT; Tully, DC; Tumanut, C; Li, J; Harris, JL; Tuntland, T; Chang, J; Gordon, P; Hollenbeck, T; Karanewsky, DS	GNF	11273375	46509651
C25H26ClN3O3R	InChI=1/C26H28ClN3O3/c1-18-6-5-8-20(16-18)25(31)30-24(17-19-7-3-4-9-23(19)27)26(32)29-15-14-28-21-10-12-22(33-2)13-11-21/h3-13,16,24,28H,14-15,17H2,1-2H3,(H,29,32)(H,30,31)/t24-/s2	MMOQDAMRMLPVQY-FQKVKQEKNA-N	(2S)-3-(2-chlorophenyl)-N-{2-[(4-methoxyphenyl)amino]ethyl}-2-[(3-methylphenyl)formamido]propanamide::arylaminoethyl amide, 5i	5								Curated from the literature by BindingDB	10.1016/j.bmcl.2005.08.017	16183279			Liu, H; Tully, DC; Epple, R; Bursulaya, B; Li, J; Harris, JL; Williams, JA; Russo, R; Tumanut, C; Roberts, MJ; Alper, PB; He, Y; Karanewsky, DS	GNF	23648319	46519568
C26H29N5O5SR	InChI=1S/C27H31N5O5S/c1-18(2)16-23(31-26(34)22-13-12-19-8-3-4-9-20(19)29-22)27(35)30-21-10-7-15-32(17-24(21)33)38(36,37)25-11-5-6-14-28-25/h3-6,8-9,11-14,18,21,23H,7,10,15-17H2,1-2H3,(H,30,35)(H,31,34)/t21-,23-/m0/s1	LFKWIZQIKIHFJP-GMAHTHKFSA-N	CHEMBL433985	5								ChEMBL	10.1021/jm0502079	16250645			Marquis, RW; James, I; Zeng, J; Trout, RE; Thompson, S; Rahman, A; Yamashita, DS; Xie, R; Ru, Y; Gress, CJ; Blake, S; Lark, MA; Hwang, SM; Tomaszek, T; Offen, P; Head, MS; Cummings, MD; Veber, DF	GlaxoSmithKline	11504785	103916671
C25H21F3IN3O4	InChI=1/C25H21F3IN3O4/c26-25(27,28)16-4-5-17-21(13-16)36-10-2-1-9-35-20-6-3-15(11-18(20)29)12-19(31-22(17)33)23(34)32-24(14-30)7-8-24/h1-6,11,13,19H,7-10,12H2,(H,31,33)(H,32,34)/b2-1+/t19-/s2	MDTXVOYPJFVTDG-BBIRCOPCNA-N	CHEMBL4098931	5.6								ChEMBL		29590750			Giroud, M; Dietzel, U; Anselm, L; Banner, D; Kuglstatter, A; Benz, J; Blanc, JB; Gaufreteau, D; Liu, H; Lin, X; Stich, A; Kuhn, B; Schuler, F; Kaiser, M; Brun, R; Schirmeister, T; Kisker, C; Diederich, F; Haap, W	ETH Zurich	137659508	404341544
C25H23F3IN3O4	InChI=1/C25H23F3IN3O4/c26-25(27,28)16-4-5-17-21(13-16)36-10-2-1-9-35-20-6-3-15(11-18(20)29)12-19(31-22(17)33)23(34)32-24(14-30)7-8-24/h3-6,11,13,19H,1-2,7-10,12H2,(H,31,33)(H,32,34)/t19-/s2	OAIPJBOHJDECBD-TWYLJJHKNA-N	CHEMBL4091192	5.8								ChEMBL		29590750			Giroud, M; Dietzel, U; Anselm, L; Banner, D; Kuglstatter, A; Benz, J; Blanc, JB; Gaufreteau, D; Liu, H; Lin, X; Stich, A; Kuhn, B; Schuler, F; Kaiser, M; Brun, R; Schirmeister, T; Kisker, C; Diederich, F; Haap, W	ETH Zurich	137642402	404341559
C25H37F3N4O4	InChI=1/C25H37F3N4O4/c1-2-19(17-29-20-8-10-21(11-9-20)36-25(26,27)28)30-23(33)22(16-18-6-4-3-5-7-18)31-24(34)32-12-14-35-15-13-32/h8-11,18-19,22,29H,2-7,12-17H2,1H3,(H,30,33)(H,31,34)/t19-,22-/s2	BQJFNSUGTXLHFL-DMCKPQHPNA-N	(2S)-3-cyclohexyl-2-(morpholin-4-ylcarbonylamino)-N-[(2S)-1-{[4-(trifluoromethoxy)phenyl]amino}butan-2-yl]propanamide::arylaminoethyl amide deriv. 29	6								Curated from the literature by BindingDB	10.1016/j.bmcl.2006.07.033	16876402			Tully, DC; Liu, H; Chatterjee, AK; Alper, PB; Epple, R; Williams, JA; Roberts, MJ; Woodmansee, DH; Masick, BT; Tumanut, C; Li, J; Spraggon, G; Hornsby, M; Chang, J; Tuntland, T; Hollenbeck, T; Gordon, P; Harris, JL; Karanewsky, DS	GNF	23648402	46519720
C20H20Cl2N6O2	InChI=1/C20H20Cl2N6O2/c21-14-5-4-12(8-15(14)22)9-16(19(30)26-20(11-23)6-7-20)25-18(29)17-10-24-28(27-17)13-2-1-3-13/h4-5,8,10,13,16H,1-3,6-7,9H2,(H,25,29)(H,26,30)/t16-/s2	LHAZNXGFJOVNSB-XISACWJONA-N	CHEMBL4101430	7								ChEMBL		29590751			Giroud, M; Kuhn, B; Saint-Auret, S; Kuratli, C; Martin, RE; Schuler, F; Diederich, F; Kaiser, M; Brun, R; Schirmeister, T; Haap, W	ETH Zurich	129178773	404341592
C28H30N4O3	InChI=1/C28H30N4O3/c1-19-6-5-8-21(16-19)27(33)32-26(18-23-17-20-7-3-4-9-25(20)31-23)28(34)30-15-14-29-22-10-12-24(35-2)13-11-22/h3-13,16-17,26,29,31H,14-15,18H2,1-2H3,(H,30,34)(H,32,33)/t26-/s2	AILYNURCKULGFG-CYLJNIGPNA-N	(2S)-3-(1H-indol-2-yl)-N-{2-[(4-methoxyphenyl)amino]ethyl}-2-[(3-methylphenyl)formamido]propanamide::arylaminoethyl amide, 5s	7.2								Curated from the literature by BindingDB	10.1016/j.bmcl.2005.08.017	16183279			Liu, H; Tully, DC; Epple, R; Bursulaya, B; Li, J; Harris, JL; Williams, JA; Russo, R; Tumanut, C; Roberts, MJ; Alper, PB; He, Y; Karanewsky, DS	GNF	23648329	46519578
C23H31N3O3	InChI=1/C23H31N3O3/c1-16(2)14-21(26-22(27)18-7-5-6-17(3)15-18)23(28)25-13-12-24-19-8-10-20(29-4)11-9-19/h5-11,15-16,21,24H,12-14H2,1-4H3,(H,25,28)(H,26,27)/t21-/s2	BCHIMBJKORTZTR-RNZRUAGMNA-N	(2S)-N-{2-[(4-methoxyphenyl)amino]ethyl}-4-methyl-2-[(3-methylphenyl)formamido]pentanamide::CHEMBL64765::arylaminoethyl amide, 1	7.2								Curated from the literature by BindingDB	10.1016/j.bmcl.2005.08.017	16183279			Liu, H; Tully, DC; Epple, R; Bursulaya, B; Li, J; Harris, JL; Williams, JA; Russo, R; Tumanut, C; Roberts, MJ; Alper, PB; He, Y; Karanewsky, DS	GNF	23648310	46519559
C29H24Cl2N4O4	InChI=1/C29H24Cl2N4O4/c30-22-13-18-3-7-24(22)38-11-1-2-12-39-25-15-19(20-5-8-26(31)33-16-20)4-6-21(25)27(36)34-23(14-18)28(37)35-29(17-32)9-10-29/h1-8,13,15-16,23H,9-12,14H2,(H,34,36)(H,35,37)/b2-1+/t23-/s2	OWVJTJZEHLUJEC-TULZBXJWNA-N	CHEMBL4062591	7.3								ChEMBL		29590750			Giroud, M; Dietzel, U; Anselm, L; Banner, D; Kuglstatter, A; Benz, J; Blanc, JB; Gaufreteau, D; Liu, H; Lin, X; Stich, A; Kuhn, B; Schuler, F; Kaiser, M; Brun, R; Schirmeister, T; Kisker, C; Diederich, F; Haap, W	ETH Zurich	137635495	404341547
C28H24ClF2N5O4	InChI=1/C28H24ClF2N5O4/c29-21-11-17-3-6-23(21)39-9-1-2-10-40-24-13-18(19-14-33-36(15-19)27(30)31)4-5-20(24)25(37)34-22(12-17)26(38)35-28(16-32)7-8-28/h1-6,11,13-15,22,27H,7-10,12H2,(H,34,37)(H,35,38)/b2-1+/t22-/s2	GSRBSVDVMSBBOV-KXAFVJETNA-N	CHEMBL4084294	7.4								ChEMBL		29590750			Giroud, M; Dietzel, U; Anselm, L; Banner, D; Kuglstatter, A; Benz, J; Blanc, JB; Gaufreteau, D; Liu, H; Lin, X; Stich, A; Kuhn, B; Schuler, F; Kaiser, M; Brun, R; Schirmeister, T; Kisker, C; Diederich, F; Haap, W	ETH Zurich	137646785	404341560
C28H38N2O4S	InChI=1S/C28H38N2O4S/c1-20(2)16-24(30-27(33)34-18-22-14-10-7-11-15-22)26(32)29-23(17-21-12-8-6-9-13-21)25(31)19-35-28(3,4)5/h6-15,20,23-24H,16-19H2,1-5H3,(H,29,32)(H,30,33)/t23-,24-/m0/s1	NAYHGPCOIURHDG-ZEQRLZLVSA-N	CHEMBL160000::[1-(1-Benzyl-3-tert-butylsulfanyl-2-oxo-propylcarbamoyl)-3-methyl-butyl]-carbamic acid benzyl ester::benzyl (S)-1-((S)-4-(tert-butylthio)-3-oxo-1-phenylbutan-2-ylamino)-4-methyl-1-oxopentan-2-ylcarbamate	7.9								ChEMBL	10.1021/jm010333m	11806719			Huang, L; Lee, A; Ellman, JA	University of California	11027472	104004022
C27H32N4O6S	InChI=1/C27H32N4O6S/c1-17(2)14-21(30-27(34)24-15-19-8-4-5-9-23(19)37-24)26(33)29-20-12-11-18(3)31(16-22(20)32)38(35,36)25-10-6-7-13-28-25/h4-10,13,15,17-18,20-21H,11-12,14,16H2,1-3H3,(H,29,33)(H,30,34)/t18-,20-,21-/s2	BWYBBMQLUKXECQ-WHJGUBRCNA-N	(2S)-2-(1-benzofuran-2-ylformamido)-4-methyl-N-[(4S,7S)-7-methyl-3-oxo-1-(pyridine-2-sulfonyl)azepan-4-yl]pentanamide::Azepan-3-one compound 11	7.9						5.5	22	Curated from the literature by BindingDB	10.1021/jm050915u	16509577			Yamashita, DS; Marquis, RW; Xie, R; Nidamarthy, SD; Oh, HJ; Jeong, JU; Erhard, KF; Ward, KW; Roethke, TJ; Smith, BR; Cheng, HY; Geng, X; Lin, F; Offen, PH; Wang, B; Nevins, N; Head, MS; Haltiwanger, RC; Narducci Sarjeant, AA; Liable-Sands, LM; Zhao, B; Smith, WW; Janson, CA; Gao, E; Tomaszek, T; McQueney, M; James, IE; Gress, CJ; Zembryki, DL; Lark, MW; Veber, DF	GSK	11635243	46519783
C21H22ClF3N6O3	InChI=1/C21H22ClF3N6O3/c1-19(2,3)31-27-10-15(30-31)17(32)28-14(18(33)29-20(11-26)6-7-20)9-12-4-5-16(13(22)8-12)34-21(23,24)25/h4-5,8,10,14H,6-7,9H2,1-3H3,(H,28,32)(H,29,33)/t14-/s2	BTDDMUHPSLOMLQ-YQTOOIBONA-N	CHEMBL4065483	8								ChEMBL		29590751			Giroud, M; Kuhn, B; Saint-Auret, S; Kuratli, C; Martin, RE; Schuler, F; Diederich, F; Kaiser, M; Brun, R; Schirmeister, T; Haap, W	ETH Zurich	129178830	404341580
C26H29N5O5SR	InChI=1S/C27H31N5O5S/c1-18(2)16-22(31-26(34)20-10-5-8-19-9-6-14-29-25(19)20)27(35)30-21-11-7-15-32(17-23(21)33)38(36,37)24-12-3-4-13-28-24/h3-6,8-10,12-14,18,21-22H,7,11,15-17H2,1-2H3,(H,30,35)(H,31,34)/t21-,22-/m0/s1	OZNGVEHEJAXJKC-VXKWHMMOSA-N	CHEMBL196023	8.2								ChEMBL	10.1021/jm0502079	16250645			Marquis, RW; James, I; Zeng, J; Trout, RE; Thompson, S; Rahman, A; Yamashita, DS; Xie, R; Ru, Y; Gress, CJ; Blake, S; Lark, MA; Hwang, SM; Tomaszek, T; Offen, P; Head, MS; Cummings, MD; Veber, DF	GlaxoSmithKline	11678241	242056096
C14H11Br2N3OS	InChI=1S/C14H11Br2N3OS/c15-10-4-9(5-11(16)7-10)13(18-19-14(17)21)8-2-1-3-12(20)6-8/h1-7,20H,(H3,17,19,21)/b18-13+	RISJFQWXMQSRIY-QGOAFFKASA-N	CHEMBL4087627	8.4								ChEMBL	10.1016/j.bmcl.2016.12.039	28117205			Parker, EN; Odutola, SO; Wang, Y; Strecker, TE; Mukherjee, R; Shi, Z; Chaplin, DJ; Trawick, ML; Pinney, KG	Baylor University	126610782	384226754
C39H46N4O3	InChI=1S/C39H46N4O3/c44-38(37(26-20-32-15-7-2-8-16-32)42-39(45)46-30-33-17-9-3-10-18-33)41-35(21-19-31-13-5-1-6-14-31)29-40-34-22-24-36(25-23-34)43-27-11-4-12-28-43/h1-3,5-10,13-18,22-25,35,37,40H,4,11-12,19-21,26-30H2,(H,41,44)(H,42,45)/t35-,37+/m0/s1	XEUBVSYNZCCVPR-YBZKQSBQSA-N	((R)-3-Phenyl-1-{3-phenyl-1-[(4-piperidin-1-yl-phenylamino)-methyl]-propylcarbamoyl}-propyl)-carbamic acid benzyl ester::CHEMBL169708	9								ChEMBL	10.1016/j.bmcl.2003.10.009	14684304			Kim, TS; Hague, AB; Lee, TI; Lian, B; Tegley, CM; Wang, X; Burgess, TL; Qian, YX; Ross, S; Tagari, P; Lin, CH; Mayeda, C; Dao, J; Jordan, S; Mohr, C; Cheetham, J; Viswanadhan, V; Tasker, AS	Amgen Inc.	44382185	104027553
C27H31N3O4	InChI=1/C27H31N3O4/c1-19-5-4-6-21(17-19)26(31)30-25(18-20-7-11-23(33-2)12-8-20)27(32)29-16-15-28-22-9-13-24(34-3)14-10-22/h4-14,17,25,28H,15-16,18H2,1-3H3,(H,29,32)(H,30,31)/t25-/s2	KPXJFFDIIQKISF-KSYWNVGFNA-N	(2S)-3-(4-methoxyphenyl)-N-{2-[(4-methoxyphenyl)amino]ethyl}-2-[(3-methylphenyl)formamido]propanamide::arylaminoethyl amide, 5l	9.3								Curated from the literature by BindingDB	10.1016/j.bmcl.2005.08.017	16183279			Liu, H; Tully, DC; Epple, R; Bursulaya, B; Li, J; Harris, JL; Williams, JA; Russo, R; Tumanut, C; Roberts, MJ; Alper, PB; He, Y; Karanewsky, DS	GNF	23648322	46519571
C31H37N3O4S	InChI=1S/C31H37N3O4S/c1-31(2,3)39-22-28(35)26(17-16-23-11-6-4-7-12-23)33-29(36)27(19-24-13-8-5-9-14-24)34-30(37)38-21-25-15-10-18-32-20-25/h4-15,18,20,26-27H,16-17,19,21-22H2,1-3H3,(H,33,36)(H,34,37)/t26-,27-/m0/s1	PREAUSWWUOHODN-SVBPBHIXSA-N	CHEMBL161038::[1-(3-tert-Butylsulfanyl-2-oxo-1-phenethyl-propylcarbamoyl)-2-phenyl-ethyl]-carbamic acid pyridin-3-ylmethyl ester	9.6								ChEMBL	10.1021/jm010333m	11806719			Huang, L; Lee, A; Ellman, JA	University of California	10886114	104004011
C25H23ClF3N3O4	InChI=1/C25H23ClF3N3O4/c26-18-11-15-3-6-20(18)35-9-1-2-10-36-21-13-16(25(27,28)29)4-5-17(21)22(33)31-19(12-15)23(34)32-24(14-30)7-8-24/h3-6,11,13,19H,1-2,7-10,12H2,(H,31,33)(H,32,34)/t19-/s2	XAPRSGPLBWSEHV-TWYLJJHKNA-N	US9290467, 23	10								ChEMBL		29590750			Giroud, M; Dietzel, U; Anselm, L; Banner, D; Kuglstatter, A; Benz, J; Blanc, JB; Gaufreteau, D; Liu, H; Lin, X; Stich, A; Kuhn, B; Schuler, F; Kaiser, M; Brun, R; Schirmeister, T; Kisker, C; Diederich, F; Haap, W	ETH Zurich	71656574	329586821
C27H32N4O6S	InChI=1/C27H32N4O6S/c1-17(2)12-21(30-27(34)24-14-19-8-4-5-9-23(19)37-24)26(33)29-20-13-18(3)15-31(16-22(20)32)38(35,36)25-10-6-7-11-28-25/h4-11,14,17-18,20-21H,12-13,15-16H2,1-3H3,(H,29,33)(H,30,34)/t18-,20+,21-/s2	MCKCVIDASJTQSU-WZZMAUMANA-N	(2S)-2-(1-benzofuran-2-ylformamido)-4-methyl-N-[(4R,6S)-6-methyl-3-oxo-1-(pyridine-2-sulfonyl)azepan-4-yl]pentanamide::Azepan-3-one compound 9	10						5.5	22	Curated from the literature by BindingDB	10.1021/jm050915u	16509577			Yamashita, DS; Marquis, RW; Xie, R; Nidamarthy, SD; Oh, HJ; Jeong, JU; Erhard, KF; Ward, KW; Roethke, TJ; Smith, BR; Cheng, HY; Geng, X; Lin, F; Offen, PH; Wang, B; Nevins, N; Head, MS; Haltiwanger, RC; Narducci Sarjeant, AA; Liable-Sands, LM; Zhao, B; Smith, WW; Janson, CA; Gao, E; Tomaszek, T; McQueney, M; James, IE; Gress, CJ; Zembryki, DL; Lark, MW; Veber, DF	GSK	11699507	46519781
C24H30FN3O2	InChI=1/C24H30FN3O2/c1-16(2)13-21(27-23(29)19-6-4-5-17(3)14-19)24(30)26-10-12-28-11-9-18-15-20(25)7-8-22(18)28/h4-8,14-16,21H,9-13H2,1-3H3,(H,26,30)(H,27,29)/t21-/s2	QZBJWYBUXVGFSV-RNZRUAGMNA-N	(2S)-N-[2-(5-fluoro-2,3-dihydro-1H-indol-1-yl)ethyl]-4-methyl-2-[(3-methylphenyl)formamido]pentanamide::arylaminoethyl amide, 3h	11								Curated from the literature by BindingDB	10.1016/j.bmcl.2005.12.056	16412634			Alper, PB; Liu, H; Chatterjee, AK; Nguyen, KT; Tully, DC; Tumanut, C; Li, J; Harris, JL; Tuntland, T; Chang, J; Gordon, P; Hollenbeck, T; Karanewsky, DS	GNF	11200735	46519602
C21H20ClF3N6O3	InChI=1/C21H20ClF3N6O3/c22-14-8-12(4-5-17(14)34-21(23,24)25)9-15(19(33)29-20(11-26)6-7-20)28-18(32)16-10-27-31(30-16)13-2-1-3-13/h4-5,8,10,13,15H,1-3,6-7,9H2,(H,28,32)(H,29,33)/t15-/s2	BAVCUZSMKHMMBE-GGYSOQFKNA-N	CHEMBL4093144	11								ChEMBL		29590751			Giroud, M; Kuhn, B; Saint-Auret, S; Kuratli, C; Martin, RE; Schuler, F; Diederich, F; Kaiser, M; Brun, R; Schirmeister, T; Haap, W	ETH Zurich	129164672	404341571
C21H23N3O5	InChI=1/C21H23N3O5/c1-16(12-13-24(27)28)22-20(25)19(14-17-8-4-2-5-9-17)23-21(26)29-15-18-10-6-3-7-11-18/h2-13,16,19H,14-15H2,1H3,(H,22,25)(H,23,26)/b13-12+/t16-,19-/s2	HNMPKMOYOSYDNW-ZVCCDPNZNA-N	CHEMBL3907022	11								ChEMBL	10.1021/acsmedchemlett.6b00276	27994740			Latorre, A; Schirmeister, T; Kesselring, J; Jung, S; JohÃ©, P; Hellmich, UA; Heilos, A; Engels, B; Krauth-Siegel, RL; Dirdjaja, N; Bou-Iserte, L; RodrÃ­guez, S; GonzÃ¡lez, FV	Universitat Jaume I	134134799	375979327
C19H19FN4O2	InChI=1S/C19H19FN4O2/c20-15-9-22-18(8-21)23-19(15)24(10-13-3-1-2-4-13)11-14-5-6-16-17(7-14)26-12-25-16/h5-7,9,13H,1-4,10-12H2	QUYCPKSKEQMYOV-UHFFFAOYSA-N	CHEMBL4061626	12								ChEMBL	10.1021/acs.jmedchem.6b01881	28287264			Kuhn, B; TichÃ½, M; Wang, L; Robinson, S; Martin, RE; Kuglstatter, A; Benz, J; Giroud, M; Schirmeister, T; Abel, R; Diederich, F; Hert, J	Roche Pharmaceutical Research and Early Development (pRED)	137635933	385213681
C32H47N7O6	InChI=1S/C32H47N7O6/c1-6-8-22(27(40)31(44)35-20-11-12-20)36-30(43)26-21-10-7-9-19(21)16-39(26)32(45)25(18(4)5)38-29(42)24(17(2)3)37-28(41)23-15-33-13-14-34-23/h13-15,17-22,24-26H,6-12,16H2,1-5H3,(H,35,44)(H,36,43)(H,37,41)(H,38,42)/t19-,21-,22?,24-,25-,26-/m0/s1	RJUXWBNDZWRQEF-YOAIMQRKSA-N	(1S,3aR,6aS)-2-((S)-3-Methyl-2-{(S)-3-methyl-2-[(pyrazine-2-carbonyl)-amino]-butyrylamino}-butyryl)-octahydro-cyclopenta[c]pyrrole-1-carboxylic acid (1-cyclopropylaminooxalyl-butyl)-amide::(1S,5S,6R)-2-((S)-3-Methyl-2-{(S)-3-methyl-2-[(pyrazine-2-carbonyl)-amino]-butyrylamino}-butyryl)-octahydro-cyclopenta[c]pyrrole-1-carboxylic acid (1-cyclopropylaminooxalyl-butyl)-amide::CHEMBL264623	12								ChEMBL	10.1016/j.bmcl.2003.09.075	14684338			Victor, F; Lamar, J; Snyder, N; Yip, Y; Guo, D; Yumibe, N; Johnson, RB; Wang, QM; Glass, JI; Chen, SH	Lilly Research Laboratory	44319528	104027863
C21H25ClN6O	InChI=1S/C21H25ClN6O/c22-17-8-6-16(7-9-17)15-28(18-4-2-1-3-5-18)21-25-19(14-23)24-20(26-21)27-10-12-29-13-11-27/h6-9,18H,1-5,10-13,15H2	AEEJSXSGYQCOBF-UHFFFAOYSA-N	CHEMBL4099881	13								ChEMBL	10.1021/acs.jmedchem.6b01881	28287264			Kuhn, B; TichÃ½, M; Wang, L; Robinson, S; Martin, RE; Kuglstatter, A; Benz, J; Giroud, M; Schirmeister, T; Abel, R; Diederich, F; Hert, J	Roche Pharmaceutical Research and Early Development (pRED)	71663299	385213682
C25H25Cl2N5O5S	InChI=1/C25H25Cl2N5O5S/c1-37-16-3-4-20(18(27)8-16)38(35,36)17-9-19(22(33)31-24(12-28)6-7-24)32(11-17)23(34)25(13-29-14-25)21-5-2-15(26)10-30-21/h2-5,8,10,17,19,29H,6-7,9,11,13-14H2,1H3,(H,31,33)/t17-,19+/s2	FVTJPALETWZNEA-ZSFWTHPBNA-N	US8822505, 2		38.1					6.5		US Patent				US8822505	Anselm, L; Banner, D; Haap, W; Kuhn, B; Luebbers, T; Peters, J; Spinnler, B	Genentech, Inc.	71679217	225156736
C16H15Cl2N3S	InChI=1S/C16H15Cl2N3S/c17-13-8-12(9-14(18)10-13)15(20-21-16(19)22)7-6-11-4-2-1-3-5-11/h1-5,8-10H,6-7H2,(H3,19,21,22)/b20-15+	SCXZQHUVAMQHQY-HMMYKYKNSA-N	CHEMBL406601		39							ChEMBL	10.1016/j.bmcl.2008.03.083	18420405			Mallari, JP; Shelat, A; Kosinski, A; Caffrey, CR; Connelly, M; Zhu, F; McKerrow, JH; Guy, RK	University of California	44449929	160856675
C25H24BrClFN5O4S	InChI=1/C25H24BrClFN5O4S/c1-32-13-25(14-32,21-18(28)8-15(26)10-30-21)23(35)33-11-16(38(36,37)20-5-3-2-4-17(20)27)9-19(33)22(34)31-24(12-29)6-7-24/h2-5,8,10,16,19H,6-7,9,11,13-14H2,1H3,(H,31,34)/t16-,19+/s2	MZKPXTUNCMRSJY-FFXKXJTCNA-N	US8822505, 14::US8822505, 16		39.8					6.5		US Patent				US8822505	Anselm, L; Banner, D; Haap, W; Kuhn, B; Luebbers, T; Peters, J; Spinnler, B	Genentech, Inc.	71679560	225156748
C11H12BrN3O2S	InChI=1/C11H12BrN3O2S/c12-9-2-1-3-11(6-9)18(16,17)14-10-4-5-15(7-10)8-13/h1-3,6,10,14H,4-5,7H2/t10-/s2	XCTNQGKKNUPDFM-UEQNJFAPNA-N	CHEMBL1672425		39.81							ChEMBL	10.1021/ml100212k	24900293			LainÃ©, D; Palovich, M; McCleland, B; Petitjean, E; Delhom, I; Xie, H; Deng, J; Lin, G; Davis, R; Jolit, A; Nevins, N; Zhao, B; Villa, J; Schneck, J; McDevitt, P; Midgett, R; Kmett, C; Umbrecht, S; Peck, B; Davis, AB; Bettoun, D	TBA	44465454	163367015
C22H16Cl2N4	InChI=1S/C22H16Cl2N4/c23-18-6-4-16(5-7-18)11-20-12-17-14-26-21(13-25)27-22(17)28(20)9-8-15-2-1-3-19(24)10-15/h1-7,10,12,14H,8-9,11H2	IFEOEIUGSUDPPW-UHFFFAOYSA-N	7-(3-chlorophenethyl)-6-(4-chlorobenzyl)-7H-pyrrolo[2,3-d]pyrimidine-2-carbonitrile::CHEMBL493472		40							ChEMBL	10.1016/j.bmcl.2008.06.009	18572405			Irie, O; Ehara, T; Iwasaki, A; Yokokawa, F; Sakaki, J; Hirao, H; Kanazawa, T; Teno, N; Horiuchi, M; Umemura, I; Gunji, H; Masuya, K; Hitomi, Y; Iwasaki, G; Nonomura, K; Tanabe, K; Fukaya, H; Kosaka, T; Snell, CR; Hallett, A	Novartis Institutes for BioMedical Research	44568714	104105367
C28H33N5O5S	InChI=1S/C28H33N5O5S/c1-28(2,3)38-26(36)30-22(15-19-16-29-21-12-6-5-11-20(19)21)25(35)31-32-27(37)39-17-24(34)33-14-8-10-18-9-4-7-13-23(18)33/h4-7,9,11-13,16,22,29H,8,10,14-15,17H2,1-3H3,(H,30,36)(H,31,35)(H,32,37)/t22-/m0/s1	QQAXLXGTQASHIH-QFIPXVFZSA-N	CHEMBL258492		41							ChEMBL	10.1016/j.bmcl.2008.04.065	18499453			Myers, MC; Shah, PP; Beavers, MP; Napper, AD; Diamond, SL; Smith, AB; Huryn, DM	University of Pennsylvania	44450143	160856164
C21H17Cl2F4N3O3S	InChI=1/C21H17Cl2F4N3O3S/c22-15-6-5-14(9-16(15)23)34(32,33)10-17(19(31)30-20(11-28)7-8-20)29-18(21(25,26)27)12-1-3-13(24)4-2-12/h1-6,9,17-18,29H,7-8,10H2,(H,30,31)/t17-,18-/s2	HRRZJMMKIKNUDN-YTXKPMTANA-N	(2R)-N-(1-cyanocyclopropyl)-3-[(3,4-dichlorobenzene)sulfonyl]-2-{[(1S)-2,2,2-trifluoro-1-(4-fluorophenyl)ethyl]amino}propanamide::trifluoroethylamine inhibitor, 25		41							Curated from the literature by BindingDB	10.1016/j.bmcl.2007.06.023	17590332			Gauthier, JY; Black, WC; Courchesne, I; Cromlish, W; Desmarais, S; Houle, R; Lamontagne, S; Li, CS; Mass&eacute;, F; McKay, DJ; Ouellet, M; Robichaud, J; Truchon, JF; Truong, VL; Wang, Q; Percival, MD	Merck Frosst Centre for Therapeutic Research	23648295	46519530
C15H19N3O2	InChI=1/C15H19N3O2/c1-11(2)10-13(15(20)17-9-8-16)18-14(19)12-6-4-3-5-7-12/h3-7,11,13H,9-10H2,1-2H3,(H,17,20)(H,18,19)/t13-/s2	QCZGUQGVICOTKX-UGPWUYPHNA-N	(2S)-N-(cyanomethyl)-4-methyl-2-(phenylformamido)pentanamide::nitrile dipeptide, 1		42							Curated from the literature by BindingDB	10.1021/jm0301078	12904076			Robichaud, J; Oballa, R; Prasit, P; Falgueyret, JP; Percival, MD; Wesolowski, G; Rodan, SB; Kimmel, D; Johnson, C; Bryant, C; Venkatraman, S; Setti, E; Mendonca, R; Palmer, JT	Merck Frosst Centre for Therapeutic Research	23648448	46519859
C22H23N3O6	InChI=1S/C22H23N3O6/c1-14(26)31-21-18(20(28)25-21)24-19(27)17(12-15-8-4-2-5-9-15)23-22(29)30-13-16-10-6-3-7-11-16/h2-11,17-18,21H,12-13H2,1H3,(H,23,29)(H,24,27)(H,25,28)/t17-,18+,21-/m0/s1	DTKJGQRHUHIVHR-UEXGIBASSA-N	Acetic acid (2S,3S)-3-((S)-2-benzyloxycarbonylamino-3-phenyl-propionylamino)-4-oxo-azetidin-2-yl ester::CHEMBL417303		42							ChEMBL	10.1016/s0960-894x(02)00831-4	12467634			Zhou, NE; Guo, D; Thomas, G; Reddy, AV; Kaleta, J; Purisima, E; Menard, R; Micetich, RG; Singh, R	currently NAEJA Pharmaceutical Inc.	15547238	104014654
C28H26Cl2F3N3O3S	InChI=1/C28H26Cl2F3N3O3S/c1-40(38,39)23-13-11-20(12-14-23)19-7-9-21(10-8-19)26(28(31,32)33)36-24(16-25(29)30)27(37)35-22(17-34)15-18-5-3-2-4-6-18/h2-14,22,24-26,36H,15-16H2,1H3,(H,35,37)/t22-,24-,26-/s2	UULSCOLFHVNVPK-DWHFRBRKNA-N	(S)-4,4-dichloro-N-((S)-1-cyano-2-phenylethyl)-2-((S)-2,2,2-trifluoro-1-(4'-(methylsulfonyl)biphenyl-4-yl)ethylamino)butanamide::CHEMBL1290084		42							ChEMBL	10.1016/j.bmcl.2010.10.015	21041084			Beaulieu, C; Isabel, E; Fortier, A; Masse, F; Mellon, C; Methot, N; Ndao, M; Nicoll-Griffith, D; Lee, D; Park, H; Black, WC	Merck Research Laboratories	50925524	123110891
C19H16F3N3O3	InChI=1S/C19H16F3N3O3/c20-19(21,22)14-5-2-4-13(11-14)17(27)25-16(18(28)24-8-7-23)10-12-3-1-6-15(26)9-12/h1-6,9,11,16,26H,8,10H2,(H,24,28)(H,25,27)/t16-/m0/s1	CIPOOLZFAFCOLW-INIZCTEOSA-N	CHEMBL4126611		42							ChEMBL		29650289			Zwicker, JD; Diaz, NA; Guerra, AJ; Kirchhoff, PD; Wen, B; Sun, D; Carruthers, VB; Larsen, SD	Vahlteich Medicinal Chemistry Core, College of Pharmacy, University of Michigan, Ann Arbor, MI 48109, United States; Department of Medicinal Chemistry, University of Michigan, Ann Arbor, MI 48109, Un	145962976	405256007
C28H29BrClFN4O6S	InChI=1/C28H29BrClFN4O6S/c1-2-20(23(36)26(38)33-16-7-8-16)34-25(37)21-12-17(42(40,41)22-6-4-3-5-18(22)30)14-35(21)27(39)28(9-10-28)24-19(31)11-15(29)13-32-24/h3-6,11,13,16-17,20-21H,2,7-10,12,14H2,1H3,(H,33,38)(H,34,37)/t17-,20+,21+/s2	MGFZLEVVYSLEAX-RKGWXUTINA-N	US8729061, 23		42.1					6.5		US Patent				US8729061	Banner, D; Haap, W; Kuhn, B; Luebbers, T; Peters, J; Schulz-Gasch, T	Hoffmann-La Roche Inc.	71577475	225148919
C29H25ClF4N6O4S	InChI=1/C29H25ClF4N6O4S/c1-39-13-17(11-37-39)16-2-3-23(20(30)8-16)45(43,44)19-10-22(25(41)38-27(15-35)4-5-27)40(14-19)26(42)28(6-7-28)24-21(31)9-18(12-36-24)29(32,33)34/h2-3,8-9,11-13,19,22H,4-7,10,14H2,1H3,(H,38,41)/t19-,22+/s2	ACTMEZFPDCIVQO-PXLAXKNCNA-N	US9409882, 39		43.6					6.5		US Patent				US9409882	Anselm, L; Banner, D; Haap, W; Kuhn, B; Luebbers, T; Peters, J; Spinnler, B	Hoffmann-La Roche Inc.	73294794	375078089
C23H24N8O	InChI=1S/C23H24N8O/c24-14-20-28-22(21-23(29-20)31(16-26-21)17-6-1-2-7-17)27-18-8-3-4-9-19(18)32-13-5-11-30-12-10-25-15-30/h3-4,8-10,12,15-17H,1-2,5-7,11,13H2,(H,27,28,29)	JJNKDTWKWYLERH-UHFFFAOYSA-N	9-CYCLOPENTYL-6-[2-(3-IMIDAZOL-1-YL-PROPOXY)-PHENYLAMINO]-9H-PURINE-2-CARBONITRILE::CHEMBL188865		44							ChEMBL	10.1021/jm0493111	15537340			Altmann, E; Cowan-Jacob, SW; Missbach, M	Novartis Institutes for BioMedical Research	11464526	104043366
C15H14FN3S	InChI=1S/C15H14FN3S/c1-10-5-7-11(8-6-10)14(18-19-15(17)20)12-3-2-4-13(16)9-12/h2-9H,1H3,(H3,17,19,20)/b18-14-	PWOGTTWZSMQARN-JXAWBTAJSA-N	CHEMBL261307		44							ChEMBL	10.1016/j.bmcl.2008.03.083	18420405			Mallari, JP; Shelat, A; Kosinski, A; Caffrey, CR; Connelly, M; Zhu, F; McKerrow, JH; Guy, RK	University of California	44449928	160856676
C21H27N5O2	InChI=1/C21H27N5O2/c1-14-7-6-8-15(11-14)12-16(19(27)23-10-9-22)24-20(28)17-13-18(21(2,3)4)25-26(17)5/h6-8,11,13,16H,10,12H2,1-5H3,(H,23,27)(H,24,28)/t16-/s2	UJBBWPQMJVUYPP-XISACWJONA-N	Dipeptidyl nitrile inhibitor, 26		44							ChEMBL		29650289			Zwicker, JD; Diaz, NA; Guerra, AJ; Kirchhoff, PD; Wen, B; Sun, D; Carruthers, VB; Larsen, SD	Vahlteich Medicinal Chemistry Core, College of Pharmacy, University of Michigan, Ann Arbor, MI 48109, United States; Department of Medicinal Chemistry, University of Michigan, Ann Arbor, MI 48109, Un	44224136	85240619
C26H22Cl2F4N4O5S	InChI=1/C26H22Cl2F4N4O5S/c27-14-7-18(29)21(34-10-14)25(5-6-25)23(38)36-11-16(9-19(36)22(37)35-24(12-33)3-4-24)42(39,40)20-2-1-15(8-17(20)28)41-13-26(30,31)32/h1-2,7-8,10,16,19H,3-6,9,11,13H2,(H,35,37)/t16-,19+/s2	ZIUAFVCBRREUMS-FFXKXJTCNA-N	US9409882, 6		44.5					6.5		US Patent				US9409882	Anselm, L; Banner, D; Haap, W; Kuhn, B; Luebbers, T; Peters, J; Spinnler, B	Hoffmann-La Roche Inc.	73296297	375078057
C16H19N7O	InChI=1/C16H19N7O/c17-10-14-20-15(19-11-13(24)12-4-2-1-3-5-12)22-16(21-14)23-8-6-18-7-9-23/h1-5,13,18,24H,6-9,11H2,(H,19,20,21,22)/t13-/s2	TYRKGQFUSLPRSY-UGPWUYPHNA-N	CHEMBL3899928		45							ChEMBL	10.1016/j.ejmech.2016.05.009	27214508			Plebanek, E; Chevrier, F; Roy, V; Garenne, T; Lecaille, F; Warszycki, D; Bojarski, AJ; Lalmanach, G; Agrofoglio, LA	CNRS	134134083	375978066
C11H8F3NO4	InChI=1S/C11H8F3NO4/c1-6(16)18-10(11(12,13)14)9(17)15-7-4-2-3-5-8(7)19-10/h2-5H,1H3,(H,15,17)	HMXHWXUBXOQENS-UHFFFAOYSA-N	3-oxo-2-(trifluoromethyl)-3,4-dihydro-2H-1,4-benzoxazin-2-yl acetate::MLS000045631::SMR000027588::[3-oxidanylidene-2-(trifluoromethyl)-4H-1,4-benzoxazin-2-yl] ethanoate::[3-oxo-2-(trifluoromethyl)-4H-1,4-benzoxazin-2-yl] acetate::acetic acid [3-keto-2-(trifluoromethyl)-4H-1,4-benzoxazin-2-yl] ester::acetic acid [3-oxo-2-(trifluoromethyl)-4H-1,4-benzoxazin-2-yl] ester::cid_3243025		45.26							PubChem			aid825		PubChem, PC	PCMD	3243025	252617776
C10H9F2N3S2	InChI=1S/C10H9F2N3S2/c11-6-3-5-8(14-15-10(13)16)1-2-17-9(5)4-7(6)12/h3-4H,1-2H2,(H3,13,15,16)/b14-8+	ZZBPBPQRJFCQGP-RIYZIHGNSA-N	CHEMBL2062897		46							ChEMBL	10.1021/ml200299g	24900494			Song, J; Jones, LM; Kumar, GD; Conner, ES; Bayeh, L; Chavarria, GE; Charlton-Sevcik, AK; Chen, SE; Chaplin, DJ; Trawick, ML; Pinney, KG	TBA	70688597	160867921
C15H11BrF3N3S	InChI=1S/C15H11BrF3N3S/c16-12-6-2-4-10(8-12)13(21-22-14(20)23)9-3-1-5-11(7-9)15(17,18)19/h1-8H,(H3,20,22,23)/b21-13+	ZBAFQYXTBJULQF-FYJGNVAPSA-N	CHEMBL601890::[(3-Bromophenyl)-(3-trifluoromethylphenyl)-ketone]thiosemicarbazone		46.5							ChEMBL	10.1016/j.bmcl.2009.12.090	20089402			Kishore Kumar, GD; Chavarria, GE; Charlton-Sevcik, AK; Arispe, WM; Macdonough, MT; Strecker, TE; Chen, SE; Siim, BG; Chaplin, DJ; Trawick, ML; Pinney, KG	Baylor University	46232846	104161008
C26H32F3N5O	InChI=1/C26H32F3N5O/c1-18(2)17-23(25(35)32-12-11-30)33-24(26(27,28)29)21-5-3-19(4-6-21)20-7-9-22(10-8-20)34-15-13-31-14-16-34/h3-10,18,23-24,31,33H,12-17H2,1-2H3,(H,32,35)/t23-,24-/s2	RSIVRPBUNKODPD-ZBXWWWQKNA-N	(2S)-N-(cyanomethyl)-4-methyl-2-{[(1S)-2,2,2-trifluoro-1-{4-[4-(piperazin-1-yl)phenyl]phenyl}ethyl]amino}pentanamide::CHEMBL195454::trifluoroethylamine analogue, 1		47							Curated from the literature by BindingDB	10.1016/j.bmcl.2005.12.071	16413777			Li, CS; Deschenes, D; Desmarais, S; Falgueyret, JP; Gauthier, JY; Kimmel, DB; L&eacute;ger, S; Mass&eacute;, F; McGrath, ME; McKay, DJ; Percival, MD; Riendeau, D; Rodan, SB; Th&eacute;rien, M; Truong, VL; Wesolowski, G; Zamboni, R; Black, WC	Merck Frosst Centre for Therapeutic Research	11656060	46519532
C29H29N3O6	InChI=1S/C29H29N3O6/c33-24(17-16-20-10-4-1-5-11-20)38-28-25(27(35)32-28)31-26(34)23(18-21-12-6-2-7-13-21)30-29(36)37-19-22-14-8-3-9-15-22/h1-15,23,25,28H,16-19H2,(H,30,36)(H,31,34)(H,32,35)/t23-,25+,28-/m0/s1	YYTYMENWZQHVGX-CKOJHNACSA-N	3-Phenyl-propionic acid (2S,3S)-3-((S)-2-benzyloxycarbonylamino-3-phenyl-propionylamino)-4-oxo-azetidin-2-yl ester::CHEMBL30356		47							ChEMBL	10.1016/s0960-894x(02)00831-4	12467634			Zhou, NE; Guo, D; Thomas, G; Reddy, AV; Kaleta, J; Purisima, E; Menard, R; Micetich, RG; Singh, R	currently NAEJA Pharmaceutical Inc.	44280172	104014661
C15H27N5O5	InChI=1/C15H27N5O5/c1-8(2)7-9(20-13(22)10-11(25-10)14(23)24)12(21)18-5-3-4-6-19-15(16)17/h8-11H,3-7H2,1-2H3,(H,18,21)(H,20,22)(H,23,24)(H4,16,17,19)/t9-,10-,11-/s2	LTLYEAJONXGNFG-XTUUUFNYNA-N	CHEMBL374508::E-64::E64		47							ChEMBL	10.1021/jm9803065	9784105			Yasuma, T; Oi, S; Choh, N; Nomura, T; Furuyama, N; Nishimura, A; Fujisawa, Y; Sohda, T	Takeda Chemical Industries, Ltd.	123985	104044625
C26H32F3N5O	InChI=1/C26H32F3N5O/c1-18(2)17-23(25(35)32-12-11-30)33-24(26(27,28)29)21-5-3-19(4-6-21)20-7-9-22(10-8-20)34-15-13-31-14-16-34/h3-10,18,23-24,31,33H,12-17H2,1-2H3,(H,32,35)/t23-,24-/s2	RSIVRPBUNKODPD-ZBXWWWQKNA-N	(2S)-N-(cyanomethyl)-4-methyl-2-{[(1S)-2,2,2-trifluoro-1-{4-[4-(piperazin-1-yl)phenyl]phenyl}ethyl]amino}pentanamide::CHEMBL195454::trifluoroethylamine analogue, 1		47							ChEMBL	10.1016/j.bmcl.2005.07.071	16154747			Black, WC; Bayly, CI; Davis, DE; Desmarais, S; Falgueyret, JP; Leger, S; Li, CS; Masse, F; McKay, DJ; Palmer, JT; Percival, MD; Robichaud, J; Tsou, N; Zamboni, R	Merck Frosst Centre for Therapeutic Research	11656060	46519532
C25H21ClF3N3O4	InChI=1/C25H21ClF3N3O4/c26-18-11-15-3-6-20(18)35-9-1-2-10-36-21-13-16(25(27,28)29)4-5-17(21)22(33)31-19(12-15)23(34)32-24(14-30)7-8-24/h1-6,11,13,19H,7-10,12H2,(H,31,33)(H,32,34)/b2-1+/t19-/s2	FAIWYBGWPKDNIJ-BBIRCOPCNA-N	US9290467, 20		47.7					6.5		US Patent				US9290467	Anselm, L; Banner, D; Blanc, J; Gaufreteau, D; Haap, W; Hartmann, G; Kuhn, B; Luebbers, T; Peters, J; Spinnler, B	HOFFMANN&#8212;LA ROCHE INC.	71656572	329586818
C17H21F3N4O	InChI=1/C17H21F3N4O/c1-12(2)15(16(25)24-9-4-3-8-23(24)11-21)22-14-7-5-6-13(10-14)17(18,19)20/h5-7,10,12,15,22H,3-4,8-9H2,1-2H3	MANOSMRLHJERON-UHFFFAOYNA-N	2-(3-methyl-2-(3-(trifluoromethyl)phenylamino)butanoyl)piperazine-1-carbonitrile::CHEMBL521987		48							ChEMBL	10.1016/j.bmcl.2008.06.017	18571402			Kim, SH; Jhon, DJ; Song, JH; No, JS; Kang, NS	Korea Research Institute of Chemical Technology	44479635	104105300
C15H18FN3O2	InChI=1S/C15H18FN3O2/c1-10(2)8-13(15(21)18-7-6-17)19-14(20)11-4-3-5-12(16)9-11/h3-5,9-10,13H,7-8H2,1-2H3,(H,18,21)(H,19,20)/t13-/m0/s1	RZEJBLNETBHFMH-ZDUSSCGKSA-N	CHEMBL4128244		48							ChEMBL		29650289			Zwicker, JD; Diaz, NA; Guerra, AJ; Kirchhoff, PD; Wen, B; Sun, D; Carruthers, VB; Larsen, SD	Vahlteich Medicinal Chemistry Core, College of Pharmacy, University of Michigan, Ann Arbor, MI 48109, United States; Department of Medicinal Chemistry, University of Michigan, Ann Arbor, MI 48109, Un	145963645	405256012
C23H33N5O2	InChI=1S/C23H33N5O2/c1-2-14-27-15-17-28(18-16-27)20-8-6-19(7-9-20)21(29)26-23(10-4-3-5-11-23)22(30)25-13-12-24/h6-9H,2-5,10-11,13-18H2,1H3,(H,25,30)(H,26,29)	LLCRBOWRJOUJAE-UHFFFAOYSA-N	Balicatib::CHEMBL371064::N-[1-(cyanomethylcarbamoyl)cyclohexyl]-4-(4-propylpiperazin-1-yl)::N-{1-[(cyanomethyl)carbamoyl]cyclohexyl}-4-(4-propylpiperazin-1-yl)benzamide::basic piperazine-containing compound, 10		48							ChEMBL	10.1016/j.bmcl.2007.12.047	18226527			Gauthier, JY; Chauret, N; Cromlish, W; Desmarais, S; Duong, le T; Falgueyret, JP; Kimmel, DB; Lamontagne, S; Leger, S; LeRiche, T; Li, CS; Masse, F; McKay, DJ; Nicoll-Griffith, DA; Oballa, RM; Palmer, JT; Percival, MD; Riendeau, D; Robichaud, J; Rodan, GA; Rodan, SB; Seto, C; Therien, M; Truong, VL; Venuti, MC; Wesolowski, G; Young, RN; Zamboni, R; Black, WC	Merck Frosst Centre for Therapeutic Research	10201696	46519853
C24H21BrClF2N5O4S	InChI=1/C24H21BrClF2N5O4S/c25-13-7-17(28)20(30-10-13)24(5-6-31-24)22(35)33-11-15(9-18(33)21(34)32-23(12-29)3-4-23)38(36,37)19-2-1-14(27)8-16(19)26/h1-2,7-8,10,15,18,31H,3-6,9,11H2,(H,32,34)/t15-,18+,24?/s2	XJKJCKLHFZWKFQ-UCZDEIPKNA-N	US8822505, 32::US8822505, 36		48.5					6.5		US Patent				US8822505	Anselm, L; Banner, D; Haap, W; Kuhn, B; Luebbers, T; Peters, J; Spinnler, B	Genentech, Inc.	71680225	225156764
C27H41N5O6S	InChI=1/C27H41N5O6S/c1-20-9-10-21(23(33)19-32(20)39(36,37)24-8-4-7-13-28-24)29-25(34)22(18-27(2)11-5-3-6-12-27)30-26(35)31-14-16-38-17-15-31/h4,7-8,13,20-22H,3,5-6,9-12,14-19H2,1-2H3,(H,29,34)(H,30,35)/t20-,21+,22+/s2	WYBFWCUCYMPPNV-CHKGRPGENA-N	CHEMBL1807701		48.7							ChEMBL	10.1016/j.bmcl.2011.06.045	21733692			Kerns, JK; Nie, H; Bondinell, W; Widdowson, KL; Yamashita, DS; Rahman, A; Podolin, PL; Carpenter, DC; Jin, Q; Riflade, B; Dong, X; Nevins, N; Keller, PM; Mitchell, L; Tomaszek, T	GlaxoSmithKline	10008050	136355898
C31H29F5N4O3S	InChI=1/C31H29F5N4O3S/c1-30(2,33)16-27(29(41)39-24(18-38)15-23-5-4-19(17-37)14-26(23)32)40-28(31(34,35)36)22-8-6-20(7-9-22)21-10-12-25(13-11-21)44(3,42)43/h4-14,24,27-28,40H,15-16H2,1-3H3,(H,39,41)/t24-,27-,28-/s2	RGJONKKMBWPLQS-YVFBHPGDNA-N	(S)-N-((S)-1-cyano-2-(4-cyano-2-fluorophenyl)ethyl)-4-fluoro-4-methyl-2-((S)-2,2,2-trifluoro-1-(4'-(methylsulfonyl)biphenyl-4-yl)ethylamino)pentanamide::CHEMBL1288523		49							ChEMBL	10.1016/j.bmcl.2010.10.015	21041084			Beaulieu, C; Isabel, E; Fortier, A; Masse, F; Mellon, C; Methot, N; Ndao, M; Nicoll-Griffith, D; Lee, D; Park, H; Black, WC	Merck Research Laboratories	42633341	123110902
C25H35N3O3	InChI=1S/C25H35N3O3/c1-17(2)16-23(28-24(29)20-8-6-19(7-9-20)18(3)4)25(30)27-15-14-26-21-10-12-22(31-5)13-11-21/h6-13,17-18,23,26H,14-16H2,1-5H3,(H,27,30)(H,28,29)/t23-/m0/s1	IJTODUASIQRBBU-QHCPKHFHSA-N	4-Isopropyl-N-{1-[2-(4-methoxy-phenylamino)-ethylcarbamoyl]-3-methyl-butyl}-benzamide::CHEMBL306503		50							ChEMBL	10.1021/jm010801s	12036343			Altmann, E; Renaud, J; Green, J; Farley, D; Cutting, B; Jahnke, W	TBA	11122768	104007934
C25H23ClF3N3O4	InChI=1/C25H23ClF3N3O4/c26-18-11-15-3-6-20(18)35-9-1-2-10-36-21-13-16(25(27,28)29)4-5-17(21)22(33)31-19(12-15)23(34)32-24(14-30)7-8-24/h3-6,11,13,19H,1-2,7-10,12H2,(H,31,33)(H,32,34)/t19-/s2	XAPRSGPLBWSEHV-TWYLJJHKNA-N	US9290467, 23		50					6.5		US Patent				US9290467	Anselm, L; Banner, D; Blanc, J; Gaufreteau, D; Haap, W; Hartmann, G; Kuhn, B; Luebbers, T; Peters, J; Spinnler, B	HOFFMANN&#8212;LA ROCHE INC.	71656574	329586821
C27H26N4O4	InChI=1S/C27H26N4O4/c28-29-18-25(32)23(16-20-10-4-1-5-11-20)30-26(33)24(17-21-12-6-2-7-13-21)31-27(34)35-19-22-14-8-3-9-15-22/h1-15,18,23-24H,16-17,19H2,(H,30,33)(H,31,34)/t23-,24-/m0/s1	JIFSOVRQDDYNAH-ZEQRLZLVSA-N	2-(2-Benzyloxycarbonylamino-3-phenyl-propionylamino)-1-oxo-3-phenyl-propane-1-diazonium(Cbz-Phe-Phe-CHN2)::CHEMBL426774		50							ChEMBL	10.1021/jm990412m	10669559			Leung, D; Abbenante, G; Fairlie, DP	University of Queensland	5486921	103984184
C11H13N3O2S	InChI=1S/C11H13N3O2S/c12-9-14-7-10(8-14)6-13-17(15,16)11-4-2-1-3-5-11/h1-5,10,13H,6-8H2	UIOWYXXRERXCMP-UHFFFAOYSA-N	CHEMBL276169::N-(1-Cyano-azetidin-3-ylmethyl)-benzenesulfonamide		50							ChEMBL	10.1021/jm0003440	11141092			Falgueyret, JP; Oballa, RM; Okamoto, O; Wesolowski, G; Aubin, Y; Rydzewski, RM; Prasit, P; Riendeau, D; Rodan, SB; Percival, MD	Merck Frosst Centre for Therapeutic Research	9964915	103993150
C17H21N5OS	InChI=1/C17H21N5OS/c1-12(9-18)22-10-15(20-21-22)16(13-5-3-2-4-6-13)19-17(23)14-7-8-24-11-14/h7-8,10-13,16H,2-6H2,1H3,(H,19,23)/t12-,16+/s2	KXNVRWXNNQCIBG-ZEFNCDPZNA-N	CHEMBL2207571		50							ChEMBL	10.1016/j.bmcl.2012.09.054	23084902			Moss, N; Xiong, Z; Burke, M; Cogan, D; Gao, DA; Haverty, K; Heim-Riether, A; Hickey, ER; Nagaraja, R; Netherton, M; O'Shea, K; Ramsden, P; Schwartz, R; Shih, DT; Ward, Y; Young, E; Zhang, Q	Boehringer Ingelheim Pharmaceutical	71459754	163350858
C24H23Cl2N3O4	InChI=1/C24H23Cl2N3O4/c25-16-4-5-17-21(13-16)33-10-2-1-9-32-20-6-3-15(11-18(20)26)12-19(28-22(17)30)23(31)29-24(14-27)7-8-24/h3-6,11,13,19H,1-2,7-10,12H2,(H,28,30)(H,29,31)/t19-/s2	IJYNGHYQWAZCAH-TWYLJJHKNA-N	US9290467, 36		50					6.5		US Patent				US9290467	Anselm, L; Banner, D; Blanc, J; Gaufreteau, D; Haap, W; Hartmann, G; Kuhn, B; Luebbers, T; Peters, J; Spinnler, B	HOFFMANN&#8212;LA ROCHE INC.	71656846	329586832
C25H20Cl2F4N4O2S	InChI=1/C25H20Cl2F4N4O2S/c26-14-8-17(28)20(33-10-14)24(5-6-24)22(37)35-11-15(9-18(35)21(36)34-23(12-32)3-4-23)38-19-7-13(25(29,30)31)1-2-16(19)27/h1-2,7-8,10,15,18H,3-6,9,11H2,(H,34,36)/t15-,18+/s2	YOALWXUXVIVKNC-YTPDYWORNA-N	US9409882, 26		52.4					6.5		US Patent				US9409882	Anselm, L; Banner, D; Haap, W; Kuhn, B; Luebbers, T; Peters, J; Spinnler, B	Hoffmann-La Roche Inc.	73296884	375078077
C24H23ClN4O3	InChI=1/C24H23ClN4O3/c25-18-13-16-7-8-21(18)32-12-4-3-11-27-19-6-2-1-5-17(19)22(30)28-20(14-16)23(31)29-24(15-26)9-10-24/h1-8,13,20,27H,9-12,14H2,(H,28,30)(H,29,31)/b4-3+/t20-/s2	IOGJMUCBXABXJY-JFJHTOPUNA-N	US9290467, 21		54					6.5		US Patent				US9290467	Anselm, L; Banner, D; Blanc, J; Gaufreteau, D; Haap, W; Hartmann, G; Kuhn, B; Luebbers, T; Peters, J; Spinnler, B	HOFFMANN&#8212;LA ROCHE INC.	71656573	329586819
C13H15N3O2	InChI=1/C13H15N3O2/c14-10-16-7-6-12(8-16)15-13(17)18-9-11-4-2-1-3-5-11/h1-5,12H,6-9H2,(H,15,17)	YRVGOKKZUPVDNC-UHFFFAOYNA-N	(1-Cyano-pyrrolidin-3-yl)-carbamic acid benzyl ester::CHEMBL273229		54							ChEMBL	10.1021/jm0003440	11141092			Falgueyret, JP; Oballa, RM; Okamoto, O; Wesolowski, G; Aubin, Y; Rydzewski, RM; Prasit, P; Riendeau, D; Rodan, SB; Percival, MD	Merck Frosst Centre for Therapeutic Research	10198752	103993148
C23H18ClF2N3O4R	InChI=1/C24H20ClF2N3O4/c25-15-11-14-3-5-18(15)33-9-1-2-10-34-19-6-4-16(26)21(27)20(19)23(32)29-17(12-14)22(31)30-24(13-28)7-8-24/h1-6,11,17H,7-10,12H2,(H,29,32)(H,30,31)/b2-1-/t17-/s2	FOIHSTGOJFOCGN-NLIDJRIPNA-N	US9290467, 46		54					6.5		US Patent				US9290467	Anselm, L; Banner, D; Blanc, J; Gaufreteau, D; Haap, W; Hartmann, G; Kuhn, B; Luebbers, T; Peters, J; Spinnler, B	HOFFMANN&#8212;LA ROCHE INC.	71657034	329586842
C26H26ClN3O4	InChI=1/C26H26ClN3O4/c1-33-19-7-8-20-18(15-19)5-3-2-4-12-34-23-9-6-17(13-21(23)27)14-22(29-24(20)31)25(32)30-26(16-28)10-11-26/h2,4,6-9,13,15,22H,3,5,10-12,14H2,1H3,(H,29,31)(H,30,32)/b4-2+/t22-/s2	FLJWBRKQHKVAMT-VVRLKMCLNA-N	US9290467, 18		54.7					6.5		US Patent				US9290467	Anselm, L; Banner, D; Blanc, J; Gaufreteau, D; Haap, W; Hartmann, G; Kuhn, B; Luebbers, T; Peters, J; Spinnler, B	HOFFMANN&#8212;LA ROCHE INC.	89701967	329586816
C18H23N3O2	InChI=1/C18H23N3O2/c19-11-12-20-18(23)16(13-14-7-3-1-4-8-14)21-17(22)15-9-5-2-6-10-15/h2,5-6,9-10,14,16H,1,3-4,7-8,12-13H2,(H,20,23)(H,21,22)/t16-/s2	SOFNUHHKAHJEAL-XISACWJONA-N	(2S)-N-(cyanomethyl)-3-cyclohexyl-2-(phenylformamido)propanamide::phenyl-containing analogue, 14		55		230			5.5	22	Curated from the literature by BindingDB	10.1021/jm0504961	16302795			Falgueyret, JP; Desmarais, S; Oballa, R; Black, WC; Cromlish, W; Khougaz, K; Lamontagne, S; Mass&eacute;, F; Riendeau, D; Toulmond, S; Percival, MD	Merck Frosst Centre for Therapeutic Research	9948720	46519857
C30H30Cl2F4N4O7S	InChI=1/C30H30Cl2F4N4O7S/c1-2-21(24(41)27(43)38-16-3-4-16)39-26(42)22-11-18(48(45,46)23-6-5-17(10-19(23)32)47-14-30(34,35)36)13-40(22)28(44)29(7-8-29)25-20(33)9-15(31)12-37-25/h5-6,9-10,12,16,18,21-22H,2-4,7-8,11,13-14H2,1H3,(H,38,43)(H,39,42)/t18-,21+,22+/s2	FBALKZAVEMIILY-AROMUFHVNA-N	US8729061, 10		55.4					6.5		US Patent				US8729061	Banner, D; Haap, W; Kuhn, B; Luebbers, T; Peters, J; Schulz-Gasch, T	Hoffmann-La Roche Inc.	71577212	225148906
C28H21N3O2S	InChI=1S/C28H21N3O2S/c29-28(34)31-30-25(19-10-4-1-5-11-19)22-16-23(26(32)20-12-6-2-7-13-20)18-24(17-22)27(33)21-14-8-3-9-15-21/h1-18H,(H3,29,31,34)/b30-25+	HNHJQJITMSHEFD-QCWLDUFUSA-N	CHEMBL3629192		56							ChEMBL	10.1016/j.bmc.2015.09.036	26462052			Parker, EN; Song, J; Kishore Kumar, GD; Odutola, SO; Chavarria, GE; Charlton-Sevcik, AK; Strecker, TE; Barnes, AL; Sudhan, DR; Wittenborn, TR; Siemann, DW; Horsman, MR; Chaplin, DJ; Trawick, ML; Pinney, KG	Baylor University	89886996	321902727
C27H33N5O5S	InChI=1S/C27H33N5O5S/c1-5-17-10-6-8-12-20(17)29-23(33)16-38-26(36)32-31-24(34)22(30-25(35)37-27(2,3)4)14-18-15-28-21-13-9-7-11-19(18)21/h6-13,15,22,28H,5,14,16H2,1-4H3,(H,29,33)(H,30,35)(H,31,34)(H,32,36)/t22-/m0/s1	OTIWAYTTYNFEKL-QFIPXVFZSA-N	CHEMBL259450		56							ChEMBL	10.1016/j.bmcl.2008.04.065	18499453			Myers, MC; Shah, PP; Beavers, MP; Napper, AD; Diamond, SL; Smith, AB; Huryn, DM	University of Pennsylvania	16725315	160853756
C27H33N5O5S	InChI=1S/C27H33N5O5S/c1-5-17-10-6-8-12-20(17)29-23(33)16-38-26(36)32-31-24(34)22(30-25(35)37-27(2,3)4)14-18-15-28-21-13-9-7-11-19(18)21/h6-13,15,22,28H,5,14,16H2,1-4H3,(H,29,33)(H,30,35)(H,31,34)(H,32,36)/t22-/m0/s1	OTIWAYTTYNFEKL-QFIPXVFZSA-N	CHEMBL259450		56							ChEMBL	10.1016/j.bmcl.2007.10.107	18060772			Myers, MC; Shah, PP; Diamond, SL; Huryn, DM; Smith, AB	University of Pennsylvania	16725315	160853756
C25H20Cl2F4N4O4S	InChI=1/C25H20Cl2F4N4O4S/c26-14-8-17(28)20(33-10-14)24(5-6-24)22(37)35-11-15(9-18(35)21(36)34-23(12-32)3-4-23)40(38,39)19-7-13(25(29,30)31)1-2-16(19)27/h1-2,7-8,10,15,18H,3-6,9,11H2,(H,34,36)/t15-,18+/s2	ZSTULDHUMOHIIR-YTPDYWORNA-N	US9409882, 28		56.8					6.5		US Patent				US9409882	Anselm, L; Banner, D; Haap, W; Kuhn, B; Luebbers, T; Peters, J; Spinnler, B	Hoffmann-La Roche Inc.	73297052	375078078
C27H25Cl2F4N5O5S	InChI=1/C27H25Cl2F4N5O5S/c1-14(27(31,32)33)43-16-2-3-21(18(29)9-16)44(41,42)17-10-20(23(39)37-25(13-34)4-5-25)38(12-17)24(40)26(6-7-36-26)22-19(30)8-15(28)11-35-22/h2-3,8-9,11,14,17,20,36H,4-7,10,12H2,1H3,(H,37,39)/t14-,17+,20-,26?/s2	LQXJTYUJAKLJDS-FNPMQZFINA-N	US8822505, 37::US8822505, 38		58.5					6.5		US Patent				US8822505	Anselm, L; Banner, D; Haap, W; Kuhn, B; Luebbers, T; Peters, J; Spinnler, B	Genentech, Inc.	71680226	225156769
C28H38N4O6S	InChI=1/C28H38N4O6S/c1-19-9-10-21(23(33)18-32(19)39(36,37)25-8-4-5-15-29-25)30-26(34)22(31-27(35)24-7-6-16-38-24)17-20-11-13-28(2,3)14-12-20/h4-8,15-16,19-22H,9-14,17-18H2,1-3H3,(H,30,34)(H,31,35)/t19-,21+,22+/s2	BVIAUHFJTQDKSF-HCGYKNICNA-N	CHEMBL1807699		58.5							ChEMBL	10.1016/j.bmcl.2011.06.045	21733692			Kerns, JK; Nie, H; Bondinell, W; Widdowson, KL; Yamashita, DS; Rahman, A; Podolin, PL; Carpenter, DC; Jin, Q; Riflade, B; Dong, X; Nevins, N; Keller, PM; Mitchell, L; Tomaszek, T	GlaxoSmithKline	56676986	136355890
C31H26ClF4N5O4S	InChI=1/C31H26ClF4N5O4S/c1-17-21(3-2-10-38-17)18-4-5-25(22(32)11-18)46(44,45)20-13-24(27(42)40-29(16-37)6-7-29)41(15-20)28(43)30(8-9-30)26-23(33)12-19(14-39-26)31(34,35)36/h2-5,10-12,14,20,24H,6-9,13,15H2,1H3,(H,40,42)/t20-,24+/s2	UXAHDVOIYHYCFE-YBXQMVDHNA-N	US9409882, 35		58.9					6.5		US Patent				US9409882	Anselm, L; Banner, D; Haap, W; Kuhn, B; Luebbers, T; Peters, J; Spinnler, B	Hoffmann-La Roche Inc.	73297219	375078085
C14H10BrF2N3S	InChI=1S/C14H10BrF2N3S/c15-10-3-1-2-8(4-10)13(19-20-14(18)21)9-5-11(16)7-12(17)6-9/h1-7H,(H3,18,20,21)/b19-13-	DJDZAHCEPMBTNJ-UYRXBGFRSA-N	CHEMBL600860::[(3-Bromophenyl)-(2,4-difluorophenyl)-ketone]thiosemicarbazone		59.4							ChEMBL	10.1016/j.bmcl.2009.12.090	20089402			Kishore Kumar, GD; Chavarria, GE; Charlton-Sevcik, AK; Arispe, WM; Macdonough, MT; Strecker, TE; Chen, SE; Siim, BG; Chaplin, DJ; Trawick, ML; Pinney, KG	Baylor University	46232970	104161017
C30H26Cl2FN5O4S	InChI=1/C30H26Cl2FN5O4S/c1-17-10-19(4-9-35-17)18-2-3-25(22(32)11-18)43(41,42)21-13-24(27(39)37-29(16-34)5-6-29)38(15-21)28(40)30(7-8-30)26-23(33)12-20(31)14-36-26/h2-4,9-12,14,21,24H,5-8,13,15H2,1H3,(H,37,39)/t21-,24+/s2	XSAIUGYZCYGLEW-CCUNMMPZNA-N	US9409882, 31		61.6					6.5		US Patent				US9409882	Anselm, L; Banner, D; Haap, W; Kuhn, B; Luebbers, T; Peters, J; Spinnler, B	Hoffmann-La Roche Inc.	73297216	375078081
C19H21F4N3O3S	InChI=1/C19H21F4N3O3S/c20-14-5-3-13(4-6-14)16(19(21,22)23)25-15(10-30(28,29)9-12-1-2-12)17(27)26-18(11-24)7-8-18/h3-6,12,15-16,25H,1-2,7-10H2,(H,26,27)/t15-,16-/s2	NOTSCKFHTQJLMM-MNSHXRSINA-N	(2R)-N-(1-cyanocyclopropyl)-3-(cyclopropylmethane)sulfonyl-2-{[(1S)-2,2,2-trifluoro-1-(4-fluorophenyl)ethyl]amino}propanamide::trifluoroethylamine inhibitor, 12		62							ChEMBL	10.1016/j.bmcl.2012.09.054	23084902			Moss, N; Xiong, Z; Burke, M; Cogan, D; Gao, DA; Haverty, K; Heim-Riether, A; Hickey, ER; Nagaraja, R; Netherton, M; O'Shea, K; Ramsden, P; Schwartz, R; Shih, DT; Ward, Y; Young, E; Zhang, Q	Boehringer Ingelheim Pharmaceutical	11351327	46519517
C32H32ClF6N3O7S	InChI=1/C32H32ClF6N3O7S/c1-2-23(26(43)28(45)40-19-7-8-19)41-27(44)24-14-21(15-42(24)29(46)30(11-12-30)17-3-5-18(33)6-4-17)50(47,48)25-10-9-20(49-16-31(34,35)36)13-22(25)32(37,38)39/h3-6,9-10,13,19,21,23-24H,2,7-8,11-12,14-16H2,1H3,(H,40,45)(H,41,44)/t21-,23+,24+/s2	QWIWJVVGLAKWBG-SJPXBPGYNA-N	US8729061, 11		63.2					6.5		US Patent				US8729061	Banner, D; Haap, W; Kuhn, B; Luebbers, T; Peters, J; Schulz-Gasch, T	Hoffmann-La Roche Inc.	71577054	225148907
C14H8BrF4N3S	InChI=1S/C14H8BrF4N3S/c15-7-3-1-2-6(4-7)13(21-22-14(20)23)8-5-9(16)11(18)12(19)10(8)17/h1-5H,(H3,20,22,23)/b21-13-	YXSWYTGNXLEEBE-BKUYFWCQSA-N	CHEMBL602934::[(3-Bromophenyl)-(2,3,4,5-tetrafluorophenyl)-ketone]thiosemicarbazone		63.2							ChEMBL	10.1016/j.bmcl.2009.12.090	20089402			Kishore Kumar, GD; Chavarria, GE; Charlton-Sevcik, AK; Arispe, WM; Macdonough, MT; Strecker, TE; Chen, SE; Siim, BG; Chaplin, DJ; Trawick, ML; Pinney, KG	Baylor University	46233011	104161023
C29H38N6O2	InChI=1S/C29H38N6O2/c1-35-15-9-23(10-16-35)20-37-28-25(27(36)32-19-21-5-3-2-4-6-21)26(33-24(17-30)34-28)31-18-22-7-11-29(12-8-22)13-14-29/h2-6,22-23H,7-16,18-20H2,1H3,(H,32,36)(H,31,33,34)	XTPIIWUGBRXLHG-UHFFFAOYSA-N	2-Cyano-4-(1-methyl-piperidin-4-ylmethoxy)-6-[(spiro[2.5]oct-6-ylmethyl)-amino]-pyrimidine-5-carboxylic acid benzylamide::CHEMBL498508		64							ChEMBL	10.1016/j.bmcl.2008.07.011	18662880			Irie, O; Yokokawa, F; Ehara, T; Iwasaki, A; Iwaki, Y; Hitomi, Y; Konishi, K; Kishida, M; Toyao, A; Masuya, K; Gunji, H; Sakaki, J; Iwasaki, G; Hirao, H; Kanazawa, T; Tanabe, K; Kosaka, T; Hart, TW; Hallett, A	Novartis Institutes for BioMedical Research	44587365	104116973
C30H26Cl2FN5O4S	InChI=1/C30H26Cl2FN5O4S/c1-17-21(3-2-10-35-17)18-4-5-25(22(32)11-18)43(41,42)20-13-24(27(39)37-29(16-34)6-7-29)38(15-20)28(40)30(8-9-30)26-23(33)12-19(31)14-36-26/h2-5,10-12,14,20,24H,6-9,13,15H2,1H3,(H,37,39)/t20-,24+/s2	PFCKPTDNLNORNL-YBXQMVDHNA-N	US9409882, 34		64.2					6.5		US Patent				US9409882	Anselm, L; Banner, D; Haap, W; Kuhn, B; Luebbers, T; Peters, J; Spinnler, B	Hoffmann-La Roche Inc.	73297218	375078084
C30H32F3N3O3S	InChI=1S/C30H32F3N3O3S/c1-20(2)17-27(29(37)35-25(19-34)18-21-7-5-4-6-8-21)36-28(30(31,32)33)24-11-9-22(10-12-24)23-13-15-26(16-14-23)40(3,38)39/h4-16,20,25,27-28,36H,17-18H2,1-3H3,(H,35,37)/t25-,27-,28-/m0/s1	LLEYFYXOCVQUBI-MYKRZTLLSA-N	(S)-4-methyl-2-[(S)-2,2,2-trifluoro-1-(4'-methanesulfonyl-biphenyl-4-yl)-ethylamino]-pentanoic acid ((S)-benzyl-cyano-methyl)-amide::CHEMBL399361		67							ChEMBL	10.1016/j.bmcl.2007.12.047	18226527			Gauthier, JY; Chauret, N; Cromlish, W; Desmarais, S; Duong, le T; Falgueyret, JP; Kimmel, DB; Lamontagne, S; Leger, S; LeRiche, T; Li, CS; Masse, F; McKay, DJ; Nicoll-Griffith, DA; Oballa, RM; Palmer, JT; Percival, MD; Riendeau, D; Robichaud, J; Rodan, GA; Rodan, SB; Seto, C; Therien, M; Truong, VL; Venuti, MC; Wesolowski, G; Young, RN; Zamboni, R; Black, WC	Merck Frosst Centre for Therapeutic Research	15985754	104089517
C33H36Cl2F3N3O7S	InChI=1/C33H36Cl2F3N3O7S/c1-3-4-25(28(42)30(44)39-21-9-10-21)40-29(43)26-16-23(17-41(26)31(45)32(13-14-32)19-5-7-20(34)8-6-19)49(46,47)27-12-11-22(15-24(27)35)48-18(2)33(36,37)38/h5-8,11-12,15,18,21,23,25-26H,3-4,9-10,13-14,16-17H2,1-2H3,(H,39,44)(H,40,43)/t18-,23+,25-,26-/s2	GUBCDSPWYILVJH-HLESZJQSNA-N	US8729061, 46		67.1					6.5		US Patent				US8729061	Banner, D; Haap, W; Kuhn, B; Luebbers, T; Peters, J; Schulz-Gasch, T	Hoffmann-La Roche Inc.	71576892	225148942
C11H8F3NO4	InChI=1S/C11H8F3NO4/c1-6(16)18-10(11(12,13)14)9(17)15-7-4-2-3-5-8(7)19-10/h2-5H,1H3,(H,15,17)	HMXHWXUBXOQENS-UHFFFAOYSA-N	3-oxo-2-(trifluoromethyl)-3,4-dihydro-2H-1,4-benzoxazin-2-yl acetate::MLS000045631::SMR000027588::[3-oxidanylidene-2-(trifluoromethyl)-4H-1,4-benzoxazin-2-yl] ethanoate::[3-oxo-2-(trifluoromethyl)-4H-1,4-benzoxazin-2-yl] acetate::acetic acid [3-keto-2-(trifluoromethyl)-4H-1,4-benzoxazin-2-yl] ester::acetic acid [3-oxo-2-(trifluoromethyl)-4H-1,4-benzoxazin-2-yl] ester::cid_3243025		67.9833							PubChem			aid1627		PubChem, PC	PCMD	3243025	252617776
C10H10N4O2S2	InChI=1S/C10H10N4O2S2/c11-10(17)13-12-8-3-4-18-9-2-1-6(14(15)16)5-7(8)9/h1-2,5H,3-4H2,(H3,11,13,17)/b12-8+	HLQINIDBYFCJAK-XYOKQWHBSA-N	CHEMBL2062909		68							ChEMBL	10.1021/ml200299g	24900494			Song, J; Jones, LM; Kumar, GD; Conner, ES; Bayeh, L; Chavarria, GE; Charlton-Sevcik, AK; Chen, SE; Chaplin, DJ; Trawick, ML; Pinney, KG	TBA	70690660	160867934
C26H32F3N5O	InChI=1/C26H32F3N5O/c1-18(2)17-23(25(35)32-12-11-30)33-24(26(27,28)29)21-5-3-19(4-6-21)20-7-9-22(10-8-20)34-15-13-31-14-16-34/h3-10,18,23-24,31,33H,12-17H2,1-2H3,(H,32,35)	RSIVRPBUNKODPD-UHFFFAOYNA-N	4-Methyl-2-[2,2,2-trifluoro-1-(4'-piperazin-1-yl-biphenyl-4-yl)-ethylamino]-pentanoic acid cyanomethyl-amide::CHEMBL195505		68							ChEMBL	10.1016/j.bmcl.2005.07.071	16154747			Black, WC; Bayly, CI; Davis, DE; Desmarais, S; Falgueyret, JP; Leger, S; Li, CS; Masse, F; McKay, DJ; Palmer, JT; Percival, MD; Robichaud, J; Tsou, N; Zamboni, R	Merck Frosst Centre for Therapeutic Research	44402952	104059335
C19H22F3N3O3S	InChI=1/C19H22F3N3O3S/c20-19(21,22)16(14-4-2-1-3-5-14)24-15(11-29(27,28)10-13-6-7-13)17(26)25-18(12-23)8-9-18/h1-5,13,15-16,24H,6-11H2,(H,25,26)/t15-,16-/s2	QXLSWSCOFPRNEK-MNSHXRSINA-N	(2R)-N-(1-cyanocyclopropyl)-3-(cyclopropylmethane)sulfonyl-2-{[(1S)-2,2,2-trifluoro-1-phenylethyl]amino}propanamide::trifluoroethylamine inhibitor, 11		68							Curated from the literature by BindingDB	10.1016/j.bmcl.2007.06.023	17590332			Gauthier, JY; Black, WC; Courchesne, I; Cromlish, W; Desmarais, S; Houle, R; Lamontagne, S; Li, CS; Mass&eacute;, F; McKay, DJ; Ouellet, M; Robichaud, J; Truchon, JF; Truong, VL; Wang, Q; Percival, MD	Merck Frosst Centre for Therapeutic Research	11453155	46519516
C29H30BrClFN5O6S	InChI=1/C29H30BrClFN5O6S/c1-27(2,3)43-26(40)36-15-29(16-36,23-20(32)10-17(30)12-34-23)25(39)37-13-18(44(41,42)22-7-5-4-6-19(22)31)11-21(37)24(38)35-28(14-33)8-9-28/h4-7,10,12,18,21H,8-9,11,13,15-16H2,1-3H3,(H,35,38)/t18-,21+/s2	BEEZUVIPTSBSGX-DBHKEIOZNA-N	US8822505, 11		70.5					6.5		US Patent				US8822505	Anselm, L; Banner, D; Haap, W; Kuhn, B; Luebbers, T; Peters, J; Spinnler, B	Genentech, Inc.	71679557	225156745
C30H27BrClFN6O4S	InChI=1/C30H27BrClFN6O4S/c1-17-10-19(4-8-35-17)18-2-3-25(22(32)11-18)44(42,43)21-13-24(27(40)38-29(16-34)5-6-29)39(15-21)28(41)30(7-9-37-30)26-23(33)12-20(31)14-36-26/h2-4,8,10-12,14,21,24,37H,5-7,9,13,15H2,1H3,(H,38,40)/t21-,24+,30?/s2	IVYNHONWIKUREB-PMPLSTRONA-N	US8822505, 44		70.6					6.5		US Patent				US8822505	Anselm, L; Banner, D; Haap, W; Kuhn, B; Luebbers, T; Peters, J; Spinnler, B	Genentech, Inc.	71677877	225156776
C21H16BrN3O3S	InChI=1S/C21H16BrN3O3S/c22-16-8-14(7-15(9-16)20(28)13-4-2-6-18(27)11-13)19(24-25-21(23)29)12-3-1-5-17(26)10-12/h1-11,26-27H,(H3,23,25,29)/b24-19+	COCHLJQYNBFRTL-LYBHJNIJSA-N	CHEMBL3629202		72							ChEMBL	10.1016/j.bmc.2015.09.036	26462052			Parker, EN; Song, J; Kishore Kumar, GD; Odutola, SO; Chavarria, GE; Charlton-Sevcik, AK; Strecker, TE; Barnes, AL; Sudhan, DR; Wittenborn, TR; Siemann, DW; Horsman, MR; Chaplin, DJ; Trawick, ML; Pinney, KG	Baylor University	122194112	321902737
C30H26Cl3N5O4S	InChI=1/C30H26Cl3N5O4S/c1-17-21(3-2-10-35-17)18-4-5-25(22(32)11-18)43(41,42)20-13-24(27(39)37-29(16-34)6-7-29)38(15-20)28(40)30(8-9-30)26-23(33)12-19(31)14-36-26/h2-5,10-12,14,20,24H,6-9,13,15H2,1H3,(H,37,39)/t20-,24+/s2	NBCJOXDJIAVNOB-YBXQMVDHNA-N	US9409882, 37		72.2					6.5		US Patent				US9409882	Anselm, L; Banner, D; Haap, W; Kuhn, B; Luebbers, T; Peters, J; Spinnler, B	Hoffmann-La Roche Inc.	73294792	375078087
C24H20BrCl2FN4O4S	InChI=1/C24H20BrCl2FN4O4S/c25-13-1-2-19(16(27)7-13)37(35,36)15-9-18(21(33)31-23(12-29)3-4-23)32(11-15)22(34)24(5-6-24)20-17(28)8-14(26)10-30-20/h1-2,7-8,10,15,18H,3-6,9,11H2,(H,31,33)/t15-,18+/s2	NWFXZBFOOLIBAC-YTPDYWORNA-N	US9409882, 30		72.6					6.5		US Patent				US9409882	Anselm, L; Banner, D; Haap, W; Kuhn, B; Luebbers, T; Peters, J; Spinnler, B	Hoffmann-La Roche Inc.	73297054	375078080
C24H21Cl2N3O4	InChI=1/C24H21Cl2N3O4/c25-16-4-5-17-21(13-16)33-10-2-1-9-32-20-6-3-15(11-18(20)26)12-19(28-22(17)30)23(31)29-24(14-27)7-8-24/h1-6,11,13,19H,7-10,12H2,(H,28,30)(H,29,31)/b2-1+/t19-/s2	QTKDBBAOSPVSBV-BBIRCOPCNA-N	US9290467, 33		73					6.5		US Patent				US9290467	Anselm, L; Banner, D; Blanc, J; Gaufreteau, D; Haap, W; Hartmann, G; Kuhn, B; Luebbers, T; Peters, J; Spinnler, B	HOFFMANN&#8212;LA ROCHE INC.	71656757	329586829
C26H24BrClF3N5O5S	InChI=1/C26H24BrClF3N5O5S/c27-15-1-4-21(34-9-15)25(12-33-13-25)23(38)36-10-17(8-19(36)22(37)35-24(11-32)5-6-24)42(39,40)20-3-2-16(7-18(20)28)41-14-26(29,30)31/h1-4,7,9,17,19,33H,5-6,8,10,12-14H2,(H,35,37)/t17-,19+/s2	DDBLZAUTWNNHGW-ZSFWTHPBNA-N	US8822505, 7		73.5					6.5		US Patent				US8822505	Anselm, L; Banner, D; Haap, W; Kuhn, B; Luebbers, T; Peters, J; Spinnler, B	Genentech, Inc.	71679387	225156741
C32H34Cl2F3N3O7S	InChI=1/C32H34Cl2F3N3O7S/c1-3-24(27(41)29(43)38-20-8-9-20)39-28(42)25-15-22(16-40(25)30(44)31(12-13-31)18-4-6-19(33)7-5-18)48(45,46)26-11-10-21(14-23(26)34)47-17(2)32(35,36)37/h4-7,10-11,14,17,20,22,24-25H,3,8-9,12-13,15-16H2,1-2H3,(H,38,43)(H,39,42)/t17-,22+,24-,25-/s2	CJFRYKIQLJALCT-JTLOVELQNA-N	US8729061, 45		74.9					6.5		US Patent				US8729061	Banner, D; Haap, W; Kuhn, B; Luebbers, T; Peters, J; Schulz-Gasch, T	Hoffmann-La Roche Inc.	71577811	225148941
C18H27N7O	InChI=1S/C18H27N7O/c1-24(10-11-26-2)8-9-25-13-20-16-17(21-14-6-4-3-5-7-14)22-15(12-19)23-18(16)25/h13-14H,3-11H2,1-2H3,(H,21,22,23)	DEUHRFYIQWZXMJ-UHFFFAOYSA-N	6-Cyclohexylamino-9-{2-[(2-methoxy-ethyl)-methyl-amino]-ethyl}-9H-purine-2-carbonitrile::CHEMBL186062		76							ChEMBL	10.1021/jm0493111	15537340			Altmann, E; Cowan-Jacob, SW; Missbach, M	Novartis Institutes for BioMedical Research	11439739	104043365
C19H27N3O2	InChI=1S/C19H27N3O2/c1-13(2)11-16(18(24)21-10-9-20)22-17(23)14-7-6-8-15(12-14)19(3,4)5/h6-8,12-13,16H,10-11H2,1-5H3,(H,21,24)(H,22,23)/t16-/m0/s1	FCUXEAUOKJPVQQ-INIZCTEOSA-N	CHEMBL4125776		77							ChEMBL		29650289			Zwicker, JD; Diaz, NA; Guerra, AJ; Kirchhoff, PD; Wen, B; Sun, D; Carruthers, VB; Larsen, SD	Vahlteich Medicinal Chemistry Core, College of Pharmacy, University of Michigan, Ann Arbor, MI 48109, United States; Department of Medicinal Chemistry, University of Michigan, Ann Arbor, MI 48109, Un	145963551	405256011
C25H25N3O3	InChI=1/C25H25N3O3/c26-17-25(13-14-25)28-24(30)22-16-18-9-11-20(12-10-18)31-15-5-1-2-6-19-7-3-4-8-21(19)23(29)27-22/h1,3-5,7-12,22H,2,6,13-16H2,(H,27,29)(H,28,30)/b5-1+/t22-/s2	NRSUXCKUQVXILT-GDAWWPMYNA-N	US9290467, 3		77					6.5		US Patent				US9290467	Anselm, L; Banner, D; Blanc, J; Gaufreteau, D; Haap, W; Hartmann, G; Kuhn, B; Luebbers, T; Peters, J; Spinnler, B	HOFFMANN&#8212;LA ROCHE INC.	71656260	329586801
C26H23Cl2F4N5O5S	InChI=1/C26H23Cl2F4N5O5S/c27-14-5-18(29)21(35-8-14)25(11-34-12-25)23(39)37-9-16(7-19(37)22(38)36-24(10-33)3-4-24)43(40,41)20-2-1-15(6-17(20)28)42-13-26(30,31)32/h1-2,5-6,8,16,19,34H,3-4,7,9,11-13H2,(H,36,38)/t16-,19+/s2	BUSQURRJWVUSJG-FFXKXJTCNA-N	US8822505, 20		78.2					6.5		US Patent				US8822505	Anselm, L; Banner, D; Haap, W; Kuhn, B; Luebbers, T; Peters, J; Spinnler, B	Genentech, Inc.	71679875	225156752
[truncated: 1,882 more rows]

## Sheet: AARS
Structure	Ligand InChI	Ligand InChI Key	BindingDB MonomerID	BindingDB Ligand Name	Ki (nM)	IC50 (nM)	Kd (nM)	EC50 (nM)	kon (M-1-s-1)	koff (s-1)	pH	Temp C	Article DOI	Patent Number	Authors
[truncated: 5 more rows]

[truncated: 2 more sheets: UCHL5, YARS]
