# Supplementary material for: Identification of Proteins Deregulated by Platinum-Based Chemotherapy as Novel Biomarkers and Therapeutic Targets in Non-Small Cell Lung Cancer
Source: Front Oncol. 2021 Mar 11;11:615967. doi: 10.3389/fonc.2021.615967 (PMC7991912; doi:10.3389/fonc.2021.615967)
Supplement: Supplementary file 6 [file Table_4.xlsx]

## Sheet: Upregulated
Probe ID	name	p_value	HR	CI_lower	CI_upper	Probe ID	name	p_value	HR	CI_lower	CI_upper
ILMN_1702503 high	ALDH3A1	0.0127768	0.194446	0.0460191	0.8216	ILMN_1702503 low	ALDH3A1	0.713434	0.852416	0.36354	1.99871
ILMN_2414302 high	FDXR	0.458924	0.666491	0.226087	1.96478	ILMN_2414302 low	FDXR	0.0410624	0.385188	0.148697	0.9978
ILMN_1651967 high	TP53I3	0.00194615	0.142248	0.0337414	0.599695	ILMN_1651967 low	TP53I3	0.544093	1.30869	0.550497	3.11112
ILMN_1753584 high	KRT8	0.263008	0.596624	0.239046	1.48909	ILMN_1753584 low	KRT8	0.0818862	0.363963	0.110453	1.19933
ILMN_1730777 high	KRT19	0.570041	0.764623	0.302659	1.9317	ILMN_1730777 low	KRT19	0.0479209	0.320394	0.097477	1.05309
ILMN_1694757 high	CTSL	0.5069	0.737951	0.301796	1.80444	ILMN_1694757 low	CTSL	0.035558	0.296069	0.0885704	0.989686
ILMN_1736184 high	GSTM3	0.538525	0.739702	0.282629	1.93596	ILMN_1736184 low	GSTM3	0.0365424	0.337942	0.115928	0.98514
ILMN_1674038 high	CTSD	0.514398	0.719157	0.266889	1.93783	ILMN_1674038 low	CTSD	0.0527796	0.371189	0.130355	1.05697
ILMN_1737163 high	SH3BGRL3	0.111486	0.487851	0.198112	1.20134	ILMN_1737163 low	SH3BGRL3	0.286169	0.526748	0.15838	1.75189
ILMN_1803408 high	KRT18	0.490978	0.713064	0.27106	1.87582	ILMN_1803408 low	KRT18	0.0338794	0.33514	0.115961	0.968587
ILMN_1672503 high	DPYSL2	0.76961	0.859263	0.316103	2.33574	ILMN_1672503 low	DPYSL2	0.0177323	0.304818	0.107336	0.865637
ILMN_1814726 high	SCARB2	0.327582	0.587002	0.199615	1.72618	ILMN_1814726 low	SCARB2	0.0819372	0.438512	0.168727	1.13967
ILMN_1754233 high	ITGB1	0.0234138	0.278715	0.0854601	0.908986	ILMN_1754233 low	ITGB1	0.828929	0.90002	0.344824	2.34913
ILMN_1659905 high	FKBP10	0.0170426	0.257019	0.0771372	0.856381	ILMN_1659905 low	FKBP10	0.844677	0.911635	0.368509	2.25525
ILMN_1790710 high	SKP1	0.0308412	0.333354	0.116779	0.951583	ILMN_1790710 low	SKP1	0.574217	0.752343	0.2787	2.03093
ILMN_1784300 high	TUBA4A	0.0654339	0.385724	0.134536	1.1059	ILMN_1784300 low	TUBA4A	0.335237	0.62029	0.233071	1.65082
ILMN_1730734 high	TMEM205	0.649828	0.810502	0.324782	2.02263	ILMN_1730734 low	TMEM205	0.0235629	0.27523	0.0833482	0.908857
ILMN_1725241 high	GSTK1	0.0452803	0.387208	0.147637	1.01553	ILMN_1725241 low	GSTK1	0.459936	0.671448	0.231353	1.94872
ILMN_2041788 high	PLS3	0.0707936	0.344982	0.103017	1.15527	ILMN_2041788 low	PLS3	0.265026	0.606118	0.248755	1.47687
ILMN_2410929 high	PAPSS2	0.254497	0.537982	0.183177	1.58003	ILMN_2410929 low	PAPSS2	0.0846768	0.442485	0.170382	1.14914
ILMN_1683462 high	GSS	0.125308	0.527585	0.230258	1.20884	ILMN_1683462 low	GSS	0.147315	0.355006	0.0822447	1.53236
ILMN_1713875 high	NME1	0.163874	0.541158	0.224336	1.30542	ILMN_1713875 low	NME1	0.154932	0.422004	0.124086	1.4352
ILMN_1737308 high	GLRX	0.226313	0.524098	0.180844	1.51887	ILMN_1737308 low	GLRX	0.105219	0.460982	0.176265	1.2056
ILMN_2370976 high	MYOF	0.413596	0.681024	0.269873	1.71856	ILMN_2370976 low	MYOF	0.0686151	0.348016	0.105861	1.1441
ILMN_1757387 high	UCHL1	0.0782398	0.403476	0.142035	1.14615	ILMN_1757387 low	UCHL1	0.462875	0.689066	0.253079	1.87614

## Sheet: Downregulated
Probe ID	converted_alias	p_value	HR	CI_lower	CI_upper	Probe ID	converted_alias	p_value	HR	CI_lower	CI_upper
ILMN_1745593 high	STMN1	0.877938	1.06551	0.467383	2.42909	ILMN_1745593 low	STMN1	0.00204845	0.0848604	0.011534	0.624351
ILMN_1663681 high	RPS20	0.832742	0.911131	0.38342	2.16515	ILMN_1663681 low	RPS20	0.00830845	0.180028	0.0427744	0.757697
ILMN_1770676 high	CAPRIN1	0.7914	0.871668	0.316863	2.3979	ILMN_1770676 low	CAPRIN1	0.0227502	0.317759	0.112063	0.901014
ILMN_1775243 high	RPL35	0.387633	0.690355	0.297042	1.60445	ILMN_1775243 low	RPL35	0.0341094	0.236934	0.0556336	1.00906
ILMN_1681503 high	MCM2	0.437966	0.734394	0.336194	1.60423	ILMN_1681503 low	MCM2	0.0371852	0.154628	0.0205076	1.16589
ILMN_1731612 high	UCHL5	0.492966	0.715457	0.273908	1.8688	ILMN_1731612 low	UCHL5	0.0417995	0.34736	0.119649	1.00845
ILMN_1696485 high	HNRNPAB	0.389238	0.676994	0.275832	1.6616	ILMN_1696485 low	HNRNPAB	0.0477579	0.316161	0.0949154	1.05313
ILMN_1691097 high	HSP90AA1	0.483628	0.688319	0.238194	1.98907	ILMN_1691097 low	HSP90AA1	0.0497786	0.39252	0.148829	1.03523
ILMN_2097546 high	NUDC	0.361112	0.659486	0.268118	1.62213	ILMN_2097546 low	NUDC	0.0514704	0.322901	0.0971898	1.0728
ILMN_1720124 high	RCC2	0.330854	0.645696	0.264632	1.57548	ILMN_1720124 low	RCC2	0.0576211	0.329863	0.0988106	1.10119
ILMN_1737517 high	RPL29	0.145376	0.55856	0.252926	1.23352	ILMN_1737517 low	RPL29	0.0676312	0.187802	0.0251144	1.40436
ILMN_1712888 high	HSPH1	0.373988	0.648704	0.247345	1.70133	ILMN_1712888 low	HSPH1	0.0744491	0.392432	0.135258	1.13858
ILMN_1713086 high	RPL27A	0.271757	0.60641	0.246009	1.49479	ILMN_1713086 low	RPL27A	0.0744641	0.352761	0.106185	1.17192
ILMN_1658283 high	RPL17	0.275213	0.587524	0.223751	1.54271	ILMN_1658283 low	RPL17	0.0832196	0.404192	0.139653	1.16984
ILMN_1704537 high	PHGDH	0.375482	0.675735	0.28196	1.61944	ILMN_1704537 low	PHGDH	0.0851273	0.353692	0.102942	1.21523
ILMN_1680703 high	MRPS15	0.229784	0.579364	0.235092	1.42779	ILMN_1680703 low	MRPS15	0.0860827	0.36783	0.110948	1.21948
ILMN_1663195 high	MCM7	0.167604	0.56441	0.247013	1.28964	ILMN_1663195 low	MCM7	0.102688	0.314863	0.0727931	1.36193
ILMN_1798654 high	MCM6	0.226545	0.560987	0.216107	1.45625	ILMN_1798654 low	MCM6	0.134359	0.449234	0.153456	1.3151
ILMN_2413278 high	RPL13	0.163657	0.436498	0.131381	1.45021	ILMN_2413278 low	RPL13	0.144424	0.518525	0.210473	1.27745
ILMN_1668179 high	HNRNPF	0.138283	0.489296	0.186625	1.28284	ILMN_1668179 low	HNRNPF	0.169931	0.483958	0.167043	1.40213
ILMN_1784871 high	FASN	0.122711	0.396809	0.117787	1.3368	ILMN_1784871 low	FASN	0.189899	0.559734	0.230961	1.35652
ILMN_1673215 high	PCBP1	0.118782	0.474985	0.182391	1.23696	ILMN_1673215 low	PCBP1	0.212388	0.512174	0.175584	1.494
ILMN_1795937 high	EZR	0.149618	0.466102	0.160432	1.35416	ILMN_1795937 low	EZR	0.223955	0.552851	0.210089	1.45483
ILMN_1666635 high	RPS14	0.0792735	0.359475	0.108673	1.1891	ILMN_1666635 low	RPS14	0.275616	0.607094	0.244799	1.50558
ILMN_1736500 high	RACK1	0.0566642	0.331501	0.100207	1.09665	ILMN_1736500 low	RACK1	0.30221	0.622937	0.251405	1.54353
ILMN_1690494 high	RPL6	0.0528401	0.323251	0.0969331	1.07797	ILMN_1690494 low	RPL6	0.360146	0.661651	0.269906	1.62198
ILMN_1720794 high	RPL23A	0.0497535	0.320284	0.0963968	1.06416	ILMN_1720794 low	RPL23A	0.389255	0.676024	0.274477	1.66501
ILMN_1662364 high	AARS1	0.0536195	0.370334	0.129376	1.06007	ILMN_1662364 low	AARS1	0.390292	0.652797	0.24522	1.73781
ILMN_1741944 high	RPS8	0.0461398	0.31497	0.0947497	1.04703	ILMN_1741944 low	RPS8	0.396587	0.678957	0.276387	1.66788
ILMN_1736042 high	ME1	0.0356548	0.241005	0.0569794	1.01938	ILMN_1736042 low	ME1	0.415217	0.704042	0.301134	1.64603
ILMN_1771026 high	GARS1	0.0336731	0.397314	0.164337	0.960576	ILMN_1771026 low	GARS1	0.420927	0.606565	0.17824	2.06419
ILMN_1782045 high	FKBP4	0.0469226	0.361318	0.12655	1.03161	ILMN_1782045 low	FKBP4	0.436935	0.67629	0.25211	1.81416
ILMN_1815292 high	RPL7	0.040791	0.308703	0.0935026	1.0192	ILMN_1815292 low	RPL7	0.446188	0.705442	0.28414	1.75142
ILMN_1766010 high	YARS1	0.0343874	0.295167	0.088511	0.984324	ILMN_1766010 low	YARS1	0.481985	0.726339	0.296959	1.77657
ILMN_1804822 high	SRXN1	0.019315	0.267352	0.0814015	0.878081	ILMN_1804822 low	SRXN1	0.601209	0.783478	0.313165	1.96011
ILMN_2246894 high	EDF1	0.0244033	0.320071	0.112128	0.913643	ILMN_2246894 low	EDF1	0.627823	0.785936	0.293258	2.10632
ILMN_1692938 high	PSAT1	0.0266797	0.323923	0.11314	0.927402	ILMN_1692938 low	PSAT1	0.633869	0.786745	0.294038	2.10506
ILMN_1770719 high	CLUH	0.0296011	0.325126	0.111935	0.944357	ILMN_1770719 low	CLUH	0.65407	0.804605	0.307102	2.10806
ILMN_1705737 high	IMPDH2	0.011365	0.241807	0.0732642	0.798077	ILMN_1705737 low	IMPDH2	0.806566	0.894238	0.358877	2.22823
